# Supplementary material for: Proteomic and single-cell analysis shed new light on the anti-inflammatory role of interferonβ in chronic periodontitis
Source: Front Pharmacol. 2023 Oct 9;14:1232539. doi: 10.3389/fphar.2023.1232539 (PMC10590904; doi:10.3389/fphar.2023.1232539)
Supplement: Supplementary file 2 [file Table2.XLSX]

## Sheet: Sheet1
Mouse ISG15	Forward Primer: GGTGTCCGTGACTAACTCCAT	Reverse Primer: CTGTACCACTAGCATCACTGTG
Mouse IL10	Forward Primer: CTTACTGACTGGCATGAGGATCA	Reverse Primer: GCAGCTCTAGGAGCATGTGG
Mouse Actb	Forward Primer: GTGACGTTGACATCCGTAAAGA	Reverse Primer: GCCGGACTCATCGTACTCC
