# Supplementary material for: Proteomic and single-cell analysis shed new light on the anti-inflammatory role of interferonβ in chronic periodontitis
Source: Front Pharmacol. 2023 Oct 9;14:1232539. doi: 10.3389/fphar.2023.1232539 (PMC10590904; doi:10.3389/fphar.2023.1232539)
Supplement: Supplementary file 6 [file Table1.XLSX]

## Sheet: 2 UNIQUE PEPTIDES
Table S1. Proteins identified and quantified from the global proteome of RAW264.7 macrophages
PG.ProteinGroups	PG.ProteinAccessions	PG.Genes	F1.raw.PG.Quantity	F2.raw.PG.Quantity	F3.raw.PG.Quantity	L1.raw.PG.Quantity	L2.raw.PG.Quantity	L3.raw.PG.Quantity	LF1.raw.PG.Quantity	LF2.raw.PG.Quantity	LF3.raw.PG.Quantity	O1.raw.PG.Quantity	O2.raw.PG.Quantity	O3.raw.PG.Quantity	F1.raw.PG.Quantity (Normalized)	F2.raw.PG.Quantity (Normalized)	F3.raw.PG.Quantity (Normalized)	L1.raw.PG.Quantity (Normalized)	L2.raw.PG.Quantity (Normalized)	L3.raw.PG.Quantity (Normalized)	LF1.raw.PG.Quantity (Normalized)	LF2.raw.PG.Quantity (Normalized)	LF3.raw.PG.Quantity (Normalized)	O1.raw.PG.Quantity (Normalized)	O2.raw.PG.Quantity (Normalized)	O3.raw.PG.Quantity (Normalized)	p.value	p.value	p.value	p.value	p.value	p.value	LOG2(FC)	LOG2(FC)	LOG2(FC)	LOG2(FC)	LOG2(FC)	LOG2(FC)
			F1	F2	F3	L1	L2	L3	LF1	LF2	LF3	O1	O2	O3	F1	F2	F3	L1	L2	L3	LF1	LF2	LF3	O1	O2	O3	LF/L	F/LF	F/L	F/O	L/O	LF/O	LF/L	F/L	LF/F	F/O	L/O	LF/O
A0A0B4J1G0	A0A0B4J1G0	Fcgr4	104657	144553	156415	125648	194606	143477	152851	94620.5	165157	37998.8	87773	114261	0.1619	0.2242	0.2478	0.192	0.2821	0.2451	0.258	0.1578	0.2782	0.0634	0.1503	0.192	0.8628	0.6802	0.4807	0.1718	0.0858	0.1448	-0.0514	-0.1822	0.1308	0.6435	0.8257	0.7744
A1A5B6	A1A5B6	Tbc1d25	208043	161317	445288	307014	146430	56238.2	105586	43925.1	98723	91298.2	67029.6	68467.7	0.3218	0.2502	0.7053	0.469	0.2122	0.0961	0.1782	0.0732	0.1663	0.1523	0.1148	0.1151	0.3564	0.1196	0.405	0.1032	0.3006	0.7547	-0.8958	0.7165	-1.6123	1.7408	1.0243	0.1285
A1L314	A1L314	Mpeg1	1.08254e+06	908894	908474	183463	229672	88315.9	123533	152186	132409	811892	568552	634206	1.6743	1.4097	1.439	0.2803	0.3329	0.1509	0.2085	0.2538	0.2231	1.3546	0.9738	1.0658	0.6621	0.0001	0.0002	0.057	0.0023	0.0014	-0.1569	2.5655	-2.7224	0.4143	-2.1513	-2.3082
A2A432	A2A432	Cul4b	939996	823891	736513	927555	985989	669988	772595	742340	704362	883600	761868	783225	1.4539	1.2779	1.1666	1.417	1.4292	1.1447	1.3041	1.2378	1.1866	1.4742	1.3049	1.3162	0.4265	0.5645	0.8173	0.547	0.7628	0.1304	-0.0981	-0.0338	-0.0643	-0.0711	-0.0373	-0.1354
A2A4P0	A2A4P0	Dhx8	233383	169285	159654	197858	230156	112837	151633	186373	174569	184819	123518	140998	0.361	0.2626	0.2529	0.3023	0.3336	0.1928	0.256	0.3108	0.2941	0.3084	0.2116	0.2369	0.826	0.898	0.7862	0.4265	0.6669	0.3557	0.0549	0.0809	-0.026	0.2116	0.1307	0.1857
A2A5R2	A2A5R2	Arfgef2	331759	264414	236551	267794	339142	149010	270881	233426	252818	301881	271709	250280	0.5131	0.4101	0.3747	0.4091	0.4916	0.2546	0.4572	0.3892	0.4259	0.5037	0.4654	0.4206	0.6174	0.8618	0.5883	0.5586	0.3477	0.2762	0.1393	0.168	-0.0287	-0.0985	-0.2665	-0.1272
A2A690	A2A690	Tanc2	135590	179805	55948.1	42088	112940	25470.3	85847	24161.3	14209.4	85041.2	20004.5	82498.5	0.2097	0.2789	0.0886	0.0643	0.1637	0.0435	0.1449	0.0403	0.0239	0.1419	0.0343	0.1386	0.7149	0.1423	0.202	0.255	0.7923	0.534	-0.3766	1.0881	-1.4647	0.8747	-0.2133	-0.59
A2A6A1	A2A6A1	Gpatch8	525534	673480	697974	615183	641152	997965	856055	776931	802781	747409	793054	911423	0.8128	1.0446	1.1056	0.9398	0.9293	1.7051	1.445	1.2955	1.3524	1.247	1.3583	1.5317	0.5432	0.0192	0.4953	0.0324	0.5253	0.8829	0.1955	-0.2705	0.466	-0.4815	-0.211	-0.0155
A2A6Q5	A2A6Q5	Cdc27	499181	507138	347490	421885	307477	274241	182209	287180	276007	371562	466578	412597	0.7721	0.7866	0.5504	0.6445	0.4457	0.4686	0.3076	0.4788	0.465	0.6199	0.7991	0.6934	0.2869	0.0385	0.1373	0.991	0.0864	0.0192	-0.3168	0.4362	-0.7531	-0.0023	-0.4385	-0.7554
A2A791	A2A791	Zmym4	162270	181959	191835	299674	244459	130919	138356	132034	126143	134434	153743	176262	0.251	0.2822	0.3039	0.4578	0.3543	0.2237	0.2335	0.2202	0.2125	0.2243	0.2633	0.2962	0.1443	0.0262	0.3942	0.5299	0.3014	0.1447	-0.6367	-0.3073	-0.3294	0.0948	0.4022	-0.2346
A2A7S8	A2A7S8	Kiaa1522	139102	202848	187500	236574	166551	197894	182712	175362	161254	190421	193624	234581	0.2151	0.3146	0.297	0.3614	0.2414	0.3381	0.3084	0.2924	0.2717	0.3177	0.3316	0.3942	0.5829	0.6631	0.4709	0.1348	0.4768	0.0918	-0.109	-0.1866	0.0776	-0.3359	-0.1493	-0.2583
A2A8Z1	A2A8Z1	Osbpl9	211242	187954	137208	216307	238920	128376	174463	159255	151990	170855	146749	146000	0.3267	0.2915	0.2173	0.3304	0.3463	0.2193	0.2945	0.2655	0.2561	0.2851	0.2513	0.2454	0.5562	0.8587	0.7144	0.6307	0.4136	0.536	-0.1349	-0.1009	-0.0341	0.0961	0.1969	0.062
A2A9T0	A2A9T0	Tbkbp1	57191.9	54079.5	34907.8	47333	170651	90802.2	68044.9	57517.3	51100.4	9804.13	15610.3	45311.4	0.0885	0.0839	0.0553	0.0723	0.2474	0.1551	0.1149	0.0959	0.0861	0.0164	0.0267	0.0761	0.3116	0.1597	0.1856	0.163	0.0924	0.0433	-0.6776	-1.0606	0.383	0.9328	1.9934	1.3159
A2AAY5	A2AAY5	Sh3pxd2b	657474	548075	498987	585338	719495	343208	413875	457946	429766	536153	501446	506381	1.0169	0.8501	0.7904	0.8942	1.0429	0.5864	0.6986	0.7636	0.724	0.8945	0.8588	0.851	0.4541	0.0894	0.7816	0.8107	0.8515	0.0038	-0.207	0.0746	-0.2816	0.0291	-0.0455	-0.2525
A2AB59	A2AB59	Arhgap27	971306	869047	971564	779351	781588	810644	699093	735127	788828	864054	783689	910450	1.5023	1.3479	1.539	1.1906	1.1329	1.385	1.18	1.2258	1.3289	1.4416	1.3422	1.53	0.9257	0.0408	0.0776	0.7688	0.0973	0.0507	0.0102	0.2431	-0.233	0.025	-0.2182	-0.208
A2ABV5	A2ABV5	Med14	222573	237679	182027	275977	337188	160271	209600	259680	209613	231809	174211	159361	0.3442	0.3687	0.2883	0.4216	0.4887	0.2738	0.3538	0.433	0.3531	0.3868	0.2984	0.2678	0.8407	0.264	0.4192	0.7263	0.3495	0.2334	-0.0549	-0.2421	0.1872	0.0713	0.3134	0.2585
A2ADY9	A2ADY9	Ddi2	880692	875574	726738	873200	696372	749634	687759	717704	792267	838036	862306	773505	1.3621	1.3581	1.1512	1.334	1.0094	1.2808	1.1609	1.1967	1.3347	1.3982	1.4769	1.2999	0.8512	0.5328	0.5373	0.3067	0.1789	0.0944	0.0269	0.0952	-0.0683	-0.1089	-0.2041	-0.1772
A2AF47	A2AF47	Dock11	468166	368313	283276	438622	347344	210801	255759	296735	341053	285543	293788	283805	0.7241	0.5713	0.4487	0.6701	0.5035	0.3602	0.4317	0.4948	0.5746	0.4764	0.5032	0.4769	0.9175	0.4177	0.5899	0.2978	0.7892	0.7432	-0.031	0.1855	-0.2165	0.2599	0.0745	0.0434
A2AG58	A2AG58	Bclaf3	82353.2	102082	150889	85001.3	90577.9	98764.1	117381	120114	108521	116177	124148	113917	0.1274	0.1583	0.239	0.1299	0.1313	0.1687	0.1981	0.2003	0.1828	0.1938	0.2126	0.1914	0.022	0.6062	0.4251	0.512	0.0176	0.5563	0.4352	0.2876	0.1476	-0.1884	-0.476	-0.0408
A2AGH6	A2AGH6	Med12	154191	162133	147244	171322	119291	111897	150701	130176	112388	145623	114110	130708	0.2385	0.2515	0.2332	0.2617	0.1729	0.1912	0.2544	0.2171	0.1893	0.243	0.1954	0.2197	0.7418	0.3484	0.305	0.2151	0.7412	0.9709	0.0784	0.2087	-0.1302	0.1362	-0.0725	0.0059
A2AGT5	A2AGT5	Ckap5	566214	513836	474113	519560	588580	493066	485415	476377	503448	523206	518398	507951	0.8757	0.797	0.751	0.7937	0.8531	0.8424	0.8194	0.7943	0.8481	0.8729	0.8879	0.8536	0.7225	0.7646	0.6203	0.1675	0.1153	0.0509	-0.016	-0.0385	0.0225	-0.1093	-0.0708	-0.0868
A2AHC3	A2AHC3	Camsap1	49031.6	62222.8	46865.9	1.8483e+06	90724.4	68350.1	65849.6	41971.3	52109.3	16956.4	31373.5	55735.8	0.0758	0.0965	0.0742	2.8236	0.1315	0.1168	0.1112	0.07	0.0878	0.0283	0.0537	0.0937	0.3578	0.6208	0.3544	0.3098	0.3438	0.2385	-3.5139	-3.639	0.1251	0.489	4.128	0.6142
A2AI05	A2AI05	Ndor1	114378	111101	51901.8	105532	77088.7	31513.9	NaN	89389.9	57240.1	74514.1	50876.9	56366.1	0.1769	0.1723	0.0822	0.1612	0.1117	0.0538	0	0.149	0.0964	0.1243	0.0871	0.0947	0.6393	0.3105	0.4698	0.2726	0.8454	0.6769	-0.4128	0.4008	-0.8135	0.4948	0.094	-0.3188
A2AIV2	A2AIV2	Virma	556203	681869	684812	572836	664879	465415	493166	549226	484391	668127	531923	595054	0.8603	1.0576	1.0847	0.8751	0.9637	0.7952	0.8324	0.9158	0.816	1.1147	0.911	1	0.7074	0.1313	0.2257	0.9373	0.1628	0.0819	-0.0387	0.189	-0.2277	-0.0111	-0.2	-0.2388
A2AIV8	A2AIV8	Card9	911381	1092717	1.29283e+06	504575	336483	934054	726419	581367	721780	1.28803e+06	1.41761e+06	1.79401e+06	1.4096	1.6949	2.0478	0.7708	0.4877	1.5959	1.2262	0.9694	1.216	2.149	2.428	3.0149	0.6168	0.0459	0.1142	0.0612	0.0196	0.0066	0.2572	0.852	-0.5948	-0.5592	-1.4113	-1.154
A2AJ15	A2AJ15	Man1b1	91469.4	119209	102028	121598	158169	120952	88556.7	124349	113090	122883	73639.4	41130.8	0.1415	0.1849	0.1616	0.1858	0.2293	0.2067	0.1495	0.2073	0.1905	0.205	0.1261	0.0691	0.3091	0.4051	0.066	0.5185	0.1489	0.3177	-0.1837	-0.3493	0.1656	0.2859	0.6352	0.4515
A2AJ88	A2AJ88	Pnpla7	52872.9	21271.7	37216.8	19617.5	29995.9	55723.4	30122.4	5316.55	11930	17524.1	26155	1298.91	0.0818	0.033	0.059	0.03	0.0435	0.0952	0.0508	0.0089	0.0201	0.0292	0.0448	0.0022	0.2763	0.1724	0.948	0.159	0.2593	0.9493	-1.0794	0.0427	-1.1222	1.1886	1.1459	0.0664
A2AJI0	A2AJI0	Map7d1	2222139	2.74315e+06	3.43308e+06	3.22319e+06	2393090	4722342	3.50327e+06	3.52242e+06	3.16917e+06	2.91723e+06	2.86061e+06	3.52591e+06	3.4369	4.2548	5.438	4.924	3.4687	8.0683	5.9134	5.8733	5.339	4.8672	4.8994	5.9254	0.8793	0.0942	0.4938	0.2756	0.8637	0.2916	0.0571	-0.3262	0.3833	-0.2572	0.069	0.1261
A2AJK6	A2AJK6	Chd7	260798	257294	258281	158116	327085	163778	162571	239647	220806	287777	213778	209465	0.4034	0.3991	0.4091	0.2416	0.4741	0.2798	0.2744	0.3996	0.372	0.4801	0.3661	0.352	0.8462	0.2209	0.374	0.9186	0.4592	0.4126	0.0714	0.2834	-0.212	0.0159	-0.2675	-0.1961
A2AJT4	A2AJT4	Pnisr	578616	642654	808349	824324	668803	1.22204e+06	916792	649008	726306	713429	640670	741611	0.8949	0.9968	1.2804	1.2593	0.9694	2.0879	1.5475	1.0822	1.2236	1.1903	1.0973	1.2463	0.6918	0.2749	0.3424	0.3833	0.4832	0.502	-0.1638	-0.4444	0.2806	-0.1558	0.2886	0.1248
A2AKG8	A2AKG8	Focad	401130	409318	248554	479789	396739	206002	271154	292092	242265	306397	290808	331743	0.6204	0.6349	0.3937	0.733	0.5751	0.352	0.4577	0.487	0.4081	0.5112	0.4981	0.5575	0.4158	0.2921	0.9797	0.7496	0.7952	0.0713	-0.2951	-0.0096	-0.2856	0.0738	0.0834	-0.2118
A2AKX3	A2AKX3	Setx	59003.4	73348.7	75569.2	65921.9	67940.2	24786.1	34128.5	48486	33543.5	40812.9	52034.5	20428.5	0.0913	0.1138	0.1197	0.1007	0.0985	0.0423	0.0576	0.0808	0.0565	0.0681	0.0891	0.0343	0.4945	0.0212	0.2565	0.0708	0.5398	0.9521	-0.309	0.427	-0.736	0.7616	0.3345	0.0255
A2AL36	A2AL36	Cntrl	249633	316426	334474	309710	311846	520471	453514	385821	281681	361559	382852	354718	0.3861	0.4908	0.5298	0.4731	0.452	0.8892	0.7655	0.6433	0.4745	0.6032	0.6557	0.5961	0.8962	0.1685	0.4124	0.0332	0.9293	0.9183	0.0538	-0.3672	0.421	-0.3992	-0.032	0.0218
A2AM05	A2AM05	Cntln	40106.4	55250.8	81924.2	74592.3	71612.6	103001	48684.9	62779.4	81018.8	74950.3	70933.9	62187.7	0.062	0.0857	0.1298	0.114	0.1038	0.176	0.0822	0.1047	0.1365	0.1251	0.1215	0.1045	0.4419	0.5789	0.2667	0.3045	0.5765	0.6155	-0.2841	-0.5048	0.2206	-0.3392	0.1656	-0.1186
A2AN08	A2AN08	Ubr4	1.38318e+06	1.21014e+06	1.08342e+06	1.32968e+06	1.64728e+06	1.02299e+06	1.25565e+06	1.19657e+06	1.24217e+06	1.10957e+06	1.08151e+06	1.06202e+06	2.1393	1.877	1.7161	2.0313	2.3877	1.7478	2.1195	1.9952	2.0927	1.8513	1.8523	1.7847	0.9465	0.287	0.5506	0.5516	0.2919	0.0055	0.0094	-0.1054	0.1148	0.0628	0.1682	0.1776
A2APB8	A2APB8	Tpx2	882668	1.02609e+06	1.17258e+06	719451	712752	1.21671e+06	893447	777366	801299	1271874	1244033	1.48675e+06	1.3652	1.5915	1.8574	1.0991	1.0331	2.0788	1.5081	1.2962	1.3499	2.1221	2.1307	2.4985	0.9588	0.2309	0.6128	0.0268	0.0784	0.0034	-0.0196	0.1931	-0.2127	-0.4879	-0.681	-0.7006
A2APV2	A2APV2	Fmnl2	624355	503378	505164	558805	589723	304687	463343	408752	456833	544201	451885	520971	0.9657	0.7808	0.8002	0.8537	0.8548	0.5206	0.7821	0.6816	0.7696	0.908	0.7739	0.8755	0.9908	0.1922	0.4472	0.9621	0.4072	0.1029	0.0027	0.1922	-0.1894	-0.0061	-0.1983	-0.1955
A2APY7	A2APY7	Ndufaf5	214715	222256	326507	311023	218372	298459	267254	219459	283170	211376	276445	320274	0.3321	0.3447	0.5172	0.4751	0.3165	0.5099	0.4511	0.3659	0.4771	0.3527	0.4735	0.5382	0.9726	0.6517	0.6925	0.5207	0.808	0.7325	-0.0083	-0.1245	0.1161	-0.1924	-0.068	-0.0763
A2AQ19	A2AQ19	Rtf1	982428	901050	1193926	770056	765733	803103	752164	882525	1.01774e+06	1.01332e+06	1.18638e+06	1.24059e+06	1.5195	1.3976	1.8912	1.1764	1.1099	1.3721	1.2696	1.4715	1.7146	1.6907	2.0319	2.0848	0.1528	0.5819	0.0847	0.1597	0.0081	0.0649	0.2844	0.3943	-0.1099	-0.2724	-0.6667	-0.3822
A2AR02	A2AR02	Ppig	600198	815410	1.07931e+06	504281	736746	1.03351e+06	988143	930406	1.01938e+06	760322	867468	1.1525e+06	0.9283	1.2647	1.7096	0.7704	1.0679	1.7658	1.6679	1.5514	1.7173	1.2686	1.4857	1.9368	0.2117	0.2109	0.8021	0.4303	0.3647	0.7072	0.4539	0.1148	0.3391	-0.2655	-0.3803	0.0736
A2ARP1	A2ARP1	Ppip5k1	192566	225220	262065	381838	200376	536982	285737	240764	83942.4	110711	81861.9	168701	0.2978	0.3493	0.4151	0.5833	0.2904	0.9175	0.4823	0.4015	0.1414	0.1847	0.1402	0.2835	0.2875	0.9146	0.2578	0.0494	0.1014	0.2797	-0.8051	-0.7538	-0.0513	0.804	1.5578	0.7527
A2ASZ8	A2ASZ8	Slc25a25	136035	128919	81301	259935	442219	139845	169797	322807	164771	140013	92777.4	171398	0.2104	0.2	0.1288	0.3971	0.641	0.2389	0.2866	0.5383	0.2776	0.2336	0.1589	0.288	0.7084	0.103	0.1091	0.3576	0.1807	0.2061	-0.2121	-1.244	1.032	-0.336	0.908	0.696
A2AUM9	A2AUM9	Cep152	129375	182732	301646	125409	91639.9	190820	212844	154333	112141	159925	212957	283781	0.2001	0.2834	0.4778	0.1916	0.1328	0.326	0.3593	0.2573	0.1889	0.2668	0.3647	0.4769	0.5318	0.6173	0.3594	0.6565	0.1411	0.2668	0.3085	0.5636	-0.2551	-0.2054	-0.7691	-0.4605
A2AWA9	A2AWA9	Rabgap1	1.31598e+06	1.34385e+06	1.42594e+06	1.53887e+06	1.67331e+06	1.76377e+06	1.63184e+06	1.52109e+06	1.69894e+06	1.48533e+06	1.40587e+06	1.71198e+06	2.0354	2.0844	2.2587	2.3509	2.4254	3.0135	2.7545	2.5363	2.8622	2.4782	2.4078	2.877	0.6271	0.0073	0.0995	0.0457	0.9739	0.4983	0.0657	-0.2884	0.3541	-0.2834	0.005	0.0707
A2AWL7	A2AWL7	Mga	69720.2	171222	118528	56264.1	206901	32179.7	6750.55	32247.8	38781.5	46963.5	96033	87146	0.1078	0.2656	0.1877	0.086	0.2999	0.055	0.0114	0.0538	0.0653	0.0784	0.1645	0.1465	0.2591	0.0413	0.6771	0.3369	0.843	0.0494	-1.7562	0.3482	-2.1044	0.5276	0.1794	-1.5768
A2AWP8	A2AWP8	Arhgef10l	520944	438118	377396	350582	422071	272387	296098	335097	277525	431249	406371	340273	0.8057	0.6795	0.5978	0.5356	0.6118	0.4654	0.4998	0.5587	0.4675	0.7195	0.696	0.5718	0.5944	0.0484	0.1008	0.6957	0.1157	0.0441	-0.0797	0.3692	-0.4489	0.0679	-0.3013	-0.381
A2BDX3	A2BDX3	Mocs3	10077908	7657442	6.51413e+06	9187070	6608521	4.86522e+06	6.16918e+06	7.25573e+06	6.41597e+06	8059523	8.2064e+06	6.52473e+06	15.5872	11.8771	10.3184	14.0349	9.5788	8.3124	10.4133	12.0983	10.8089	13.4469	14.0552	10.9649	0.8099	0.4166	0.4502	0.9066	0.3318	0.1852	0.0617	0.243	-0.1813	-0.0259	-0.2689	-0.2072
A2BE28	A2BE28	Las1l	423443	344183	308970	325638	373763	172217	296518	319089	311269	357887	340370	259584	0.6549	0.5338	0.4894	0.4975	0.5418	0.2942	0.5005	0.5321	0.5244	0.5971	0.583	0.4362	0.3869	0.4673	0.2746	0.7869	0.3631	0.7244	0.2235	0.3317	-0.1082	0.0542	-0.2775	-0.054
A2BH40	A2BH40	Arid1a	2.90806e+06	2.93166e+06	3.28329e+06	2292696	2.29626e+06	1.91009e+06	2.00902e+06	1.98563e+06	1887978	3197066	3.55639e+06	3329910	4.4978	4.5472	5.2007	3.5025	3.3283	3.2635	3.3911	3.3109	3.1806	5.3341	6.0911	5.596	0.495	0.0034	0.0043	0.0434	0.0006	0.0005	-0.0306	0.497	-0.5276	-0.2568	-0.7538	-0.7844
A2CG63	A2CG63	Arid4b	67858.6	99829.3	80140.3	67661.8	69560.6	85664.1	77542	74645.5	76322.7	102436	94725.4	88282.8	0.105	0.1548	0.1269	0.1034	0.1008	0.1464	0.1309	0.1245	0.1286	0.1709	0.1622	0.1484	0.4965	0.9518	0.5906	0.1172	0.0541	0.0089	0.1312	0.1417	-0.0105	-0.3162	-0.4579	-0.3267
A2RSJ4	A2RSJ4	Uhrf1bp1l	57575.5	41951.4	44074.5	76575.2	43481.5	101507	56495.6	67953.9	41707.3	60839.6	27808.1	50837.5	0.0891	0.0651	0.0698	0.117	0.063	0.1734	0.0954	0.1133	0.0703	0.1015	0.0476	0.0854	0.5083	0.2741	0.2573	0.85	0.3287	0.5061	-0.3415	-0.6584	0.3168	-0.0669	0.5914	0.2499
A2RSX7	A2RSX7	Tyw5	141853	121580	74364.3	214581	150977	46785.8	69621.5	116903	112192	74215	71633.8	78797.1	0.2194	0.1886	0.1178	0.3278	0.2188	0.0799	0.1175	0.1949	0.189	0.1238	0.1227	0.1324	0.612	0.8456	0.688	0.1808	0.3143	0.1786	-0.3214	-0.2531	-0.0683	0.4725	0.7256	0.4042
A2RSY1	A2RSY1	Kansl3	266957	278538	237990	202456	153403	139369	138976	158779	139544	201790	209229	96460.8	0.4129	0.432	0.377	0.3093	0.2224	0.2381	0.2346	0.2647	0.2351	0.3367	0.3583	0.1621	0.701	0.001	0.0085	0.1311	0.6889	0.5511	-0.0678	0.6667	-0.7344	0.5115	-0.1551	-0.2229
A2RSY6	A2RSY6	Trmt1l	574540	583295	515578	535638	539355	317738	450846	435272	496084	498643	462008	446663	0.8886	0.9047	0.8167	0.8183	0.7818	0.5429	0.761	0.7258	0.8357	0.832	0.7913	0.7506	0.5517	0.0858	0.1605	0.093	0.4382	0.691	0.1161	0.2845	-0.1684	0.1368	-0.1477	-0.0315
A2RTL5	A2RTL5	Rsrc2	938128	1.22348e+06	1.47067e+06	1.50207e+06	1.11987e+06	2.52392e+06	1.84497e+06	1.49365e+06	1.58055e+06	1.16287e+06	1.21815e+06	1.40659e+06	1.451	1.8977	2.3295	2.2947	1.6232	4.3122	3.1142	2.4905	2.6627	1.9402	2.0863	2.3638	0.9887	0.0517	0.372	0.4479	0.4949	0.0489	0.0065	-0.5355	0.542	-0.1705	0.365	0.3716
A3KGB4	A3KGB4	Tbc1d8b	164814	228504	184404	175583	228358	150649	178235	171318	186130	209882	193408	153029	0.2549	0.3544	0.2921	0.2682	0.331	0.2574	0.3009	0.2857	0.3136	0.3502	0.3313	0.2572	0.5835	0.9888	0.7071	0.7755	0.4956	0.6859	0.0714	0.0736	-0.0022	-0.0583	-0.1318	-0.0605
A3KGF7	A3KGF7	Plcb2	122566	106850	69807.3	91361	99365.5	57528.6	61037.3	58515	63886.2	69894.7	58390.9	82988.6	0.1896	0.1657	0.1106	0.1396	0.144	0.0983	0.103	0.0976	0.1076	0.1166	0.1	0.1395	0.1735	0.0897	0.3671	0.2326	0.6665	0.2478	-0.3092	0.2868	-0.596	0.3877	0.1009	-0.2082
A3KGV1	A3KGV1	Odf2	98489.4	108703	110061	118238	190360	219757	109416	118580	99780.1	128904	91390.7	137225	0.1523	0.1686	0.1743	0.1806	0.2759	0.3755	0.1847	0.1977	0.1681	0.2151	0.1565	0.2306	0.1745	0.1638	0.1185	0.2039	0.2749	0.5146	-0.5958	-0.7484	0.1525	-0.282	0.4664	-0.1295
A3KMP2	A3KMP2	Ttc38	154306	104362	28628.4	176017	230633	56077.6	18534.3	208348	51156.1	39912.4	52488.4	63259.5	0.2387	0.1619	0.0453	0.2689	0.3343	0.0958	0.0313	0.3474	0.0862	0.0666	0.0899	0.1063	0.5532	0.9578	0.4047	0.3474	0.1138	0.5304	-0.5885	-0.6486	0.0602	0.7627	1.4113	0.8229
A6H5X4	A6H5X4	Phf11	224155	73166.4	121188	1.1934e+06	120071	NaN	28654.5	42467.8	25008.7	39481.9	56366.2	21110	0.3467	0.1135	0.192	1.8231	0.174	0	0.0484	0.0708	0.0421	0.0659	0.0965	0.0355	0.3516	0.0769	0.4861	0.099	0.3604	0.5688	-3.63	-1.6147	-2.0153	1.7205	3.3352	-0.2948
A6H5Y1	A6H5Y1	Mphosph9	177188	1.11032e+06	119707	20565.9	322006	112354	82656.6	167483	479398	98061.2	88503.6	325741	0.2741	1.7222	0.1896	0.0314	0.4667	0.192	0.1395	0.2793	0.8076	0.1636	0.1516	0.5474	0.4976	0.5838	0.3864	0.4393	0.7676	0.6419	0.8295	1.6633	-0.8337	1.3414	-0.3219	0.5077
A6H5Y3	A6H5Y3	Mtr	312370	235538	270750	162957	217961	201751	143291	81704.2	134539	173132	100215	205888	0.4831	0.3653	0.4289	0.2489	0.3159	0.3447	0.2419	0.1362	0.2267	0.2889	0.1716	0.346	0.0797	0.0091	0.0505	0.0634	0.5894	0.3321	-0.5888	0.4899	-1.0787	0.6634	0.1735	-0.4153
A6H5Z3	A6H5Z3	Exoc6b	398416	167105	493025	558592	502003	82823.8	123379	61921.3	814875	30095.4	96419.5	107133	0.6162	0.2592	0.7809	0.8534	0.7276	0.1415	0.2083	0.1032	1.3728	0.0502	0.1651	0.18	0.9794	0.9839	0.9384	0.0577	0.1185	0.3526	-0.0323	-0.0565	0.0241	2.0667	2.1231	2.0908
A6H611	A6H611	Mipep	573591	628976	640397	823483	710740	400066	531282	674016	619900	587864	581323	593112	0.8872	0.9756	1.0144	1.258	1.0302	0.6835	0.8968	1.1239	1.0443	0.9808	0.9956	0.9967	0.8711	0.4587	0.8628	0.4468	0.9978	0.6704	0.0446	-0.0467	0.0912	-0.0474	-0.0007	0.0439
A6H619	A6H619	Phrf1	189715	310664	380717	288416	277094	711324	443877	399300	372226	396769	368519	475385	0.2934	0.4819	0.6031	0.4406	0.4016	1.2153	0.7492	0.6658	0.6271	0.662	0.6312	0.7989	0.9856	0.0847	0.4639	0.0837	0.9681	0.8044	-0.0109	-0.578	0.5671	-0.602	-0.024	-0.0348
A6H630	A6H630	Armt1	209225	213931	153018	392007	407480	157632	156039	198315	167092	194884	162498	133358	0.3236	0.3318	0.2424	0.5989	0.5906	0.2693	0.2634	0.3307	0.2815	0.3252	0.2783	0.2241	0.1529	0.8422	0.1709	0.5971	0.1344	0.6752	-0.7365	-0.7003	-0.0362	0.1175	0.8178	0.0813
A6H8H2	A6H8H2	Dennd4c	443088	439584	457579	464404	371129	374045	340284	313755	385617	419457	474164	408249	0.6853	0.6818	0.7248	0.7095	0.5379	0.6391	0.5744	0.5232	0.6496	0.6998	0.8121	0.6861	0.4947	0.0429	0.2555	0.4495	0.1789	0.0503	-0.1107	0.1492	-0.2598	-0.0714	-0.2205	-0.3312
A6PWY4	A6PWY4	Wdr76	5.17539e+06	63745.1	19431.2	Filtered	76425	2.0348e+06	1.24188e+06	1.28679e+06	1.17472e+06	2.09936e+06	1974199	1.0568e+06	8.0046	0.0989	0.0308	0	0.1108	3.4765	2.0962	2.1456	1.979	3.5027	3.3812	1.776	0.4849	0.8214	0.6268	0.9515	0.2537	0.2193	0.7942	1.1811	-0.3869	-0.0903	-1.2714	-0.4772
A6X919	A6X919	Dpy19l1	757664	435237	265817	356683	785597	1958.35	179970	90918.2	86890.2	61237.4	34279.1	34568.2	1.1719	0.6751	0.4211	0.5449	1.1387	0.0033	0.3038	0.1516	0.1464	0.1022	0.0587	0.0581	0.337	0.0702	0.6497	0.0365	0.2102	0.0761	-1.4871	0.427	-1.9142	3.3726	2.9456	1.4584
A8C756	A8C756	Thada	661857	550339	405686	551754	610987	290706	337495	374302	356146	456730	417716	345476	1.0237	0.8536	0.6426	0.8429	0.8856	0.4967	0.5697	0.6241	0.6	0.762	0.7154	0.5806	0.3112	0.0954	0.5842	0.2786	0.7002	0.1949	-0.3109	0.1794	-0.4904	0.2921	0.1127	-0.1983
B1AQJ2	B1AQJ2	Usp36	215562	160251	162597	72941.9	165179	109054	105187	64382.7	60665.8	102447	74078.9	154479	0.3334	0.2486	0.2576	0.1114	0.2394	0.1863	0.1776	0.1074	0.1022	0.1709	0.1269	0.2596	0.3226	0.0142	0.0929	0.1183	0.9064	0.2845	-0.4727	0.6442	-1.1168	0.5908	-0.0533	-0.526
B1AR13	B1AR13	Cisd3	1.28481e+06	969404	840792	2.10842e+06	1.63758e+06	1.1918e+06	949675	1.37699e+06	1.26832e+06	595707	777852	658031	1.9872	1.5036	1.3318	3.221	2.3736	2.0362	1.603	2.296	2.1367	0.9939	1.3322	1.1058	0.2644	0.2317	0.0811	0.1028	0.0187	0.0201	-0.3383	-0.662	0.3237	0.4908	1.1528	0.8145
B1ARD6	B1ARD6	Slfn9	1.12878e+06	1.04157e+06	776006	323564	268991	278652	383521	391006	366911	607054	564441	493951	1.7459	1.6155	1.2292	0.4943	0.3899	0.4761	0.6474	0.652	0.6181	1.0128	0.9667	0.8301	0.0054	0.0046	0.0024	0.0226	0.0016	0.006	0.4953	1.7548	-1.2595	0.7083	-1.0465	-0.5512
B1ARW8	B1ARW8		82443.4	115606	102971	190250	133040	231024	159076	190646	151320	70311.2	84626.6	142629	0.1275	0.1793	0.1631	0.2906	0.1928	0.3947	0.2685	0.3179	0.2549	0.1173	0.1449	0.2397	0.851	0.0072	0.0868	0.8033	0.1436	0.0534	-0.0619	-0.9021	0.8402	-0.0951	0.807	0.7451
B1AUR6	B1AUR6	Mms22l	59864.1	77933.3	117326	39705	1.65178e+06	20890.6	12621.3	10812.1	15177.5	35947.4	40540.1	30577	0.0926	0.1209	0.1858	0.0607	2.3942	0.0357	0.0213	0.018	0.0256	0.06	0.0694	0.0514	0.3596	0.0158	0.4234	0.0605	0.3806	0.0024	-5.2621	-2.6409	-2.6212	1.1432	3.784	-1.478
B1AVZ0	B1AVZ0	Uprt	360913	354870	428082	360244	362299	578877	461984	440926	484652	351810	375043	364560	0.5582	0.5504	0.6781	0.5503	0.5251	0.989	0.7798	0.7352	0.8165	0.587	0.6423	0.6126	0.5907	0.0188	0.5851	0.699	0.6499	0.0046	0.1755	-0.2085	0.3839	-0.0439	0.1646	0.34
B1AXD8	B1AXD8	Akirin2	159398	222408	233075	299651	288520	441433	261268	249308	288638	271441	231221	328629	0.2465	0.345	0.3692	0.4578	0.4182	0.7542	0.441	0.4157	0.4863	0.4529	0.396	0.5523	0.4255	0.0409	0.1182	0.0679	0.5446	0.7184	-0.2796	-0.7629	0.4833	-0.5445	0.2184	-0.0612
B1AXP6	B1AXP6	Tomm5	1.31861e+06	1.51942e+06	1.58994e+06	1.39957e+06	1.45661e+06	1.93718e+06	1.66387e+06	1.58441e+06	1.5831e+06	1.4905e+06	1.6317e+06	1.7204e+06	2.0395	2.3567	2.5185	2.1381	2.1113	3.3098	2.8085	2.6419	2.667	2.4868	2.7946	2.8912	0.6648	0.0556	0.6354	0.0874	0.6468	0.8962	0.1028	-0.1286	0.2314	-0.2412	-0.1126	-0.0098
B1AY10	B1AY10	Nfx1	244721	330854	351895	403196	316431	514355	243027	350038	221352	222950	338831	301551	0.3785	0.5132	0.5574	0.616	0.4587	0.8788	0.4102	0.5837	0.3729	0.372	0.5803	0.5068	0.2314	0.7613	0.2775	0.9693	0.2951	0.7473	-0.5152	-0.4309	-0.0843	-0.0099	0.4209	-0.0943
B1AY13	B1AY13	Usp24	901663	735245	612756	823166	965550	488803	686897	666316	721408	740106	638245	620707	1.3946	1.1404	0.9706	1.2575	1.3995	0.8351	1.1595	1.111	1.2153	1.2348	1.0931	1.0431	0.9907	0.9611	0.984	0.758	0.8325	0.587	-0.0026	0.0055	-0.0082	0.0564	0.0509	0.0483
B1AZI6	B1AZI6	Thoc2	2.20619e+06	2.17868e+06	1.96747e+06	2502046	2.91311e+06	1.68433e+06	2.10922e+06	2.07062e+06	2009286	2227034	1.90049e+06	1.93467e+06	3.4123	3.3793	3.1165	3.8223	4.2224	2.8777	3.5603	3.4526	3.385	3.7157	3.255	3.2513	0.6859	0.2003	0.4553	0.5929	0.6139	0.7363	-0.071	-0.1406	0.0696	-0.045	0.0956	0.0246
B1AZP2	B1AZP2	Dlgap4	341090	476568	487625	625861	1302011	1.16353e+06	1.04445e+06	848954	859404	426183	415389	498865	0.5276	0.7392	0.7724	0.9561	1.8872	1.9879	1.763	1.4156	1.4478	0.7111	0.7114	0.8384	0.8534	0.0031	0.0509	0.4464	0.0609	0.0027	-0.0625	-1.2444	1.1819	-0.1489	1.0955	1.033
B2RQC6	B2RQC6	Cad	3.03603e+06	2.42066e+06	2125073	2.81366e+06	3.33727e+06	1.4004e+06	1966335	2.0393e+06	2109760	2.65834e+06	2.25763e+06	2.11294e+06	4.6957	3.7546	3.3661	4.2984	4.8372	2.3926	3.3191	3.4004	3.5543	4.4353	3.8667	3.5508	0.6044	0.2687	0.9145	0.9807	0.8971	0.1208	-0.1662	0.0356	-0.2018	-0.0044	-0.0401	-0.2063
B2RR83	B2RR83	Ythdc2	1.19783e+06	1.21174e+06	1.02296e+06	1.27837e+06	1.46369e+06	1.06131e+06	1.23425e+06	1.226e+06	1.15387e+06	1.00592e+06	1.14045e+06	936344	1.8527	1.8795	1.6204	1.9529	2.1216	1.8133	2.0834	2.0442	1.9439	1.6783	1.9533	1.5735	0.5671	0.06	0.2152	0.7433	0.1894	0.0748	0.0443	-0.1375	0.1818	0.0403	0.1778	0.2221
B2RRD7	B2RRD7	Brpf1	114389	157464	102861	71701.8	137044	68661	88079.4	92585.6	70391.8	99710	117311	105257	0.1769	0.2442	0.1629	0.1095	0.1986	0.1173	0.1487	0.1544	0.1186	0.1664	0.2009	0.1769	0.9686	0.1197	0.2362	0.6491	0.2614	0.0538	-0.0131	0.4571	-0.4702	0.1021	-0.3549	-0.368
B2RRE7	B2RRE7	Otud4	818487	809963	995492	698207	618862	585570	563894	573365	541888	887618	963036	1.12231e+06	1.2659	1.2563	1.5769	1.0666	0.897	1.0005	0.9518	0.956	0.9129	1.4809	1.6494	1.8861	0.4038	0.016	0.0313	0.1246	0.0058	0.0035	-0.0715	0.4677	-0.5392	-0.2914	-0.7591	-0.8306
B2RUP2	B2RUP2	Unc13d	NaN	71536.9	NaN	49926.9	17468.6	22878.1	65618.8	10611.3	6385.72	14171.9	NaN	27953.1	0	0.111	0	0.0763	0.0253	0.0391	0.1108	0.0177	0.0108	0.0236	0	0.047	0.9897	0.8571	0.8166	0.75	0.3158	0.549	-0.0151	-0.3424	0.3273	0.6519	0.9942	0.9791
B2RUR8	B2RUR8	Otud7b	148251	127714	123840	187483	219679	138031	105698	109635	109043	126899	134817	136759	0.2293	0.1981	0.1962	0.2864	0.3184	0.2358	0.1784	0.1828	0.1837	0.2117	0.2309	0.2298	0.015	0.0733	0.0514	0.2592	0.0869	0.0027	-0.6255	-0.431	-0.1944	-0.1089	0.3221	-0.3034
B2RWS6	B2RWS6	Ep300	362096	257919	292315	222049	270927	104933	162712	173980	163374	267468	226774	254117	0.56	0.4	0.463	0.3392	0.3927	0.1793	0.2747	0.2901	0.2752	0.4463	0.3884	0.427	0.7307	0.0142	0.0975	0.3386	0.153	0.0014	-0.1174	0.6432	-0.7606	0.1737	-0.4695	-0.5869
B2RX14	B2RX14	Tut4	162776	208907	136218	167240	191211	60841.3	101269	126533	110153	138799	113433	102490	0.2518	0.324	0.2158	0.2555	0.2772	0.1039	0.1709	0.211	0.1856	0.2316	0.1943	0.1722	0.7006	0.0924	0.459	0.1498	0.8334	0.6511	-0.1658	0.3143	-0.4801	0.4043	0.09	-0.0758
B2RX88	B2RX88	Cspp1	84237.8	122996	152901	88459.9	59180.2	151173	76708.1	98370.1	81899.1	96308.9	105342	237781	0.1303	0.1908	0.2422	0.1351	0.0858	0.2583	0.1295	0.164	0.138	0.1607	0.1804	0.3996	0.7763	0.2656	0.6681	0.516	0.3978	0.2531	-0.1514	0.2332	-0.3845	-0.3951	-0.6283	-0.7796
B2RXC1	B2RXC1	Trappc11	488857	475701	269830	366531	487612	185317	268964	278034	242355	317635	340863	316607	0.7561	0.7378	0.4274	0.5599	0.7068	0.3166	0.454	0.4636	0.4083	0.53	0.5838	0.5321	0.4971	0.14	0.51	0.4434	0.8652	0.0122	-0.256	0.2792	-0.5352	0.2233	-0.0558	-0.3119
B2RXR6	B2RXR6	Ankrd44	247465	202421	154204	182207	209672	125196	151243	132993	140843	204330	174991	211678	0.3827	0.314	0.2443	0.2784	0.3039	0.2139	0.2553	0.2218	0.2373	0.3409	0.2997	0.3557	0.3923	0.1401	0.3726	0.6921	0.1022	0.0083	-0.1565	0.2411	-0.3976	-0.0825	-0.3236	-0.4801
B2RXS4	B2RXS4	Plxnb2	1.74196e+06	2.07836e+06	2070925	2.00683e+06	2.28792e+06	2.09897e+06	2.10023e+06	2.03896e+06	2223090	2.22936e+06	2312965	2.28096e+06	2.6942	3.2237	3.2803	3.0658	3.3162	3.5862	3.5451	3.3998	3.7452	3.7196	3.9614	3.8332	0.2535	0.0787	0.3444	0.0179	0.0359	0.0876	0.1009	-0.116	0.2168	-0.324	-0.208	-0.1071
B2RXV4	B2RXV4	Flvcr1	246732	306481	324200	190436	190830	95924.4	121397	191790	141768	210198	230391	191648	0.3816	0.4754	0.5135	0.2909	0.2766	0.1639	0.2049	0.3198	0.2388	0.3507	0.3946	0.3221	0.8489	0.0176	0.0192	0.0857	0.0691	0.0649	0.062	0.906	-0.8439	0.3607	-0.5453	-0.4833
B2RY04	B2RY04	Dock5	351744	277708	239627	360665	509918	189997	347419	310216	269965	314841	269861	212502	0.544	0.4307	0.3796	0.551	0.7391	0.3246	0.5864	0.5173	0.4548	0.5253	0.4622	0.3571	0.8887	0.3319	0.5389	0.9648	0.5251	0.3146	-0.0511	-0.2537	0.2026	0.0104	0.2641	0.213
B2RY56	B2RY56	Rbm25	2.44301e+06	2.40863e+06	2.59302e+06	2.52757e+06	1.98589e+06	1830862	1.96011e+06	2211945	2.11454e+06	2.35545e+06	2.53272e+06	2306142	3.7785	3.7359	4.1073	3.8613	2.8785	3.1281	3.3086	3.6882	3.5623	3.9299	4.3378	3.8755	0.5055	0.094	0.1393	0.4057	0.0825	0.0453	0.0977	0.236	-0.1383	-0.0633	-0.2993	-0.2017
B7ZMP1	B7ZMP1	Xpnpep3	243305	127610	94339.9	127816	237000	84410.8	120137	120720	117018	137670	132889	104081	0.3763	0.1979	0.1494	0.1953	0.3435	0.1442	0.2028	0.2013	0.1971	0.2297	0.2276	0.1749	0.6721	0.5859	0.8891	0.6908	0.7995	0.5968	-0.184	0.0835	-0.2675	0.195	0.1115	-0.0725
B8ZXI1	B8ZXI1	Qtrt2	530054	474817	382861	431808	508365	392830	331985	474622	494239	440275	359984	283303	0.8198	0.7365	0.6065	0.6597	0.7369	0.6712	0.5604	0.7914	0.8326	0.7346	0.6165	0.4761	0.6815	0.9485	0.659	0.3137	0.3649	0.3513	0.0792	0.0648	0.0144	0.2432	0.1784	0.2576
B9EJ80	B9EJ80	Pdzd8	153141	243363	194623	87796.6	88029.9	128297	145081	110940	118806	171310	230987	179928	0.2369	0.3775	0.3083	0.1341	0.1276	0.2192	0.2449	0.185	0.2001	0.2858	0.3956	0.3024	0.2237	0.093	0.0427	0.7202	0.0206	0.0379	0.3896	0.9399	-0.5503	-0.0927	-1.0326	-0.643
B9EJ86	B9EJ86	Osbpl8	739774	844109	747768	983452	1.09227e+06	670850	771304	845009	793376	769655	688581	639894	1.1442	1.3093	1.1845	1.5024	1.5832	1.1462	1.3019	1.409	1.3366	1.2841	1.1793	1.0754	0.679	0.0812	0.2389	0.6942	0.1916	0.0673	-0.0642	-0.2182	0.1539	0.0398	0.258	0.1938
B9EJR8	B9EJR8	Dnaaf5	178059	197114	155903	255919	208202	179208	146471	145651	151764	173841	177915	140128	0.2754	0.3057	0.247	0.391	0.3018	0.3062	0.2472	0.2429	0.2557	0.29	0.3047	0.2355	0.0448	0.1896	0.1655	0.98	0.192	0.2584	-0.4217	-0.2706	-0.151	-0.0038	0.2668	-0.1548
B9EKI3	B9EKI3	Tmf1	562162	843295	851415	774138	857209	1.37587e+06	1.13041e+06	1.00804e+06	1.06265e+06	708849	789754	991229	0.8695	1.308	1.3486	1.1826	1.2425	2.3507	1.9081	1.6808	1.7902	1.1827	1.3526	1.6658	0.6294	0.0208	0.3666	0.3417	0.661	0.0655	0.1716	-0.4377	0.6093	-0.2527	0.185	0.3566
C0HKD8;C0HKD9	C0HKD8;C0HKD9	Mfap1a;Mfap1b	1.71968e+06	2111828	2.30473e+06	1.87668e+06	1.7446e+06	2.78137e+06	2451348	2.43291e+06	2.40491e+06	2.14004e+06	2.35657e+06	2.59164e+06	2.6598	3.2756	3.6507	2.867	2.5287	4.7521	4.1378	4.0567	4.0515	3.5705	4.0361	4.3553	0.3695	0.0378	0.815	0.0977	0.453	0.7012	0.2711	-0.0822	0.3533	-0.3195	-0.2373	0.0338
C0HKE1;C0HKE2;C0HKE3;C0HKE4;C0HKE5;C0HKE6;C0HKE7;C0HKE8;C0HKE9;Q8BFU2;Q8CGP5;Q8CGP6;Q8CGP7	C0HKE1;C0HKE2;C0HKE3;C0HKE4;C0HKE5;C0HKE6;C0HKE7;C0HKE8;C0HKE9;Q8BFU2;Q8CGP5;Q8CGP6;Q8CGP7	Hist1h2ab;Hist1h2ac;Hist1h2ad;Hist1h2ae;Hist1h2ag;Hist1h2ai;Hist1h2an;Hist1h2ao;Hist1h2ap;Hist3h2a;Hist1h2af;Hist1h2ah;Hist1h2ak	699090432	852272960	595092032	912057408	865334976	752289216	665712960	541026624	461926016	558022784	573551168	618113472	1081.26	1321.92	942.624	1393.33	1254.27	1285.32	1123.69	902.114	778.198	931.032	982.328	1038.75	0.0264	0.2949	0.1741	0.3178	0.0034	0.6649	-0.4881	-0.2332	-0.2549	0.1806	0.4139	-0.0743
C0HKG5;C0HKG6	C0HKG5;C0HKG6	Rnaset2a;Rnaset2b	1.89456e+06	2.75907e+06	2.43917e+06	2773487	2111217	4.18848e+06	3.74921e+06	3.43174e+06	3221131	2.38574e+06	2.57582e+06	2.8202e+06	2.9303	4.2795	3.8636	4.237	3.0601	7.1562	6.3285	5.7221	5.4266	3.9805	4.4116	4.7394	0.464	0.0112	0.4289	0.2065	0.7397	0.0137	0.2741	-0.3843	0.6584	-0.2459	0.1384	0.4124
D0QMC3	D0QMC3	Mndal	2.41152e+06	2.90238e+06	3211384	628376	525537	451835	939224	1.02901e+06	928722	774803	617546	717757	3.7298	4.5018	5.0868	0.96	0.7617	0.772	1.5854	1.7158	1.5646	1.2927	1.0577	1.2062	0.0006	0.0021	0.0008	0.0012	0.0197	0.0064	0.9644	2.4171	-1.4527	1.9049	-0.5122	0.4522
D3YX43	D3YX43	Vsig10	115371	192195	159357	119987	109407	450790	146915	145714	173456	102558	171921	124279	0.1784	0.2981	0.2524	0.1833	0.1586	0.7702	0.248	0.243	0.2922	0.1711	0.2945	0.2089	0.6136	0.661	0.5632	0.7368	0.5125	0.4129	-0.5059	-0.6093	0.1035	0.1122	0.7215	0.2157
D3YXK1	D3YXK1	Samd1	206989	224524	286752	133198	82236.9	180141	285286	187268	215183	233439	276768	314634	0.3201	0.3482	0.4542	0.2035	0.1192	0.3078	0.4816	0.3123	0.3625	0.3895	0.474	0.5287	0.0773	0.8706	0.0737	0.1931	0.0202	0.2897	0.8751	0.8324	0.0427	-0.3106	-1.1429	-0.2679
D3YXK2	D3YXK2	Safb	2.68143e+06	3.49382e+06	3.93996e+06	3.23127e+06	3.25468e+06	5.85424e+06	4765450	4.1672e+06	3925007	3.80371e+06	4.09421e+06	4.66797e+06	4.1473	5.4191	6.2409	4.9364	4.7175	10.0022	8.0439	6.9484	6.6124	6.3463	7.0122	7.8446	0.7336	0.0608	0.522	0.0739	0.7864	0.8376	0.1364	-0.3144	0.4508	-0.4237	-0.1093	0.0271
D3YZP9	D3YZP9	Ccdc6	943093	1.24694e+06	1.60322e+06	1.07157e+06	809915	1.97548e+06	1.56113e+06	1.36669e+06	1.40504e+06	1426582	1.42194e+06	1.89374e+06	1.4587	1.9341	2.5395	1.637	1.1739	3.3752	2.6351	2.2788	2.3671	2.3802	2.4354	3.1825	0.6192	0.2455	0.9144	0.165	0.4477	0.4415	0.2351	-0.0605	0.2956	-0.4311	-0.3706	-0.1355
D3Z2R5	D3Z2R5	Selenon	294854	112627	220793	4533959	350109	410316	129570	58482	221142	108097	376511	330934	0.456	0.1747	0.3497	6.9264	0.5075	0.701	0.2187	0.0975	0.3726	0.1804	0.6449	0.5561	0.3046	0.4428	0.3215	0.4617	0.3467	0.2299	-3.562	-3.0526	-0.5094	-0.4945	2.5581	-1.004
D3Z4S3	D3Z4S3	Ptrhd1	213912	198393	233362	260621	131731	293171	209778	217554	230717	157267	195826	234600	0.3309	0.3077	0.3696	0.3981	0.1909	0.5009	0.3541	0.3628	0.3887	0.2624	0.3354	0.3942	0.9576	0.1946	0.7839	0.9045	0.7577	0.3927	0.0204	-0.1125	0.1329	0.0233	0.1358	0.1563
D3Z6H8;P0DMN7	D3Z6H8;P0DMN7	Amd2;Amd1	353160	402854	480114	410591	375539	801512	753068	725833	851409	410161	449083	459877	0.5462	0.6249	0.7605	0.6273	0.5443	1.3694	1.2711	1.2103	1.4344	0.6843	0.7692	0.7728	0.1657	0.002	0.4932	0.2272	0.7113	0.0015	0.6239	-0.3956	1.0195	-0.2049	0.1907	0.8146
D3Z6Q9	D3Z6Q9	Bin2	2.34461e+06	2897872	3.58326e+06	2.68751e+06	2107138	5.37834e+06	4227726	3.74961e+06	3.88902e+06	3.47255e+06	3.54622e+06	4.53855e+06	3.6263	4.4948	5.6759	4.1057	3.0542	9.1891	7.1362	6.2521	6.5518	5.7938	6.0737	7.6271	0.5652	0.0342	0.6903	0.0823	0.6241	0.8243	0.2865	-0.2448	0.5313	-0.4987	-0.2539	0.0326
D3Z7P3	D3Z7P3	Gls	1.58951e+06	1.42247e+06	1.22411e+06	1.55668e+06	1675701	1.04485e+06	1.26735e+06	1.38239e+06	1.34027e+06	1.32352e+06	1.37335e+06	1.16117e+06	2.4584	2.2063	1.939	2.3781	2.4289	1.7852	2.1392	2.305	2.2579	2.2082	2.3522	1.9514	0.8713	0.8456	0.9886	0.8798	0.9156	0.6439	0.0239	0.0025	0.0213	0.0202	0.0177	0.0416
E1U8D0	E1U8D0	Soga1	93177.3	312794	65414.3	132855	143956	88250.6	92751.8	84403.9	66264.5	75476.4	73283.1	95993	0.1441	0.4852	0.1036	0.203	0.2087	0.1508	0.1566	0.1407	0.1116	0.1259	0.1255	0.1613	0.0867	0.4251	0.6666	0.4297	0.0851	0.946	-0.4597	0.382	-0.8417	0.8283	0.4463	-0.0134
E2JF22	E2JF22	Piezo1	234168	483313	345328	584374	399546	649342	484204	407483	394640	280393	391057	363987	0.3622	0.7496	0.547	0.8927	0.5791	1.1094	0.8173	0.6794	0.6648	0.4678	0.6698	0.6117	0.435	0.2414	0.1814	0.824	0.1685	0.1497	-0.256	-0.6379	0.3819	-0.0766	0.5613	0.3053
E9PV82	E9PV82	Fam53a	11900.3	37045.8	26672.2	41175	39734.8	37292.7	51064.9	20260.2	14904.5	44435.7	22149.9	47441.5	0.0184	0.0575	0.0422	0.0629	0.0576	0.0637	0.0862	0.0338	0.0251	0.0741	0.0379	0.0797	0.5338	0.7063	0.1285	0.2296	0.8578	0.5379	-0.3445	-0.6412	0.2967	-0.6994	-0.0582	-0.4027
E9PVA8	E9PVA8	Gcn1	6.68586e+06	5549257	4433302	6755942	8006928	4052748	5219290	5.87018e+06	5222604	5193256	4774287	4.42124e+06	10.3408	8.6072	7.0223	10.3209	11.6057	6.9243	8.8099	9.788	8.7984	8.6647	8.177	7.43	0.7524	0.6633	0.6011	0.6095	0.3495	0.0989	-0.0746	-0.1518	0.0771	0.0976	0.2493	0.1747
E9PVX6	E9PVX6	Mki67	2.51046e+06	3005910	3.93241e+06	1.5266e+06	1.49684e+06	2175379	1.97707e+06	2.03078e+06	1.53329e+06	4.06418e+06	3.82842e+06	5.04731e+06	3.8829	4.6623	6.2289	2.3322	2.1696	3.7167	3.3372	3.3861	2.5831	6.7809	6.557	8.4821	0.5494	0.0688	0.0613	0.063	0.0044	0.0032	0.1794	0.8461	-0.6668	-0.5626	-1.4087	-1.2293
E9PYH6	E9PYH6	Setd1a	447793	466804	522565	349479	379783	310299	332263	343080	316557	508276	519331	464823	0.6926	0.724	0.8277	0.5339	0.5505	0.5302	0.5608	0.5721	0.5333	0.848	0.8895	0.7811	0.2589	0.0105	0.0071	0.1512	0.0007	0.0011	0.0454	0.4752	-0.4298	-0.1663	-0.6415	-0.5961
E9PYK3	E9PYK3	Parp4	1.18044e+06	1.26195e+06	1.35859e+06	1.50867e+06	1.55407e+06	1381264	1.22831e+06	1.34658e+06	1.26612e+06	1.02166e+06	1.24755e+06	1.33247e+06	1.8258	1.9574	2.152	2.3048	2.2526	2.3599	2.0733	2.2453	2.133	1.7046	2.1367	2.2392	0.0586	0.184	0.0304	0.8105	0.1697	0.5104	-0.1005	-0.2209	0.1204	-0.0349	0.186	0.0855
E9PYL2	E9PYL2	Prr12	43255.1	63923.4	62645.8	60590.2	34626.6	14379.9	41193.8	42488	30776.4	45948.8	57552.7	49386.4	0.0669	0.0991	0.0992	0.0926	0.0502	0.0246	0.0695	0.0708	0.0518	0.0767	0.0986	0.083	0.7095	0.1207	0.2213	0.8609	0.2201	0.0696	0.2002	0.6649	-0.4647	0.0389	-0.626	-0.4258
E9PZJ8	E9PZJ8	Ascc3	936718	784229	673704	816190	1.00958e+06	398070	545291	687259	606606	558628	485394	390654	1.4488	1.2164	1.0671	1.2469	1.4633	0.6801	0.9204	1.1459	1.0219	0.932	0.8313	0.6565	0.6993	0.1708	0.6821	0.0332	0.2605	0.0979	-0.1346	0.1386	-0.2733	0.6251	0.4865	0.3519
E9PZM4	E9PZM4	Chd2	172111	121500	125572	189886	165849	78973	110884	131572	109669	126891	96627.3	88073.2	0.2662	0.1885	0.1989	0.2901	0.2404	0.1349	0.1872	0.2194	0.1848	0.2117	0.1655	0.148	0.6276	0.4819	0.9429	0.2384	0.3989	0.374	-0.1703	-0.0259	-0.1444	0.3154	0.3413	0.171
E9Q1P8	E9Q1P8	Irf2bp2	751603	957191	1.07248e+06	530443	403760	764552	596966	505651	542294	1.08305e+06	1.34544e+06	1.31475e+06	1.1625	1.4847	1.6988	0.8103	0.5852	1.3063	1.0077	0.8431	0.9136	1.807	2.3043	2.2095	0.9285	0.0318	0.1064	0.0392	0.01	0.0018	0.033	0.6857	-0.6527	-0.5404	-1.2262	-1.1932
E9Q286	E9Q286	Ice1	162476	210628	277959	994465	1.32204e+06	131351	151578	135764	107624	147486	238237	276134	0.2513	0.3267	0.4403	1.5192	1.9162	0.2244	0.2559	0.2264	0.1813	0.2461	0.408	0.464	0.1225	0.1158	0.1617	0.7164	0.1753	0.0926	-2.4635	-1.8457	-0.6179	-0.135	1.7107	-0.7529
E9Q309	E9Q309	Cep350	158544	229286	337525	267643	133968	403719	295402	296613	296309	295537	276395	374572	0.2452	0.3556	0.5346	0.4089	0.1942	0.6898	0.4986	0.4946	0.4992	0.4931	0.4734	0.6295	0.6671	0.2312	0.7684	0.1908	0.5417	0.5208	0.2071	-0.1872	0.3943	-0.4911	-0.3039	-0.0968
E9Q394	E9Q394	Akap13	201116	184142	218073	291966	288900	224400	204476	192413	210111	212868	185737	205751	0.3111	0.2856	0.3454	0.446	0.4187	0.3834	0.3451	0.3208	0.354	0.3552	0.3181	0.3458	0.0212	0.2635	0.0153	0.2809	0.0229	0.9848	-0.2913	-0.4059	0.1145	-0.1133	0.2926	0.0013
E9Q3L2	E9Q3L2	Pi4ka	1.1778e+06	995015	851763	931087	1.50744e+06	416478	653232	858442	648482	926178	891570	683860	1.8217	1.5433	1.3492	1.4224	2.185	0.7116	1.1026	1.4314	1.0925	1.5453	1.527	1.1492	0.6274	0.1093	0.7829	0.4324	0.9453	0.3092	-0.2521	0.1263	-0.3784	0.1592	0.0329	-0.2192
E9Q4F7	E9Q4F7	Ankrd11	1030.55	12461.9	17278	NaN	12599.4	17755.9	15115.7	21599.7	78989.3	7793.94	34333.6	58427	0.0016	0.0193	0.0274	0	0.0183	0.0303	0.0255	0.036	0.1331	0.013	0.0588	0.0982	0.2407	0.2367	0.9934	0.1905	0.1966	0.8552	2.0015	-0.0092	2.0107	-1.8157	-1.8065	0.195
E9Q4N7	E9Q4N7	Arid1b	257361	320916	339674	277997	194903	182158	153640	220766	233193	326966	280480	375322	0.3981	0.4978	0.538	0.4247	0.2825	0.3112	0.2593	0.3681	0.3929	0.5455	0.4804	0.6307	0.9921	0.0777	0.0827	0.285	0.0258	0.0239	0.0027	0.4936	-0.4909	-0.2084	-0.7019	-0.6993
E9Q4P1	E9Q4P1	Wdfy1	476185	597218	575792	910933	498017	199730	251035	377981	175707	323410	280901	240091	0.7365	0.9263	0.9121	1.3916	0.7219	0.3412	0.4237	0.6302	0.296	0.5396	0.4811	0.4035	0.3167	0.0237	0.9044	0.0062	0.3293	0.8255	-0.8626	0.0689	-0.9315	0.8544	0.7854	-0.0772
E9Q555	E9Q555	Rnf213	4281509	3809971	3.19576e+06	1.11239e+06	1.35377e+06	697205	1.32201e+06	1.44988e+06	1.23741e+06	895010	789858	780704	6.6221	5.9095	5.0621	1.6994	1.9622	1.1912	2.2315	2.4176	2.0846	1.4933	1.3528	1.312	0.0634	0.0014	0.0011	0.0006	0.3763	0.0015	0.4726	1.8582	-1.3856	2.0811	0.2229	0.6955
E9Q5C9	E9Q5C9	Nolc1	12097946	14777505	16758549	10428374	8848095	18801002	14471990	12747413	13962730	15263068	16982646	20091008	18.7115	22.9208	26.5455	15.9312	12.825	32.1222	24.4281	21.2552	23.5227	25.4656	29.0864	33.7634	0.6705	0.8956	0.723	0.1117	0.229	0.0691	0.185	0.1634	0.0216	-0.3734	-0.5367	-0.3518
E9Q5F9	E9Q5F9	Setd2	151500	203103	251948	170829	132567	102440	117051	122047	111793	222703	227370	254803	0.2343	0.315	0.3991	0.261	0.1922	0.175	0.1976	0.2035	0.1883	0.3716	0.3894	0.4282	0.6532	0.0664	0.1209	0.1867	0.0039	0.0003	-0.0918	0.5944	-0.6863	-0.3264	-0.9208	-1.0126
E9Q5G3	E9Q5G3	Kif23	234048	278777	242402	161747	218690	151767	153030	165394	129973	220372	183961	210218	0.362	0.4324	0.384	0.2471	0.317	0.2593	0.2583	0.2758	0.219	0.3677	0.3151	0.3533	0.4393	0.0061	0.0168	0.1427	0.0565	0.0148	-0.1288	0.5171	-0.646	0.1857	-0.3314	-0.4602
E9Q5K9	E9Q5K9	Ythdc1	239488	190768	173884	459874	583634	137308	202520	208360	174629	151158	114167	96518.8	0.3704	0.2959	0.2754	0.7025	0.846	0.2346	0.3418	0.3474	0.2942	0.2522	0.1955	0.1622	0.2238	0.6988	0.2077	0.0472	0.104	0.0163	-0.8584	-0.921	0.0625	0.6267	1.5477	0.6892
E9Q5M6	E9Q5M6	Cfap44	1.69876e+06	1699067	1.33339e+06	2307038	1.47543e+06	766814	819176	1.66543e+06	168000	143633	153724	227545	2.6274	2.6353	2.1121	3.5244	2.1386	1.3101	1.3827	2.777	0.283	0.2396	0.2633	0.3824	0.4329	0.2582	0.8511	0.0003	0.035	0.1763	-0.6504	0.0808	-0.7312	3.0583	2.9775	2.3272
E9Q634	E9Q634	Myo1e	863778	751486	557311	1.19406e+06	1.38967e+06	387561	828929	862132	645078	510128	363454	405227	1.336	1.1656	0.8828	1.8241	2.0143	0.6622	1.3992	1.4375	1.0867	0.8511	0.6225	0.681	0.6825	0.3567	0.448	0.0512	0.1418	0.0107	-0.198	-0.4112	0.2132	0.6515	1.0627	0.8647
E9Q6B2	E9Q6B2	Ccdc85c	325644	399414	351532	407105	276387	500428	454077	438717	453771	408016	547925	457596	0.5037	0.6195	0.5568	0.6219	0.4006	0.855	0.7665	0.7315	0.7645	0.6808	0.9384	0.769	0.385	0.0054	0.6522	0.0462	0.3238	0.6127	0.269	-0.1604	0.4294	-0.5075	-0.3471	-0.078
E9Q6J5	E9Q6J5	Bod1l	835690	1.09626e+06	1.14622e+06	1.0782e+06	972652	1.56247e+06	1233294	1.22453e+06	1.06947e+06	1.18563e+06	1.25158e+06	1.40853e+06	1.2925	1.7004	1.8156	1.6471	1.4098	2.6695	2.0817	2.0418	1.8017	1.9782	2.1436	2.3671	0.8753	0.1091	0.5045	0.0451	0.5622	0.2582	0.0492	-0.2521	0.3013	-0.4324	-0.1803	-0.1311
E9Q735	E9Q735	Ube4a	429208	412607	383681	498158	657106	292907	362804	347139	373852	368268	355825	347206	0.6638	0.64	0.6077	0.761	0.9524	0.5004	0.6124	0.5788	0.6298	0.6144	0.6094	0.5835	0.3768	0.2437	0.4877	0.1395	0.3604	0.81	-0.2818	-0.2118	-0.07	0.0809	0.2927	0.0109
E9Q784	E9Q784	Zc3h13	419925	541795	673316	632926	503375	901150	789844	656413	695595	657956	654045	836499	0.6495	0.8404	1.0665	0.9669	0.7296	1.5397	1.3332	1.0945	1.1719	1.0978	1.1202	1.4058	0.654	0.0673	0.4469	0.0848	0.6455	0.9504	0.1535	-0.3402	0.4937	-0.5034	-0.1632	-0.0096
E9Q7E2	E9Q7E2	Arid2	215149	282983	253443	192581	191632	103244	105026	186066	125505	221841	236858	237846	0.3328	0.4389	0.4015	0.2942	0.2778	0.1764	0.1773	0.3102	0.2114	0.3701	0.4057	0.3997	0.7767	0.0353	0.0425	0.9821	0.0208	0.0184	-0.0985	0.6486	-0.7471	-0.0029	-0.6515	-0.75
E9Q7F2	E9Q7F2	Rnf169	187464	213834	287496	223939	176336	420890	264703	265524	279839	270005	264722	334676	0.2899	0.3317	0.4554	0.3421	0.2556	0.7191	0.4468	0.4427	0.4714	0.4505	0.4534	0.5624	0.9227	0.134	0.6239	0.1039	0.7516	0.4069	0.0476	-0.29	0.3376	-0.4452	-0.1551	-0.1075
E9Q7G0	E9Q7G0	Numa1	2.83944e+06	2.96902e+06	3.50694e+06	2.35633e+06	2.28241e+06	1.99988e+06	2.04268e+06	2.08093e+06	2.14004e+06	3358438	3.49441e+06	3.65762e+06	4.3917	4.6051	5.555	3.5997	3.3083	3.4169	3.448	3.4698	3.6053	5.6034	5.9849	6.1467	0.5383	0.0205	0.0186	0.0538	0.0002	0.0001	0.0274	0.4951	-0.4676	-0.2854	-0.7805	-0.7531
E9Q8D0	E9Q8D0	Dnajc21	354351	499143	387303	556125	457536	434944	435286	528184	548045	298262	427050	428772	0.5481	0.7742	0.6135	0.8496	0.6632	0.7431	0.7347	0.8807	0.9233	0.4976	0.7314	0.7206	0.2964	0.0848	0.2834	0.9659	0.3357	0.1081	0.1704	-0.2208	0.3912	-0.0103	0.2105	0.3809
E9Q9A9	E9Q9A9	Oas2	83970.7	41136.8	5989.02	433550	178169	20554.3	9667.23	41708.3	22409.6	NaN	NaN	1.16807	0.1299	0.0638	0.0095	0.6623	0.2582	0.0351	0.0163	0.0695	0.0378	0	0	0	0.2066	0.5246	0.2505	0.1236	0.1577	0.0561	-2.9507	-2.2339	-0.7168	15.2669	17.5007	14.5501
E9QAM5	E9QAM5	Helz2	879544	757442	857998	301488	310518	215973	562364	654984	458096	261407	188792	259646	1.3604	1.1748	1.3591	0.4606	0.4501	0.369	0.9492	1.0921	0.7717	0.4361	0.3233	0.4363	0.0062	0.0317	0.0002	0.0002	0.5877	0.0057	1.1364	1.6056	-0.4692	1.7033	0.0977	1.2342
E9QAT4	E9QAT4	Sec16a	1.06917e+06	1.2455e+06	1.28919e+06	1.07991e+06	1.0569e+06	1.14862e+06	1.13082e+06	1.18036e+06	1.03143e+06	1.18199e+06	1.19692e+06	1301422	1.6537	1.9318	2.0421	1.6498	1.5319	1.9625	1.9088	1.9681	1.7376	1.9721	2.05	2.1871	0.3429	0.9758	0.4038	0.2146	0.068	0.1011	0.1262	0.1296	-0.0033	-0.1419	-0.2715	-0.1452
F6VAN0	F6VAN0	Atf6	322491	303620	391654	125208	160801	166031	338708	269965	256878	267568	222605	313195	0.4988	0.4709	0.6204	0.1913	0.2331	0.2837	0.5717	0.4501	0.4328	0.4464	0.3813	0.5263	0.0083	0.5155	0.0052	0.2743	0.0124	0.6094	1.0388	1.1672	-0.1285	0.2319	-0.9354	0.1034
F6ZDS4	F6ZDS4	Tpr	1.91371e+06	2.78858e+06	3.30715e+06	2.42062e+06	1.82469e+06	5051136	3706574	3.29527e+06	3437750	3231247	3.34243e+06	4.0298e+06	2.9599	4.3252	5.2385	3.6979	2.6448	8.6301	6.2565	5.4946	5.7915	5.3912	5.7246	6.7722	0.6687	0.0747	0.6984	0.0842	0.6345	0.8191	0.2285	-0.2577	0.4862	-0.5143	-0.2566	-0.0281
F7BJB9	F7BJB9	Morc3	1.03473e+06	1.06889e+06	1.12579e+06	884480	864174	562253	662507	742440	712644	759375	748898	635824	1.6004	1.6579	1.7833	1.3512	1.2526	0.9606	1.1183	1.238	1.2006	1.267	1.2826	1.0685	0.9845	0.0016	0.0189	0.0056	0.9016	0.8049	-0.0031	0.5002	-0.5033	0.4786	-0.0216	-0.0247
F8VPQ2	F8VPQ2	Arid4a	151081	162225	163383	219617	17216	131468	66529.6	90555.6	89780.1	147350	143175	118284	0.2337	0.2516	0.2588	0.3355	0.025	0.2246	0.1123	0.151	0.1513	0.2458	0.2452	0.1988	0.5692	0.0018	0.5922	0.3545	0.7241	0.0106	-0.4971	0.3469	-0.844	0.1092	-0.2376	-0.7347
F8VPZ9	F8VPZ9	Bicra	179964	140006	139096	195180	353414	91033.1	191047	146261	197457	118868	175992	124752	0.2783	0.2172	0.2203	0.2982	0.5123	0.1555	0.3225	0.2439	0.3327	0.1983	0.3014	0.2096	0.8455	0.1504	0.4738	0.9579	0.4753	0.2159	-0.1036	-0.4324	0.3287	0.013	0.4454	0.3417
F8VQB6	F8VQB6	Myo10	1.53912	NaN	NaN	0.918921	0.886451	1.79986	NaN	NaN	1.08846	NaN	1	NaN	0	0	0	0	0	0	0	0	0	0	0	0	0.6547	0.4407	0.3898	0.3739	0.7429	0.5314	0.4437	2.1946	-1.7509	2.3917	0.197	0.6407
G3X982	G3X982	Aox3	3106967	3.55536e+06	4.39851e+06	3882557	1.26697e+06	6173393	2732350	2.6391e+06	2.36608e+06	2.85818e+06	2.78711e+06	3966388	4.8055	5.5146	6.9672	5.9313	1.8364	10.5475	4.6121	4.4005	3.9861	4.7687	4.7735	6.6656	0.5211	0.097	0.9013	0.7087	0.8	0.1792	-0.4947	-0.0833	-0.4114	0.093	0.1764	-0.3183
G3X9G7	G3X9G7	Zfp809	274651	134480	207722	288522	414491	127912	211612	246621	169713	81490.7	58269.7	118586	0.4248	0.2086	0.329	0.4408	0.6008	0.2185	0.3572	0.4112	0.2859	0.136	0.0998	0.1993	0.588	0.6936	0.4791	0.0634	0.0743	0.0113	-0.2572	-0.3888	0.1316	1.1455	1.5343	1.2771
G3X9J0	G3X9J0	Sipa1l3	68464.1	61354.3	99879.4	60914.9	141641	75175.7	69486.2	60913.1	75743.5	74484.6	60900	66427.6	0.1059	0.0952	0.1582	0.0931	0.2053	0.1284	0.1173	0.1016	0.1276	0.1243	0.1043	0.1116	0.4748	0.8481	0.5895	0.7703	0.4393	0.8381	-0.3009	-0.2485	-0.0524	0.0786	0.3271	0.0263
G3X9K3	G3X9K3	Arfgef1	917592	687467	694173	897933	1049355	668418	723966	807207	804397	698194	736378	744077	1.4192	1.0663	1.0996	1.3718	1.521	1.142	1.222	1.3459	1.3552	1.1649	1.2612	1.2504	0.7688	0.4024	0.3951	0.8066	0.3553	0.1934	-0.0405	-0.1705	0.13	-0.0363	0.1341	0.0937
G5E829	G5E829	Atp2b1	961657	1.14539e+06	1.0585e+06	1.15151e+06	1.19712e+06	1.1541e+06	1088092	1079703	1.18299e+06	1.20384e+06	1.13153e+06	1.02283e+06	1.4874	1.7766	1.6767	1.7591	1.7352	1.9718	1.8366	1.8003	1.993	2.0085	1.938	1.7189	0.5987	0.0903	0.1971	0.1179	0.5949	0.916	0.0426	-0.1458	0.1884	-0.1975	-0.0517	-0.0091
G5E861	G5E861	Sclt1	111158	47748.7	93925.4	NaN	58704.7	150288	88173	80593.2	103629	161790	112210	143029	0.1719	0.0741	0.1488	0	0.0851	0.2568	0.1488	0.1344	0.1746	0.2699	0.1922	0.2404	0.6397	0.5447	0.8385	0.0511	0.202	0.0331	0.4213	0.2076	0.2137	-0.8315	-1.039	-0.6178
G5E870	G5E870	Trip12	1.1464e+06	1.01983e+06	880630	1.30517e+06	1.49768e+06	634840	934688	1.01389e+06	822788	813429	718805	619646	1.7731	1.5818	1.3949	1.9939	2.1708	1.0846	1.5777	1.6906	1.3861	1.3572	1.2311	1.0413	0.5992	0.8323	0.6624	0.0589	0.1965	0.0556	-0.1735	-0.1443	-0.0293	0.3881	0.5323	0.3588
G5E897	G5E897	Poglut3	500040	473527	438591	456768	491708	253169	285677	305725	325297	453843	431995	408443	0.7734	0.7345	0.6947	0.6978	0.7127	0.4325	0.4822	0.5098	0.548	0.7572	0.7399	0.6864	0.3384	0.0017	0.2705	0.848	0.2915	0.0017	-0.2592	0.2571	-0.5163	0.0126	-0.2445	-0.5037
G5E8P0	G5E8P0	Tubgcp6	180231	88167.5	343939	460138	365255	18967.8	113535	35133.2	34581.7	124486	74818.5	64625.1	0.2788	0.1368	0.5448	0.7029	0.5294	0.0324	0.1916	0.0586	0.0583	0.2077	0.1281	0.1086	0.1963	0.1637	0.6867	0.2358	0.2496	0.4467	-2.0356	-0.3973	-1.6383	1.1115	1.5088	-0.5268
L0N7N1	L0N7N1	Kif14	118792	108887	153314	123377	112874	134554	118424	75263.4	65538.8	118504	101054	160493	0.1837	0.1689	0.2428	0.1885	0.1636	0.2299	0.1999	0.1255	0.1104	0.1977	0.1731	0.2697	0.2222	0.2104	0.8871	0.7039	0.6054	0.1638	-0.4173	0.0331	-0.4504	-0.1052	-0.1382	-0.5555
O08528	O08528	Hk2	2.33781e+06	2.40852e+06	2.19057e+06	3.27795e+06	3911526	2.02441e+06	2.70049e+06	2.81556e+06	2.65842e+06	2.17267e+06	2.02091e+06	1.74896e+06	3.6158	3.7358	3.4699	5.0077	5.6696	3.4588	4.5583	4.6947	4.4786	3.625	3.4612	2.9392	0.8477	0.0006	0.1692	0.2954	0.1168	0.0046	-0.0419	-0.3855	0.3436	0.1102	0.4957	0.4538
O08529	O08529	Capn2	1.66831e+06	1.37153e+06	1.10977e+06	1.55792e+06	2.24557e+06	1.1047e+06	1329816	1.25128e+06	1.29552e+06	1220470	1.01366e+06	975882	2.5803	2.1273	1.7579	2.38	3.2549	1.8874	2.2447	2.0864	2.1825	2.0363	1.7361	1.64	0.4505	0.9504	0.4911	0.2575	0.1672	0.0455	-0.2077	-0.2184	0.0107	0.2565	0.4749	0.2672
O08539	O08539	Bin1	1.82367e+06	2125884	2407055	2.19583e+06	2.10502e+06	4474584	3.43552e+06	2772852	3.01571e+06	2.18558e+06	2.59862e+06	2.93418e+06	2.8206	3.2974	3.8128	3.3545	3.0511	7.645	5.799	4.6235	5.0805	3.6465	4.4507	4.9309	0.7664	0.0141	0.4147	0.0938	0.8346	0.1793	0.1419	-0.5007	0.6426	-0.3917	0.109	0.2509
O08547	O08547	Sec22b	1351495	1.21307e+06	1.12718e+06	1.66724e+06	1.7774e+06	935188	1.14709e+06	1.39483e+06	1.07576e+06	1.07012e+06	828240	751427	2.0903	1.8815	1.7854	2.547	2.5763	1.5978	1.9362	2.3258	1.8123	1.7854	1.4185	1.2628	0.5782	0.5867	0.3903	0.0743	0.1029	0.0706	-0.146	-0.2233	0.0773	0.3662	0.5895	0.4435
O08550	O08550	Kmt2b	246975	134758	203966	164549	214051	181207	155548	126694	76198.6	150285	70638.9	163383	0.382	0.209	0.3231	0.2514	0.3103	0.3096	0.2626	0.2113	0.1284	0.2507	0.121	0.2746	0.1094	0.18	0.8058	0.2694	0.2196	0.8233	-0.5329	0.0693	-0.6021	0.5001	0.4309	-0.102
O08553	O08553	Dpysl2	6.18089e+06	5499791	6.16628e+06	5.09189e+06	5590722	4.93455e+06	4.69132e+06	4781045	5.52838e+06	5324703	6.26297e+06	6519868	9.5598	8.5305	9.7674	7.7788	8.1035	8.4309	7.9187	7.972	9.3136	8.884	10.7267	10.9568	0.5798	0.2116	0.0502	0.3	0.0378	0.0889	0.0519	0.1963	-0.1444	-0.1339	-0.3303	-0.2783
O08573	O08573	Lgals9	1.29528e+06	1.10757e+06	1151378	174510	664968	417571	263400	541395	464878	339625	219080	108778	2.0034	1.7179	1.8238	0.2666	0.9638	0.7134	0.4446	0.9027	0.7832	0.5666	0.3752	0.1828	0.8127	0.0021	0.0055	0.0004	0.3046	0.1301	0.1323	1.5123	-1.38	2.3017	0.7894	0.9217
O08579	O08579	Emd	3.04922e+06	3.9886e+06	4331823	3.86296e+06	2.87088e+06	6580474	5286220	4888654	4.92525e+06	4.32921e+06	4621986	5.03119e+06	4.7161	6.1865	6.8616	5.9014	4.1612	11.243	8.9229	8.1514	8.2975	7.2231	7.9161	8.455	0.5616	0.0199	0.6235	0.0556	0.7418	0.2384	0.252	-0.2623	0.5142	-0.4095	-0.1472	0.1048
O08580	O08580	Esrra	43278	63512.2	46650.8	84496.5	88435.9	69085.4	59906.3	36346.1	61610.9	49602.8	48265	69480.9	0.0669	0.0985	0.0739	0.1291	0.1282	0.118	0.1011	0.0606	0.1038	0.0828	0.0827	0.1168	0.0641	0.6337	0.0114	0.3907	0.0594	0.773	-0.4992	-0.649	0.1497	-0.2376	0.4114	-0.0878
O08582	O08582	Gtpbp1	999949	868937	841117	894989	960143	636039	680758	787851	724869	908306	830314	692103	1.5466	1.3478	1.3323	1.3673	1.3917	1.0867	1.1491	1.3137	1.2212	1.5155	1.4221	1.1631	0.6463	0.0971	0.3485	0.7555	0.5863	0.296	-0.062	0.1363	-0.1983	0.0437	-0.0926	-0.1546
O08583	O08583	Alyref	13608775	16738574	20327732	15447252	14855515	31099276	22954362	20749768	20230908	17653902	19624244	21871886	21.0483	25.9625	32.1991	23.5985	21.5325	53.1343	38.7459	34.5984	34.0826	29.4546	33.6107	36.7562	0.7819	0.0569	0.5849	0.1495	0.9627	0.3812	0.1286	-0.311	0.4396	-0.3337	-0.0227	0.1059
O08585	O08585	Clta	12977613	15091472	15727070	16366057	16154639	18636884	17125652	15271673	14891245	12707732	15399014	16081906	20.0721	23.4077	24.9116	25.0021	23.4155	31.8418	28.9073	25.4642	25.087	21.2022	26.3741	27.026	0.93	0.1208	0.2516	0.4249	0.5845	0.504	-0.0145	-0.2309	0.2164	-0.1254	0.1055	0.091
O08586	O08586	Pten	327568	290092	185016	282915	239696	149182	202210	182571	160713	212967	170092	162316	0.5066	0.4499	0.2931	0.4322	0.3474	0.2549	0.3413	0.3044	0.2708	0.3553	0.2913	0.2728	0.5148	0.173	0.4305	0.1838	0.5377	0.9773	-0.1748	0.2726	-0.4473	0.4427	0.1702	-0.0046
O08599	O08599	Stxbp1	707054	652602	579150	767030	787041	397638	521800	559909	473015	464777	359254	335149	1.0936	1.0122	0.9174	1.1718	1.1408	0.6794	0.8808	0.9336	0.7969	0.7755	0.6153	0.5632	0.4826	0.1008	0.9533	0.012	0.1139	0.0436	-0.1963	0.015	-0.2113	0.6296	0.6147	0.4183
O08600	O08600	Endog	293856	246426	165991	83595.9	150538	34321.3	28531.1	37596.6	40549.1	214525	244031	181646	0.4545	0.3822	0.2629	0.1277	0.2182	0.0586	0.0482	0.0627	0.0683	0.3579	0.418	0.3053	0.1821	0.0055	0.033	0.9285	0.0163	0.0008	-1.1751	1.4427	-2.6177	0.0245	-1.4182	-2.5932
O08601	O08601	Mttp	6313.09	35058.6	NaN	46696.9	48301.8	10271.5	33523.7	6.20523	40083.7	17022.2	8533.77	NaN	0.0098	0.0544	0	0.0713	0.07	0.0175	0.0566	0	0.0675	0.0284	0.0146	0	0.6942	0.497	0.2647	0.7248	0.1189	0.2953	-0.3563	-1.3087	0.9524	0.5764	1.8851	1.5288
O08602;O08603	O08602;O08603	Raet1a;Raet1b	235347	279520	372166	260528	251661	432748	420574	428918	347626	346081	433292	423431	0.364	0.4336	0.5895	0.398	0.3648	0.7394	0.7099	0.7152	0.5856	0.5774	0.7421	0.7116	0.2527	0.058	0.7934	0.0623	0.2464	0.9229	0.4207	-0.115	0.5357	-0.5502	-0.4352	-0.0145
O08604	O08604	Raet1c	672554	804911	686696	680763	516903	952589	903020	822745	888825	620208	800151	776256	1.0402	1.2485	1.0877	1.04	0.7492	1.6275	1.5243	1.3719	1.4974	1.0348	1.3704	1.3045	0.2827	0.0125	0.9621	0.4086	0.7431	0.1137	0.3627	-0.0171	0.3799	-0.1358	-0.1187	0.2441
O08605	O08605	Mknk1	155967	211802	302124	105535	214874	67058.8	76255.9	136664	262517	227620	199.791	94740.8	0.2412	0.3285	0.4786	0.1612	0.3115	0.1146	0.1287	0.2279	0.4423	0.3798	0.0003	0.1592	0.5561	0.5117	0.1675	0.262	0.9045	0.5798	0.444	0.836	-0.3921	0.9588	0.1228	0.5668
O08609	O08609	Mlx	70184.6	99506.3	127043	77317.5	43352.6	187423	135966	133214	114749	82831.4	117547	131400	0.1086	0.1543	0.2012	0.1181	0.0628	0.3202	0.2295	0.2221	0.1933	0.1382	0.2013	0.2208	0.5768	0.1057	0.8885	0.43	0.822	0.3595	0.3639	-0.1108	0.4747	-0.2718	-0.161	0.2029
O08648	O08648	Map3k4	152742	172408	174163	151256	162646	141863	125020	136972	111870	168405	192668	138400	0.2362	0.2674	0.2759	0.2311	0.2357	0.2424	0.211	0.2284	0.1885	0.281	0.33	0.2326	0.0871	0.0389	0.1337	0.5239	0.1888	0.0773	-0.1757	0.1364	-0.3121	-0.1139	-0.2503	-0.426
O08663	O08663	Metap2	13567341	13299691	16254364	9316859	6.73934e+06	13894956	13211406	13638827	12965443	11731859	15492414	16628169	20.9842	20.6286	25.7469	14.2332	9.7684	23.7401	22.3002	22.7415	21.8426	19.574	26.534	27.944	0.1971	0.929	0.2146	0.5075	0.1458	0.4102	0.4864	0.4966	-0.0102	-0.1367	-0.6333	-0.1469
O08664	O08664	Bcl7c	636688	512508	665763	625481	581290	1.25379e+06	747602	728106	770941	509538	703278	506608	0.9847	0.7949	1.0546	0.9555	0.8426	2.1422	1.2619	1.2141	1.2988	0.8501	1.2045	0.8514	0.901	0.0183	0.4325	0.8736	0.4696	0.074	-0.0619	-0.4753	0.4134	-0.0361	0.4392	0.3773
O08696	O08696	Foxm1	473079	179419	217777	163731	247292	139437	66872.2	81474.1	163408	156361	116361	137447	0.7317	0.2783	0.345	0.2501	0.3584	0.2382	0.1129	0.1359	0.2753	0.2609	0.1993	0.231	0.1656	0.1389	0.3117	0.1953	0.286	0.3587	-0.6924	0.6781	-1.3705	0.9712	0.293	-0.3994
O08709	O08709	Prdx6	38248872	47876892	54340788	40071072	35840976	73427640	57966208	49012804	58953236	51663420	58290120	64490636	59.1584	74.2598	86.0757	61.2159	51.9501	125.454	97.8443	81.7245	99.3173	86.1977	99.8342	108.378	0.6027	0.1085	0.8067	0.0691	0.4816	0.5786	0.225	-0.1205	0.3455	-0.4236	-0.3031	-0.0781
O08715	O08715	Akap1	183354	214402	177173	120578	226731	198294	121927	156720	122026	240221	249693	217184	0.2836	0.3325	0.2806	0.1842	0.3286	0.3388	0.2058	0.2613	0.2056	0.4008	0.4277	0.365	0.3254	0.0406	0.7893	0.0162	0.0986	0.0026	-0.3403	0.0745	-0.4148	-0.4123	-0.4868	-0.8271
O08734	O08734	Bak1	2117553	1.58199e+06	1745577	1.72081e+06	2.11433e+06	1.27149e+06	1424440	1.66159e+06	1.37148e+06	1.49607e+06	1.31147e+06	1.33599e+06	3.2752	2.4538	2.765	2.6289	3.0646	2.1724	2.4044	2.7705	2.3105	2.4961	2.2462	2.2452	0.6878	0.2925	0.5837	0.1188	0.3404	0.3669	-0.0715	0.1108	-0.1823	0.2817	0.1708	0.0993
O08738	O08738	Casp6	124414	121625	87698.3	158650	229619	44624.7	58329.8	86440.9	85096.4	151677	56032.2	76390.8	0.1924	0.1886	0.1389	0.2424	0.3328	0.0762	0.0985	0.1441	0.1434	0.2531	0.096	0.1284	0.3125	0.123	0.6002	0.7942	0.5505	0.5765	-0.7552	-0.3251	-0.4301	0.1233	0.4484	-0.3068
O08739	O08739	Ampd3	252456	164379	172789	424564	534689	168977	288704	325165	275888	172827	155853	159542	0.3905	0.255	0.2737	0.6486	0.775	0.2887	0.4873	0.5422	0.4648	0.2884	0.2669	0.2681	0.648	0.0165	0.1564	0.4989	0.112	0.0007	-0.1965	-0.8976	0.7011	0.1587	1.0563	0.8598
O08740	O08740	Polr2j	1.13392e+06	1.64181e+06	2163948	1.33983e+06	1.46729e+06	2.79075e+06	2.0942e+06	1.76764e+06	1.74341e+06	1770118	2.21954e+06	2.38366e+06	1.7538	2.5465	3.4277	2.0468	2.1268	4.7681	3.5349	2.9474	2.9371	2.9533	3.8014	4.0058	0.8704	0.3411	0.7109	0.1568	0.5582	0.3024	0.0751	-0.2104	0.2855	-0.4776	-0.2671	-0.192
O08749	O08749	Dld	6.03201e+06	5.49337e+06	7494720	6.42605e+06	6740552	5003986	5.25035e+06	5209305	5.68769e+06	5.4756e+06	5193552	6.29984e+06	9.3295	8.5205	11.8716	9.817	9.7702	8.5495	8.8624	8.6861	9.5819	9.1357	8.8951	10.587	0.5369	0.4554	0.6537	0.7629	0.823	0.4517	-0.0525	0.0791	-0.1316	0.0546	-0.0245	-0.077
O08750	O08750	Nfil3	141229	43689.3	92561.2	123140	104804	354549	140191	115553	135996	68405.8	78301	73418.4	0.2184	0.0678	0.1466	0.1881	0.1519	0.6058	0.2366	0.1927	0.2291	0.1141	0.1341	0.1234	0.5483	0.1743	0.3235	0.6663	0.2594	0.0029	-0.5225	-1.1278	0.6053	0.2199	1.3477	0.8252
O08756	O08756	Hsd17b10	1621927	1.58801e+06	1512946	2.36055e+06	3478983	1.58571e+06	1.27488e+06	1400141	1.28478e+06	1.43196e+06	1267722	956824	2.5086	2.4631	2.3965	3.6062	5.0426	2.7092	2.1519	2.3346	2.1644	2.3891	2.1712	1.608	0.0829	0.0238	0.1223	0.164	0.0737	0.5395	-0.7721	-0.6243	-0.1477	0.2564	0.8808	0.1087
O08759	O08759	Ube3a	1.04763e+06	925596	801683	1.08749e+06	1.13975e+06	764546	845280	880473	968816	971256	784538	798745	1.6203	1.4357	1.2699	1.6613	1.652	1.3063	1.4268	1.4681	1.6321	1.6205	1.3437	1.3423	0.8274	0.6034	0.5609	0.9647	0.5223	0.5465	-0.0292	-0.0948	0.0656	0.0065	0.1013	0.0721
O08784	O08784	Tcof1	5848999	7392041	8886457	6134951	5258611	10625908	9162979	7907156	8.26655e+06	5.89828e+06	6411102	7575475	9.0465	11.4655	14.0761	9.3723	7.6221	18.1548	15.4667	13.1845	13.9265	9.841	10.9804	12.7307	0.4981	0.1714	0.9607	0.847	0.882	0.049	0.2766	-0.0232	0.2998	0.0439	0.0671	0.3437
O08788	O08788	Dctn1	1.4484e+06	1.2566e+06	1.21681e+06	1.34204e+06	1.32983e+06	1.14674e+06	1.26615e+06	1.33171e+06	1.40821e+06	1.27393e+06	1383269	1.45014e+06	2.2402	1.9491	1.9274	2.0502	1.9275	1.9592	2.1372	2.2205	2.3724	2.1255	2.3691	2.437	0.0276	0.1693	0.6066	0.1209	0.0309	0.5966	0.1809	0.043	0.1379	-0.1804	-0.2235	-0.0426
O08789	O08789	Mnt	465547	628052	621019	569774	473306	1.00934e+06	752354	602428	627370	776466	705044	903911	0.72	0.9741	0.9837	0.8704	0.686	1.7245	1.2699	1.0045	1.0569	1.2955	1.2075	1.519	0.9618	0.1399	0.5768	0.0241	0.4994	0.1351	0.022	-0.293	0.315	-0.5868	-0.2938	-0.2718
O08795	O08795	Prkcsh	7.52347e+06	10179138	10697150	10274791	9048742	18758318	15151552	13234025	13837823	10848329	11345665	11948140	11.6363	15.7884	16.9443	15.6966	13.1158	32.0493	25.5751	22.0666	23.3123	18.0999	19.4319	20.0791	0.6059	0.0098	0.4214	0.0616	0.8645	0.0197	0.2213	-0.456	0.6773	-0.3768	0.0792	0.3005
O08796	O08796	Eef2k	363223	450454	233102	118033	234213	302072	372238	286852	260826	330555	323775	267059	0.5618	0.6987	0.3692	0.1803	0.3395	0.5161	0.6283	0.4783	0.4394	0.5515	0.5545	0.4488	0.2061	0.8149	0.2197	0.8182	0.1684	0.9673	0.5777	0.6537	-0.076	0.0678	-0.5859	-0.0082
O08800	O08800	Serpinb8	2852829	3.61841e+06	3.86225e+06	4.07463e+06	4.69547e+06	4.39813e+06	3.68258e+06	4.00676e+06	4.1316e+06	2.72155e+06	3.77991e+06	3.23007e+06	4.4124	5.6124	6.1178	6.2247	6.8059	7.5144	6.216	6.6809	6.9604	4.5408	6.4739	5.4282	0.6234	0.0877	0.0798	0.9007	0.1115	0.1304	-0.0491	-0.3479	0.2988	-0.0266	0.3213	0.2722
O08807	O08807	Prdx4	6342062	5.49226e+06	6.02502e+06	6617946	6935717	4.39735e+06	4388734	4.39254e+06	5065924	5.20685e+06	4.87586e+06	5.01072e+06	9.8091	8.5188	9.5436	10.1101	10.053	7.513	7.408	7.3242	8.5345	8.6874	8.351	8.4206	0.1933	0.0503	0.9482	0.119	0.4398	0.1443	-0.2504	0.0101	-0.2605	0.1306	0.1205	-0.1299
O08808	O08808	Diaph1	768565	712030	704593	861279	893264	682450	733742	753888	827514	612371	620797	647266	1.1887	1.1044	1.1161	1.3158	1.2948	1.166	1.2385	1.257	1.3941	1.0217	1.0632	1.0877	0.6077	0.0452	0.0849	0.0733	0.0165	0.0105	0.0426	-0.1476	0.1902	0.1037	0.2513	0.2939
O08810	O08810	Eftud2	7063061	6872802	6594653	7.76486e+06	8472273	5.81058e+06	5.89738e+06	6578676	5917991	6997045	6.89539e+06	6007496	10.9242	10.6601	10.4459	11.8622	12.2802	9.9276	9.9545	10.9694	9.9699	11.6742	11.8098	10.0957	0.2556	0.3557	0.4089	0.4141	0.8662	0.2371	-0.1412	-0.0891	-0.0521	-0.0682	0.0209	-0.1203
O08811	O08811	Ercc2	199869	144378	123612	160101	186776	96853.1	89950.8	112891	102320	139759	126246	80343.1	0.3091	0.2239	0.1958	0.2446	0.2707	0.1655	0.1518	0.1882	0.1724	0.2332	0.2162	0.135	0.1677	0.1131	0.7476	0.3505	0.504	0.496	-0.4098	0.0985	-0.5083	0.3187	0.2202	-0.1896
O08848	O08848	RO60	341482	217294	256616	365739	407756	226055	234581	269308	307379	211069	176119	183704	0.5282	0.337	0.4065	0.5587	0.591	0.3862	0.396	0.449	0.5178	0.3522	0.3016	0.3087	0.4718	0.6694	0.3566	0.1505	0.0433	0.026	-0.1725	-0.2724	0.0999	0.4018	0.6743	0.5017
O08856	O08856	Ell	433606	399390	501023	372472	332800	440994	345333	407335	445797	422165	408901	439408	0.6706	0.6195	0.7936	0.569	0.4824	0.7535	0.5829	0.6792	0.751	0.7044	0.7003	0.7384	0.4995	0.7569	0.384	0.7281	0.2355	0.4365	0.1576	0.2073	-0.0497	-0.0405	-0.2478	-0.0903
O08901	O08901	Bub1	836650	877535	1147130	633098	383395	353311	204939	304561	262811	896345	1.00606e+06	997798	1.294	1.3611	1.8171	0.9672	0.5557	0.6036	0.3459	0.5078	0.4428	1.4955	1.7231	1.6768	0.1158	0.0035	0.0202	0.4733	0.0033	0.0001	-0.7139	1.0725	-1.7863	-0.1305	-1.2029	-1.9168
O08908	O08908	Pik3r2	503999	570599	443500	307597	172417	277174	436461	242094	376706	337388	304032	403317	0.7795	0.885	0.7025	0.4699	0.2499	0.4736	0.7367	0.4037	0.6346	0.5629	0.5207	0.6778	0.1906	0.1524	0.0126	0.0462	0.0967	0.9688	0.5728	0.988	-0.4153	0.4264	-0.5617	0.0111
O08912	O08912	Galnt1	669552	610905	508162	596473	577957	381659	497887	530274	532751	574191	645721	412255	1.0356	0.9475	0.8049	0.9112	0.8377	0.6521	0.8404	0.8842	0.8975	0.958	1.1059	0.6928	0.4038	0.4699	0.2757	0.9435	0.4547	0.7318	0.1271	0.2156	-0.0885	0.0163	-0.1993	-0.0722
O08915	O08915	Aip	657965	861130	966788	667751	486566	1.19676e+06	1.02605e+06	833725	1.07493e+06	894910	1.02572e+06	1.16468e+06	1.0177	1.3357	1.5314	1.0201	0.7053	2.0447	1.7319	1.3902	1.8109	1.4931	1.7568	1.9573	0.4128	0.1519	0.9336	0.0936	0.3238	0.6496	0.3879	0.0432	0.3447	-0.4227	-0.4659	-0.078
O08917	O08917	Flot1	214233	221275	592814	120167	81113.1	135123	212108	148326	71010.8	142842	146185	33334.9	0.3313	0.3432	0.939	0.1836	0.1176	0.2309	0.358	0.2473	0.1196	0.2383	0.2504	0.056	0.4467	0.2351	0.1508	0.1654	0.9553	0.5545	0.4465	1.6007	-1.1542	1.5667	-0.0341	0.4124
O08992	O08992	Sdcbp	1.21859e+06	1.21361e+06	1.02098e+06	950839	1.05088e+06	715037	805337	729859	891682	795653	811722	762747	1.8848	1.8824	1.6172	1.4526	1.5232	1.2217	1.3594	1.217	1.5022	1.3275	1.3902	1.2818	0.763	0.0229	0.0358	0.008	0.5311	0.78	-0.0415	0.3593	-0.4007	0.4289	0.0697	0.0282
O08997	O08997	Atox1	14946311	18687602	17940776	14174164	12956848	24650344	19382164	16889612	18954050	20590198	23822536	24357420	23.117	28.9855	28.4181	21.6536	18.7804	42.1161	32.7162	28.1619	31.9315	34.3537	40.8012	40.9331	0.6713	0.1547	0.9332	0.0144	0.2183	0.04	0.169	-0.0359	0.2049	-0.5278	-0.4919	-0.3229
O09000	O09000	Ncoa3	1.0411e+06	1.36474e+06	1.59253e+06	815723	730448	1.4246e+06	1.15058e+06	936605	945971	1.48104e+06	1.69977e+06	1.90632e+06	1.6102	2.1168	2.5226	1.2462	1.0588	2.434	1.9421	1.5617	1.5937	2.471	2.9112	3.2036	0.8026	0.2569	0.3752	0.0832	0.0558	0.009	0.1052	0.3992	-0.294	-0.4582	-0.8574	-0.7522
O09005	O09005	Degs1	436155	443126	301657	605374	669228	195480	462517	622754	388241	214255	198824	188103	0.6746	0.6873	0.4778	0.9248	0.97	0.334	0.7807	1.0384	0.6541	0.3575	0.3405	0.3161	0.7454	0.1845	0.5803	0.0162	0.1198	0.0129	0.1501	-0.2768	0.4269	0.8593	1.1361	1.2861
O09012	O09012	Pex5	2.10359e+06	2.5384e+06	3.15995e+06	1.8122e+06	1.81512e+06	4.7564e+06	3.59629e+06	3.31755e+06	2.89855e+06	3.02953e+06	3.5484e+06	4.13277e+06	3.2536	3.9372	5.0054	2.7685	2.631	8.1265	6.0704	5.5317	4.8831	5.0546	6.0774	6.9452	0.6206	0.0806	0.8252	0.0586	0.4671	0.457	0.2854	-0.1493	0.4348	-0.5677	-0.4184	-0.133
O09044	O09044	Snap23	1.68723e+06	2.00948e+06	2.16986e+06	1.91211e+06	1473794	3178021	2.8213e+06	2.42459e+06	2511272	1.98066e+06	2.24314e+06	2313320	2.6096	3.1168	3.4371	2.9211	2.1362	5.4298	4.7622	4.0428	4.2307	3.3046	3.8419	3.8876	0.4502	0.0162	0.6882	0.1104	0.8656	0.0796	0.3139	-0.1946	0.5085	-0.268	-0.0734	0.2405
O09061	O09061	Psmb1	4.69313e+06	3.781e+06	3.86398e+06	4572367	6599547	4.05052e+06	3.52386e+06	3.82396e+06	3.76202e+06	3641703	3.41862e+06	3.43622e+06	7.2587	5.8645	6.1205	6.9851	9.5658	6.9205	5.9481	6.3761	6.3378	6.076	5.8551	5.7746	0.1432	0.6886	0.2203	0.3066	0.0932	0.1234	-0.3308	-0.2865	-0.0443	0.1202	0.4067	0.0759
O09106	O09106	Hdac1	2.60436e+06	2.43595e+06	2.34076e+06	2946313	3.33471e+06	1.77475e+06	2.17997e+06	2.33461e+06	2.19317e+06	2.39111e+06	2.10753e+06	1905781	4.0281	3.7783	3.7078	4.501	4.8335	3.0322	3.6797	3.8928	3.6948	3.9894	3.6096	3.2027	0.5469	0.5272	0.6396	0.3909	0.4324	0.5489	-0.1343	-0.1031	-0.0313	0.0921	0.1952	0.0609
O09110	O09110	Map2k3	983624	850248	696075	712893	907314	426325	566687	770628	661329	820966	756269	645918	1.5213	1.3188	1.1026	1.0891	1.3151	0.7284	0.9565	1.285	1.1141	1.3697	1.2953	1.0855	0.7229	0.2718	0.2665	0.6871	0.3413	0.36	0.0992	0.3318	-0.2326	0.0721	-0.2597	-0.1605
O09111	O09111	Ndufb11	1.10736e+06	992454	1.00753e+06	770535	741523	612936	782018	844478	735033	1.0714e+06	1.09907e+06	880247	1.7127	1.5394	1.5959	1.1771	1.0748	1.0472	1.32	1.4081	1.2383	1.7876	1.8824	1.4793	0.0242	0.0142	0.0013	0.4891	0.0085	0.0397	0.2657	0.5553	-0.2896	-0.087	-0.6423	-0.3765
O09126	O09126	Sema4d	159528	178274	138493	128857	165315	249019	247683	178671	190925	130124	88771.8	110979	0.2467	0.2765	0.2194	0.1969	0.2396	0.4255	0.4181	0.2979	0.3216	0.2171	0.152	0.1865	0.5007	0.0711	0.6105	0.0673	0.2326	0.0176	0.2677	-0.2149	0.4826	0.4185	0.6334	0.9011
O09130	O09130	Nfatc2ip	460162	438541	535301	361633	186648	565461	531760	461359	504039	465865	563283	669489	0.7117	0.6802	0.8479	0.5525	0.2705	0.9661	0.8976	0.7693	0.8491	0.7773	0.9647	1.1251	0.3036	0.2215	0.5109	0.1377	0.1865	0.3365	0.4919	0.3242	0.1677	-0.3562	-0.6803	-0.1885
O09131	O09131	Gsto1	5831405	5.29344e+06	5592099	6.63652e+06	7.43024e+06	6051992	5.54987e+06	5414530	6285834	5380619	6.07535e+06	5935211	9.0193	8.2104	8.8579	10.1385	10.7698	10.3401	9.3679	9.0282	10.5896	8.9773	10.4053	9.9742	0.2128	0.1451	0.0051	0.0901	0.2441	0.8551	-0.1084	-0.2604	0.152	-0.1703	0.0901	-0.0184
O09159	O09159	Man2b1	5587522	5.38649e+06	6038751	2.18175e+06	2.33308e+06	2781394	2.27993e+06	2.15991e+06	2.21585e+06	5509613	6067857	6705009	8.6421	8.3548	9.5654	3.333	3.3817	4.7521	3.8484	3.6015	3.733	9.1925	10.3925	11.2679	0.8504	0.0002	0.001	0.1119	0.0011	0.0004	-0.0362	1.2119	-1.2481	-0.216	-1.4279	-1.4641
O09167	O09167	Rpl21	8.37036e+06	6948989	6.09913e+06	10875731	13736877	4.303e+06	7115108	7.7488e+06	6023573	5635593	4.75815e+06	4.35747e+06	12.9462	10.7783	9.661	16.6147	19.9111	7.3518	12.01	12.9204	10.1478	9.4027	8.1493	7.3228	0.4883	0.6782	0.4185	0.0673	0.1715	0.0286	-0.3229	-0.3943	0.0714	0.4245	0.8188	0.4959
O09172	O09172	Gclm	1.25091e+06	1.21572e+06	1.08712e+06	1687511	1.82586e+06	1.37497e+06	1.56584e+06	1.44432e+06	1.92242e+06	1.12395e+06	1.39451e+06	1.2842e+06	1.9347	1.8857	1.722	2.578	2.6465	2.3492	2.6431	2.4083	3.2387	1.8753	2.3884	2.1581	0.4152	0.023	0.0036	0.1441	0.0913	0.0969	0.1304	-0.4505	0.5809	-0.2125	0.238	0.3684
O35047	O35047	Psmc3ip	640075	853442	1.06469e+06	720988	479348	1.18413e+06	963141	857181	943429	918375	999607	1.01897e+06	0.99	1.3237	1.6865	1.1014	0.6948	2.0231	1.6257	1.4293	1.5894	1.5323	1.712	1.7124	0.5272	0.3643	0.898	0.2033	0.3942	0.2883	0.2822	0.0667	0.2154	-0.3093	-0.376	-0.0939
O35075	O35075	Vps26c	1.3275e+06	1.46513e+06	876740	1.25545e+06	1.76212e+06	807447	909214	1.06105e+06	1.00824e+06	1147418	1.03278e+06	903816	2.0532	2.2725	1.3888	1.9179	2.5541	1.3796	1.5347	1.7692	1.6986	1.9144	1.7688	1.5189	0.4599	0.4362	0.9206	0.5872	0.5786	0.6473	-0.2262	-0.0342	-0.192	0.1355	0.1697	-0.0565
O35083	O35083	Agpat1	81512.1	114820	98592.4	227714	322783	140935	132494	199721	125609	114007	135486	86870.2	0.1261	0.1781	0.1562	0.3479	0.4679	0.2408	0.2236	0.333	0.2116	0.1902	0.232	0.146	0.2754	0.0685	0.0418	0.2835	0.0811	0.2202	-0.4596	-1.1986	0.7389	-0.3038	0.8947	0.4351
O35099	O35099	Map3k5	100680	82757.1	88673.9	92392.1	86269.2	88281.8	76756.2	64325.5	67518.6	98448.2	55720	104929	0.1557	0.1284	0.1405	0.1411	0.125	0.1508	0.1296	0.1073	0.1137	0.1643	0.0954	0.1763	0.0916	0.0752	0.8298	0.8918	0.8215	0.3357	-0.2504	0.0258	-0.2762	-0.0385	-0.0643	-0.3147
O35114	O35114	Scarb2	1.29005e+06	1.80095e+06	2129254	1.04396e+06	998559	2363264	1.80167e+06	1.56105e+06	1777725	1.74124e+06	1.77216e+06	2331233	1.9953	2.7934	3.3727	1.5948	1.4474	4.0377	3.0411	2.6029	2.9949	2.9052	3.0352	3.9177	0.5746	0.7257	0.7181	0.33	0.3608	0.3067	0.2871	0.2051	0.082	-0.2725	-0.4776	-0.1904
O35126	O35126	Atn1	94009.3	219825	162887	330766	207379	649540	481972	418756	440281	205582	184338	226114	0.1454	0.341	0.258	0.5053	0.3006	1.1098	0.8135	0.6982	0.7417	0.343	0.3157	0.38	0.6699	0.0016	0.1926	0.1754	0.2964	0.0005	0.2343	-1.3637	1.5981	-0.4807	0.883	1.1174
O35127	O35127	Grcc10	554297	748387	833930	1.45457e+06	1.76675e+06	2.76627e+06	1.54033e+06	1.43928e+06	1.60375e+06	1.0774e+06	1.20638e+06	1.16092e+06	0.8573	1.1608	1.3209	2.2221	2.5608	4.7263	2.6	2.3999	2.7018	1.7976	2.0662	1.951	0.4878	0.0009	0.0611	0.0062	0.1932	0.006	-0.3042	-1.5099	1.2057	-0.8003	0.7096	0.4055
O35129	O35129	Phb2	5.03379e+06	4.0248e+06	4.19923e+06	4506360	4.74711e+06	2.25901e+06	3.41432e+06	3.77166e+06	2.96447e+06	3.63289e+06	2.8446e+06	2397329	7.7856	6.2427	6.6516	6.8843	6.8807	3.8596	5.7632	6.2889	4.9942	6.0613	4.872	4.0288	0.8665	0.1116	0.4101	0.0636	0.4895	0.3767	-0.0481	0.2306	-0.2788	0.4669	0.2363	0.1882
O35130	O35130	Emg1	496873	589587	464103	600240	791911	324855	487980	448140	364500	494616	405878	350647	0.7685	0.9145	0.7351	0.917	1.1478	0.555	0.8237	0.7472	0.6141	0.8252	0.6952	0.5893	0.4728	0.3988	0.7292	0.306	0.4112	0.7978	-0.2619	-0.1156	-0.1463	0.1969	0.3125	0.0506
O35134	O35134	Polr1a	646550	523014	469022	555109	648103	300986	324207	425106	367848	521815	453292	338095	1	0.8112	0.7429	0.848	0.9394	0.5142	0.5472	0.7088	0.6197	0.8706	0.7764	0.5682	0.3599	0.0658	0.6055	0.392	0.8633	0.3247	-0.2952	0.1502	-0.4454	0.2054	0.0553	-0.2399
O35143	O35143	ATP5IF1	4254671	5.67964e+06	3.85589e+06	4177689	4650767	8034025	3.12479e+06	4.47501e+06	4.7933e+06	4.79518e+06	4.17863e+06	4.74333e+06	6.5806	8.8094	6.1077	6.3822	6.7411	13.7264	5.2745	7.4617	8.0752	8.0005	7.1568	7.9713	0.472	0.8569	0.5199	0.5692	0.6334	0.4362	-0.3675	-0.3207	-0.0468	-0.1055	0.2152	-0.1523
O35144	O35144	Terf2	208254	217062	190735	205755	181944	141541	164067	153114	143420	170660	158846	151768	0.3221	0.3367	0.3021	0.3143	0.2637	0.2418	0.2769	0.2553	0.2416	0.2847	0.2721	0.255	0.5544	0.0122	0.1182	0.0197	0.9134	0.3984	-0.0833	0.229	-0.3123	0.2432	0.0142	-0.0691
O35153	O35153	Bet1l	321067	465710	537024	553441	342290	1.12602e+06	665857	657570	568328	316229	368399	456860	0.4966	0.7223	0.8506	0.8455	0.4961	1.9238	1.1239	1.0964	0.9575	0.5276	0.631	0.7678	0.9494	0.033	0.4181	0.7213	0.3631	0.0085	-0.0392	-0.658	0.6187	0.1035	0.7614	0.7222
O35166	O35166	Gosr2	3.22056e+06	3.34758e+06	3.83225e+06	2950691	6.12017e+06	3.68449e+06	4.16443e+06	3.69599e+06	4220750	4211521	4.02773e+06	4.04636e+06	4.9812	5.1923	6.0703	4.5077	8.8709	6.2951	7.0294	6.1627	7.1106	7.0267	6.8983	6.8	0.8799	0.0399	0.4319	0.0117	0.796	0.6736	0.0454	-0.2764	0.3218	-0.3515	-0.0751	-0.0297
O35185	O35185	Bhlhe40	145190	1.04011e+06	400657	16958212	445081	305779	363019	645391	610412	313548	328107	492055	0.2246	1.6133	0.6346	25.9068	0.6451	0.5224	0.6128	1.0761	1.0283	0.5231	0.562	0.8269	0.3907	0.8611	0.3868	0.6814	0.3767	0.2007	-3.3167	-3.4529	0.1362	0.3709	3.8238	0.5071
O35207	O35207	Cdk2ap1	329188	398217	416174	179545	171334	249584	189732	142640	214625	574039	547407	484895	0.5091	0.6177	0.6592	0.2743	0.2483	0.4264	0.3203	0.2378	0.3616	0.9578	0.9376	0.8149	0.8899	0.0074	0.0174	0.0082	0.0012	0.0005	-0.0454	0.9122	-0.9576	-0.6016	-1.5138	-1.5592
O35215	O35215	Ddt	3.20716e+06	3.44857e+06	4163049	3.97108e+06	3.5513e+06	4.81208e+06	3744630	3.57311e+06	4.39117e+06	3.28359e+06	3.67836e+06	4.56239e+06	4.9604	5.3489	6.5943	6.0666	5.1475	8.2216	6.3208	5.9578	7.3977	5.4785	6.3	7.6672	0.9404	0.2314	0.4609	0.3527	0.9978	0.9254	0.0178	-0.2014	0.2191	-0.2021	-0.0007	0.017
O35218	O35218	Cpsf2	1.03424e+06	1.06951e+06	974166	1.21636e+06	1.23389e+06	754464	864561	986668	867934	965618	872902	907990	1.5996	1.6589	1.5431	1.8582	1.7885	1.289	1.4593	1.6452	1.4622	1.6111	1.495	1.5259	0.5516	0.3259	0.8183	0.3059	0.6088	0.7732	-0.1121	-0.0398	-0.0724	0.0519	0.0916	-0.0205
O35226	O35226	Psmd4	3.69679e+06	4.09283e+06	4835035	3.93089e+06	3122474	5912619	4686249	4406894	4539525	4.3723e+06	5.0111e+06	5.20801e+06	5.7177	6.3482	7.6587	6.0052	4.5259	10.1019	7.9102	7.3481	7.6476	7.295	8.5826	8.7522	0.6746	0.1489	0.872	0.0898	0.4842	0.3042	0.1508	-0.065	0.2157	-0.3204	-0.2554	-0.1047
O35239	O35239	Ptpn9	348535	231931	413498	257032	334926	335700	234240	326471	138835	136985	186768	168921	0.5391	0.3597	0.655	0.3927	0.4855	0.5736	0.3954	0.5444	0.2339	0.2286	0.3199	0.2839	0.4222	0.3651	0.7519	0.0555	0.0244	0.2905	-0.3067	0.0981	-0.4048	0.9006	0.8025	0.4958
O35250	O35250	Exoc7	1.70208e+06	1.51227e+06	1294917	2.41718e+06	2948624	1059467	849203	1292104	921940	1241604	944018	878768	2.6326	2.3456	2.0511	3.6927	4.2739	1.8101	1.4334	2.1545	1.5532	2.0716	1.6168	1.4768	0.1174	0.0872	0.2959	0.0648	0.1149	0.979	-0.9273	-0.476	-0.4513	0.4446	0.9205	-0.0068
O35261	O35261	E2f3	75026.1	70737.3	129116	22752.4	18433.1	83695.8	41182.6	43514.8	89478.3	89922.9	109531	115395	0.116	0.1097	0.2045	0.0348	0.0267	0.143	0.0695	0.0726	0.1507	0.15	0.1876	0.1939	0.5566	0.3215	0.1949	0.371	0.0524	0.0563	0.5181	1.0734	-0.5553	-0.3049	-1.3783	-0.8602
O35280	O35280	Chek1	648742	337027	402258	408169	171084	176445	201533	144416	144420	458752	367127	265509	1.0034	0.5227	0.6372	0.6236	0.248	0.3015	0.3402	0.2408	0.2433	0.7654	0.6288	0.4462	0.3939	0.0398	0.1514	0.5652	0.2106	0.026	-0.509	0.883	-1.392	0.2332	-0.6498	-1.1588
O35286	O35286	Dhx15	2570899	2008856	1711576	2.43609e+06	2789110	1.09427e+06	1.72844e+06	1.854e+06	1.49784e+06	1837099	1.45813e+06	1.31083e+06	3.9763	3.1159	2.7111	3.7216	4.0427	1.8696	2.9175	3.0914	2.5234	3.0651	2.4974	2.2029	0.6265	0.3589	0.9453	0.2063	0.4375	0.4473	-0.1752	0.0252	-0.2003	0.3362	0.3111	0.1359
O35295	O35295	Purb	703810	670666	764988	754097	791104	745008	822135	784560	850325	747324	811704	818544	1.0886	1.0402	1.2117	1.152	1.1467	1.2729	1.3877	1.3082	1.4325	1.2469	1.3902	1.3756	0.0278	0.0138	0.3056	0.0306	0.0748	0.544	0.209	-0.0965	0.3055	-0.2645	-0.168	0.041
O35309	O35309	Nmi	216062	225065	223624	59063	117664	76364.6	98539	98086.6	75728.4	68841.2	41547.7	71187.2	0.3342	0.3491	0.3542	0.0902	0.1705	0.1305	0.1663	0.1636	0.1276	0.1149	0.0712	0.1196	0.4491	0.0002	0.0008	0.0001	0.3634	0.0633	0.2255	1.4069	-1.1814	1.7631	0.3562	0.5818
O35316	O35316	Slc6a6	393002	352434	311758	355552	335789	154521	195847	203604	192764	229374	212616	250987	0.6078	0.5466	0.4938	0.5432	0.4867	0.264	0.3306	0.3395	0.3247	0.3827	0.3642	0.4218	0.3076	0.0028	0.2656	0.0125	0.656	0.0297	-0.3792	0.3493	-0.7285	0.4962	0.1469	-0.2323
O35317	O35317	Pbx3	48232	143134	119530	85375.3	43228.6	131177	158096	87580.6	133471	151760	142363	196394	0.0746	0.222	0.1893	0.1304	0.0627	0.2241	0.2669	0.146	0.2249	0.2532	0.2438	0.33	0.2786	0.425	0.7412	0.0957	0.0653	0.231	0.6122	0.22	0.3922	-0.7672	-0.9873	-0.375
O35326	O35326	Srsf5	7.42454e+06	10075869	11178564	8.2582e+06	7.4085e+06	15402324	11535897	10560077	11015894	10148768	10971153	11942034	11.4833	15.6282	17.7068	12.6159	10.7383	26.3155	19.4721	17.608	18.5583	16.9327	18.7904	20.0688	0.7077	0.1315	0.773	0.1479	0.7037	0.9637	0.1637	-0.1483	0.312	-0.316	-0.1677	-0.004
O35343	O35343	Kpna4	905360	818494	895166	1.20704e+06	1357487	1169054	1.03243e+06	991921	1.04331e+06	882878	993625	806321	1.4003	1.2695	1.4179	1.844	1.9676	1.9974	1.7427	1.6539	1.7576	1.473	1.7018	1.355	0.0187	0.0033	0.001	0.2587	0.019	0.1231	-0.1725	-0.507	0.3345	-0.1482	0.3588	0.1863
O35344	O35344	Kpna3	1.77009e+06	1.61823e+06	1.70792e+06	1.51881e+06	1.41786e+06	1.44606e+06	1.55055e+06	1.57223e+06	1.6412e+06	1.69474e+06	1.92058e+06	1.67834e+06	2.7377	2.51	2.7053	2.3203	2.0551	2.4706	2.6173	2.6216	2.7649	2.8276	3.2894	2.8205	0.042	0.8541	0.0587	0.1269	0.0241	0.128	0.2254	0.2162	0.0092	-0.1684	-0.3846	-0.1592
O35345	O35345	Kpna6	1.04383e+06	1.01481e+06	953384	1.09295e+06	1.18718e+06	765879	1.00242e+06	932565	1.11503e+06	1.02178e+06	1.13844e+06	852523	1.6145	1.574	1.5102	1.6697	1.7208	1.3085	1.692	1.555	1.8785	1.7048	1.9498	1.4327	0.4246	0.2223	0.9994	0.4432	0.5486	0.9459	0.1253	-0.0001	0.1254	-0.1147	-0.1146	0.0108
O35350	O35350	Capn1	596732	480734	400864	748368	765962	375756	486283	530355	512864	450892	359104	348966	0.9229	0.7456	0.635	1.1433	1.1102	0.642	0.8208	0.8843	0.864	0.7523	0.615	0.5864	0.5409	0.3611	0.34	0.301	0.1381	0.0197	-0.1725	-0.3299	0.1574	0.2376	0.5675	0.395
O35368	O35368	Ifi203	357724	302701	326595	119280	226280	46274.5	194999	190611	177719	94765.4	55910.3	59425.1	0.5533	0.4695	0.5173	0.1822	0.328	0.0791	0.3291	0.3178	0.2994	0.1581	0.0958	0.0999	0.177	0.0015	0.0141	0.0002	0.3541	0.0008	0.6835	1.386	-0.7026	2.1223	0.7363	1.4197
O35375	O35375	Nrp2	945071	1.02457e+06	1122465	1.21749e+06	1.34975e+06	1.23214e+06	1.45079e+06	1.36364e+06	1.53253e+06	999332	1.01541e+06	1.02981e+06	1.4617	1.5892	1.778	1.8599	1.9564	2.1052	2.4489	2.2738	2.5818	1.6673	1.7391	1.7306	0.0157	0.003	0.0351	0.3387	0.025	0.0014	0.3028	-0.2943	0.5971	-0.0893	0.205	0.5078
O35379	O35379	Abcc1	182420	195069	188733	394336	490430	273981	339615	346395	346480	163257	166566	147416	0.2821	0.3026	0.299	0.6024	0.7109	0.4681	0.5733	0.5776	0.5837	0.2724	0.2853	0.2477	0.8351	0	0.0132	0.1089	0.0102	0	-0.0384	-1.0114	0.973	0.1338	1.1452	1.1068
O35381	O35381	Anp32a	17447126	24019030	24717680	19765142	18038858	35525540	28657782	24162512	26600358	24359792	28118586	26783588	26.985	37.2549	39.1527	30.1949	26.1466	60.6968	48.373	40.2888	44.8131	40.643	48.1591	45.0104	0.649	0.0871	0.7136	0.0808	0.6415	0.9736	0.1896	-0.1788	0.3684	-0.3721	-0.1932	-0.0036
O35382	O35382	Exoc4	506666	430288	365201	428946	485562	300073	362897	402214	375077	371422	347579	320739	0.7836	0.6674	0.5785	0.6553	0.7038	0.5127	0.6126	0.6707	0.6319	0.6197	0.5953	0.539	0.8212	0.5706	0.5589	0.2248	0.5618	0.1415	0.033	0.1167	-0.0837	0.2105	0.0938	0.1268
O35386	O35386	Phyh	123065	149764	105883	102697	118990	87639.9	70099.1	71835.6	118403	167278	192267	137325	0.1903	0.2323	0.1677	0.1569	0.1725	0.1497	0.1183	0.1198	0.1995	0.2791	0.3293	0.2308	0.6428	0.1956	0.1384	0.0721	0.0148	0.0267	-0.1308	0.3013	-0.432	-0.5074	-0.8086	-0.9394
O35387	O35387	Hax1	620272	927797	954514	582134	669566	955273	947297	936113	940304	744119	930486	911999	0.9594	1.4391	1.5119	0.8893	0.9705	1.6321	1.599	1.5609	1.5841	1.2415	1.5937	1.5326	0.1511	0.1849	0.658	0.4975	0.3229	0.3149	0.4421	0.1633	0.2788	-0.1596	-0.3229	0.1192
O35405	O35405	Pld3	221405	169712	208464	219317	405570	162411	169812	180590	183550	171656	179537	171726	0.3424	0.2632	0.3302	0.335	0.5879	0.2775	0.2866	0.3011	0.3092	0.2864	0.3075	0.2886	0.3495	0.6377	0.4211	0.5238	0.3296	0.6346	-0.4204	-0.3591	-0.0613	0.0848	0.4439	0.0235
O35426	O35426	Xbp1	50170.1	90546.4	77790.7	26959.7	6420.37	77453.2	61418.9	54474.2	13595.6	51035.6	32673	46606.3	0.0776	0.1404	0.1232	0.0412	0.0093	0.1323	0.1037	0.0908	0.0229	0.0852	0.056	0.0783	0.8087	0.2576	0.2707	0.1215	0.7636	0.9809	0.2499	0.9004	-0.6505	0.6371	-0.2633	-0.0134
O35427	O35427	Crcp	107016	311967	415706	260050	934864	846926	368533	109615	259191	329261	364265	371995	0.1655	0.4839	0.6585	0.3973	1.355	1.447	0.6221	0.1828	0.4367	0.5494	0.6239	0.6251	0.1432	0.914	0.1595	0.3268	0.2376	0.2258	-1.3657	-1.2905	-0.0751	-0.4595	0.8311	-0.5346
O35435	O35435	Dhodh	525531	487223	525266	702868	614766	465084	475774	526399	493370	466379	464632	360045	0.8128	0.7557	0.832	1.0738	0.8911	0.7946	0.8031	0.8777	0.8312	0.7781	0.7958	0.6051	0.3852	0.3051	0.2321	0.3194	0.1307	0.161	-0.1356	-0.201	0.0655	0.1397	0.3407	0.2052
O35448	O35448	Ppt2	954365	1.34674e+06	1.28952e+06	1.18517e+06	907296	1.62054e+06	1.34425e+06	1.17677e+06	1.49589e+06	1.16817e+06	1428954	1.50564e+06	1.4761	2.0889	2.0426	1.8106	1.3151	2.7688	2.269	1.9622	2.5201	1.949	2.4474	2.5303	0.5652	0.2087	0.8487	0.176	0.4992	0.8216	0.1958	-0.072	0.2678	-0.3048	-0.2328	-0.037
O35450	O35450	Fkbpl	211715	195904	221455	99022.1	119726	285305	260380	233647	296472	210253	177434	363000	0.3275	0.3039	0.3508	0.1513	0.1735	0.4875	0.4395	0.3896	0.4995	0.3508	0.3039	0.61	0.2027	0.0287	0.6321	0.3827	0.3552	0.8424	0.7098	0.2739	0.4359	-0.3649	-0.6388	0.071
O35451	O35451	Atf6b	80580.3	118890	115847	96590.3	77193.8	74937.6	83286.1	104560	90188.3	99527.3	105577	86815.5	0.1246	0.1844	0.1835	0.1476	0.1119	0.128	0.1406	0.1743	0.1519	0.1661	0.1808	0.1459	0.1381	0.7186	0.1915	0.9973	0.0721	0.5752	0.2689	0.3461	-0.0772	-0.0007	-0.3468	-0.0779
O35459	O35459	Ech1	749473	952427	1.15766e+06	628319	822222	924906	851483	698576	849186	974443	1.30238e+06	1.33354e+06	1.1592	1.4773	1.8337	0.9599	1.1918	1.5802	1.4373	1.1648	1.4306	1.6258	2.2306	2.241	0.6457	0.5339	0.4071	0.1264	0.0443	0.0363	0.1118	0.2604	-0.1486	-0.4479	-0.7083	-0.5965
O35465	O35465	Fkbp8	912864	1.14224e+06	919973	1.09103e+06	1.01044e+06	1.08755e+06	1.10378e+06	977929	871796	972841	916544	971772	1.4119	1.7717	1.4572	1.6667	1.4646	1.8581	1.8631	1.6306	1.4687	1.6231	1.5698	1.6331	0.9581	0.5418	0.5087	0.6194	0.6611	0.7153	-0.0078	-0.1045	0.0967	-0.0564	0.0481	0.0402
O35474	O35474	Edil3	49975.4	36294.8	34744.2	65295.4	17169.7	52392.2	52751.7	15528.9	18326.3	36350.1	23891.2	10285.5	0.0773	0.0563	0.055	0.0998	0.0249	0.0895	0.089	0.0259	0.0309	0.0606	0.0409	0.0173	0.503	0.5434	0.7461	0.1831	0.298	0.7253	-0.5545	-0.1831	-0.3714	0.6664	0.8495	0.2949
O35492	O35492	Clk3	11306331	9072923	8613617	9964610	15072862	7.37341e+06	7.88867e+06	10040518	8654723	8423585	6.13218e+06	5383373	17.4872	14.0726	13.6439	15.2228	21.8475	12.5978	13.3157	16.7417	14.5804	14.0543	10.5027	9.0469	0.5976	0.9104	0.6468	0.1144	0.1621	0.1094	-0.1541	-0.1359	-0.0182	0.4278	0.5637	0.4096
O35495	O35495	Cdk14	145100	63300	40578.6	188128	277980	117459	73448.7	80247.7	78843.6	69333.6	53595.5	32026.5	0.2244	0.0982	0.0643	0.2874	0.4029	0.2007	0.124	0.1338	0.1328	0.1157	0.0918	0.0538	0.0467	0.9809	0.0921	0.4655	0.0267	0.0778	-1.1897	-1.2035	0.0138	0.5662	1.7698	0.5801
O35516	O35516	Notch2	933642	1.10319e+06	1.25726e+06	1.00849e+06	674026	1153373	1.27992e+06	1.20323e+06	1.17555e+06	855607	1.0142e+06	1.05532e+06	1.444	1.7111	1.9915	1.5406	0.977	1.9706	2.1605	2.0063	1.9804	1.4275	1.737	1.7735	0.1323	0.1177	0.5403	0.7361	0.6518	0.0308	0.4538	0.1975	0.2563	0.0597	-0.1378	0.316
O35551	O35551	Rabep1	689841	956849	1.05511e+06	767275	589040	1.57035e+06	1.25363e+06	1.09415e+06	1.16634e+06	1.07229e+06	1.02412e+06	1.30351e+06	1.067	1.4841	1.6713	1.1722	0.8538	2.683	2.1161	1.8244	1.9649	1.7891	1.754	2.1906	0.523	0.0468	0.7976	0.0907	0.5884	0.7438	0.3266	-0.1573	0.484	-0.4414	-0.2841	0.0426
O35593	O35593	Psmd14	1.77601e+06	1.45006e+06	1.26217e+06	1646868	2.21798e+06	934033	1.22129e+06	1.30271e+06	1.06733e+06	1.33541e+06	1.12983e+06	969206	2.7469	2.2491	1.9993	2.5159	3.2149	1.5958	2.0615	2.1721	1.7981	2.2281	1.9351	1.6288	0.421	0.262	0.8415	0.2248	0.3639	0.7171	-0.2806	-0.0668	-0.2138	0.2723	0.3391	0.0585
O35598	O35598	Adam10	181169	160069	155416	191689	180214	134786	145198	152605	141513	170707	141147	116969	0.2802	0.2483	0.2462	0.2928	0.2612	0.2303	0.2451	0.2545	0.2384	0.2848	0.2417	0.1966	0.4536	0.3638	0.8862	0.5695	0.5492	0.858	-0.088	-0.0179	-0.0701	0.0993	0.1172	0.0293
O35601	O35601	Fyb1	2.77545e+06	3.62287e+06	4.066e+06	3571554	3.11893e+06	6447809	5171484	4696533	4.93975e+06	3.6565e+06	3.66748e+06	4.91651e+06	4.2927	5.6193	6.4405	5.4562	4.5208	11.0163	8.7292	7.8311	8.3219	6.1007	6.2813	8.2623	0.5604	0.0137	0.5063	0.2001	0.9593	0.1287	0.2452	-0.3604	0.6056	-0.3362	0.0242	0.2694
O35604	O35604	Npc1	825129	943099	1.13561e+06	756482	782925	842454	1.00137e+06	1.0708e+06	1.0191e+06	974003	958699	972249	1.2762	1.4628	1.7988	1.1557	1.1348	1.4394	1.6903	1.7855	1.7169	1.6251	1.642	1.6339	0.0088	0.2331	0.2125	0.4731	0.0165	0.0278	0.4773	0.2829	0.1945	-0.1111	-0.3939	0.0834
O35609	O35609	Scamp3	1.56564e+06	1.56826e+06	1.37272e+06	1.55277e+06	1.83139e+06	1.49228e+06	1.41973e+06	1.45797e+06	1.38549e+06	1.33659e+06	1343040	1.45784e+06	2.4215	2.4325	2.1744	2.3721	2.6545	2.5496	2.3964	2.431	2.3341	2.23	2.3002	2.4499	0.1879	0.6437	0.1962	0.8873	0.131	0.4411	-0.0812	-0.1083	0.0271	0.0099	0.1182	0.037
O35613	O35613	Daxx	1.08325e+06	911057	1.0727e+06	609325	800310	532980	669185	677513	700697	670741	520789	628592	1.6754	1.4131	1.6992	0.9309	1.16	0.9106	1.1296	1.1297	1.1805	1.1191	0.892	1.0564	0.1485	0.0085	0.0081	0.0073	0.8441	0.1501	0.1966	0.6737	-0.477	0.6423	-0.0313	0.1653
O35621	O35621	Pmm1	1.19394e+06	1.12172e+06	1.543e+06	1.4725e+06	1.58567e+06	2.26117e+06	1.77231e+06	1.47952e+06	1.88158e+06	1.1756e+06	1.19655e+06	1.42086e+06	1.8466	1.7399	2.4441	2.2495	2.2984	3.8633	2.9916	2.467	3.1699	1.9614	2.0493	2.3878	0.9051	0.0465	0.2387	0.6554	0.2863	0.04	0.0368	-0.48	0.5168	-0.0854	0.3946	0.4313
O35623	O35623	Bet1	648248	570208	725874	548540	739322	673183	981027	645809	736541	551357	488526	750869	1.0026	0.8844	1.1498	0.838	1.0716	1.1502	1.6559	1.0768	1.2408	0.9199	0.8367	1.2619	0.1955	0.1732	0.9527	0.9696	0.9357	0.2144	0.377	-0.0109	0.3879	0.0088	0.0196	0.3966
O35638	O35638	Stag2	771580	825430	624792	628658	751537	427600	541383	614597	568915	760533	687817	558343	1.1934	1.2803	0.9897	0.9604	1.0893	0.7306	0.9138	1.0248	0.9584	1.2689	1.178	0.9383	0.7408	0.1094	0.1688	0.8521	0.234	0.1918	0.0594	0.3169	-0.2576	0.0329	-0.284	-0.2247
O35639	O35639	Anxa3	4.79009e+06	5719136	6604541	5398473	4.84678e+06	7331300	6243912	5.1647e+06	7052705	6.37441e+06	7.15677e+06	7967551	7.4087	8.8707	10.4616	8.2472	7.0252	12.5258	10.5394	8.6117	11.8816	10.6354	12.2575	13.3896	0.6042	0.3314	0.8609	0.0556	0.2009	0.2312	0.1588	-0.0559	0.2147	-0.4402	-0.3843	-0.2255
O35643	O35643	Ap1b1	2.67113e+06	2.60372e+06	2.44321e+06	2418384	2766897	2.02594e+06	2.01649e+06	2241974	2.37552e+06	2.64745e+06	2.33664e+06	2.27996e+06	4.1314	4.0385	3.87	3.6945	4.0105	3.4614	3.4037	3.7383	4.002	4.4171	4.002	3.8315	0.9762	0.1897	0.1744	0.7303	0.2	0.2072	-0.0029	0.1087	-0.1116	-0.025	-0.1337	-0.1366
O35648	O35648	Cetn3	577128	725010	714276	640727	556627	1.27327e+06	1046885	968840	916522	716205	849004	910829	0.8926	1.1245	1.1314	0.9788	0.8068	2.1754	1.7671	1.6155	1.544	1.195	1.4541	1.5307	0.5008	0.0044	0.5694	0.0554	0.8771	0.1088	0.3147	-0.3312	0.6459	-0.4087	-0.0775	0.2372
O35654	O35654	Pold2	927305	765609	655342	578566	944470	444389	501869	503982	538050	711131	684399	626181	1.4342	1.1875	1.0381	0.8839	1.369	0.7593	0.8471	0.8403	0.9064	1.1865	1.1722	1.0523	0.4978	0.0389	0.3799	0.5374	0.5242	0.0046	-0.2156	0.281	-0.4966	0.1016	-0.1794	-0.395
O35657	O35657	Neu1	365213	340392	348792	506463	663702	496269	522786	416074	566141	388258	371035	362053	0.5649	0.528	0.5525	0.7737	0.962	0.8479	0.8824	0.6938	0.9538	0.6478	0.6355	0.6084	0.8598	0.0197	0.005	0.0067	0.0146	0.0534	-0.0303	-0.651	0.6208	-0.2013	0.4497	0.4194
O35658	O35658	C1qbp	15549540	23322934	23669692	17991676	18516484	47730008	32501902	26974308	29146786	22923552	26487012	25264062	24.05	36.1752	37.4927	27.4856	26.8389	81.5486	54.8617	44.9773	49.103	38.2467	45.3646	42.4568	0.8241	0.0295	0.5322	0.1176	0.8666	0.0971	0.1325	-0.4756	0.6081	-0.3675	0.1081	0.2405
O35664	O35664	Ifnar2	443547	475212	629542	443680	305335	513209	553030	415312	420381	649967	700351	718966	0.686	0.7371	0.9972	0.6778	0.4426	0.8768	0.9335	0.6925	0.7082	1.0844	1.1995	1.2082	0.4893	0.8281	0.4231	0.0266	0.0194	0.0116	0.2249	0.2772	-0.0523	-0.5289	-0.8061	-0.5812
O35685	O35685	Nudc	7.30993e+06	7970381	9779229	6.03462e+06	4556523	10532346	9085963	7.69172e+06	9292361	8505980	9721769	10935442	11.3061	12.3625	15.4903	9.219	6.6045	17.9949	15.3367	12.8253	15.6547	14.1918	16.6506	18.3772	0.4021	0.3711	0.6527	0.1274	0.2326	0.2985	0.3737	0.2115	0.1621	-0.3299	-0.5414	-0.1678
O35691	O35691	Pnn	2922190	4.03791e+06	4.70695e+06	2914311	2.27212e+06	6.26395e+06	4.66537e+06	4.01693e+06	4276751	4.65055e+06	4535714	5708079	4.5197	6.263	7.4558	4.4521	3.2934	10.7022	7.8749	6.6979	7.205	7.7592	7.7684	9.5925	0.6581	0.2682	0.9787	0.0938	0.403	0.1859	0.2394	-0.0165	0.2559	-0.4619	-0.4454	-0.206
O35704	O35704	Sptlc1	308045	266439	296384	283009	506813	185920	177625	221706	217233	228790	198641	138182	0.4764	0.4133	0.4695	0.4323	0.7346	0.3177	0.2998	0.3697	0.366	0.3817	0.3402	0.2322	0.3018	0.0234	0.7566	0.0506	0.2517	0.6166	-0.5198	-0.1273	-0.3925	0.5104	0.6378	0.118
O35730	O35730	Ring1	445864	578770	637282	401400	358406	676085	452481	452014	553694	659680	746938	785717	0.6896	0.8977	1.0095	0.6132	0.5195	1.1551	0.7638	0.7537	0.9328	1.1006	1.2793	1.3204	0.8061	0.6807	0.6629	0.0334	0.0877	0.0094	0.099	0.1827	-0.0838	-0.5109	-0.6937	-0.5947
O35732	O35732	Cflar	46407.1	76876.8	63828.7	55446.2	32283.5	78235.3	38983.6	119117	74532.9	34686.8	37761.3	24946.8	0.0718	0.1192	0.1011	0.0847	0.0468	0.1337	0.0658	0.1986	0.1256	0.0579	0.0647	0.0419	0.416	0.469	0.7698	0.0505	0.2668	0.1261	0.5565	0.1397	0.4168	0.8287	0.6891	1.2456
O35737	O35737	Hnrnph1	12288714	15602633	19416894	12848265	10854129	22301050	18077298	14798236	16030392	15830332	18423270	20346100	19.0066	24.2006	30.7563	19.6281	15.7326	38.1022	30.5137	24.6747	27.0061	26.4121	31.5538	34.192	0.7031	0.5102	0.9837	0.2128	0.4395	0.308	0.162	0.0098	0.1522	-0.3173	-0.3271	-0.1651
O35740	O35740	Cited2	110280	185282	143907	110592	118001	265124	197591	176150	162160	168371	201662	148716	0.1706	0.2874	0.2279	0.1689	0.171	0.453	0.3335	0.2937	0.2732	0.2809	0.3454	0.2499	0.7279	0.1337	0.7396	0.222	0.7919	0.8202	0.1834	-0.2093	0.3926	-0.3533	-0.1441	0.0393
O35841	O35841	Api5	3.38094e+06	3611537	3.75357e+06	3.24884e+06	3.33776e+06	2.76533e+06	2.78235e+06	2.83264e+06	2.97653e+06	3878970	3.59855e+06	3.88617e+06	5.2292	5.6017	5.9456	4.9632	4.838	4.7247	4.6965	4.7232	5.0145	6.4719	6.1633	6.5308	0.816	0.0276	0.0263	0.028	0.0003	0.0005	-0.0091	0.2078	-0.217	-0.1921	-0.3999	-0.4091
O35855	O35855	Bcat2	1.5157e+06	1.16327e+06	885911	1497245	1.62358e+06	551849	1.02079e+06	1.09863e+06	914742	1.07958e+06	634798	663445	2.3443	1.8043	1.4033	2.2873	2.3533	0.9429	1.723	1.8319	1.541	1.8012	1.0872	1.1149	0.7456	0.6227	0.9852	0.2238	0.3647	0.2166	-0.1318	-0.0082	-0.1236	0.4718	0.4799	0.3481
O35857	O35857	Timm44	1.02388e+06	941876	923769	1.20816e+06	1.24422e+06	803852	819085	871346	967318	1.02608e+06	942844	803015	1.5836	1.4609	1.4632	1.8457	1.8034	1.3734	1.3826	1.4529	1.6296	1.712	1.6148	1.3495	0.3303	0.8737	0.3337	0.6526	0.568	0.6193	-0.1697	-0.156	-0.0137	-0.053	0.1031	-0.0667
O35864	O35864	Cops5	1.37774e+06	1199719	1.00066e+06	1.36234e+06	1.50904e+06	758449	978588	1.05529e+06	1.01567e+06	1.09616e+06	960453	932976	2.1309	1.8608	1.585	2.0812	2.1873	1.2958	1.6518	1.7596	1.7111	1.8289	1.645	1.5679	0.6301	0.3992	0.9904	0.3672	0.5824	0.7633	-0.1194	0.0032	-0.1226	0.1455	0.1423	0.0229
O35874	O35874	Slc1a4	70007.2	27604.3	71449.1	39951.1	366532	76725.8	12892.9	23331.9	25330.1	30349.4	20595.9	68217.7	0.1083	0.0428	0.1132	0.061	0.5313	0.1311	0.0218	0.0389	0.0427	0.0506	0.0353	0.1146	0.2314	0.0852	0.3602	0.5576	0.3056	0.2669	-2.8074	-1.4528	-1.3546	0.398	1.8508	-0.9566
O35887	O35887	Calu	6130498	8486840	8483274	9014756	7.46323e+06	16421818	14177023	12086099	12998114	8.03304e+06	9136670	9686258	9.4819	13.1636	13.4375	13.7717	10.8177	28.0573	23.9302	20.1525	21.8977	13.4027	15.6485	16.278	0.4593	0.004	0.3702	0.1169	0.6746	0.0079	0.3257	-0.545	0.8707	-0.3291	0.2159	0.5416
O35892	O35892	Sp100	2384173	3.11131e+06	3.44164e+06	261712	295600	531731	1.21852e+06	1.08308e+06	1.04354e+06	249918	235092	399474	3.6875	4.8258	5.4515	0.3998	0.4285	0.9085	2.0568	1.8059	1.758	0.417	0.4026	0.6713	0.0024	0.0061	0.0017	0.0014	0.6833	0.0004	1.6944	3.0073	-1.313	3.2275	0.2202	1.9145
O35900	O35900	Lsm2	902986	576352	1.28679e+06	565257	602262	392907	358819	304769	208455	624514	486610	683485	1.3966	0.894	2.0383	0.8635	0.873	0.6713	0.6057	0.5082	0.3512	1.042	0.8334	1.1486	0.0338	0.0482	0.1307	0.2746	0.1446	0.0119	-0.7168	0.8463	-1.5631	0.5175	-0.3288	-1.0455
O35904	O35904	Pik3cd	269496	165506	119528	131598	147650	76307.7	83401.3	121481	73907.3	129816	116578	104544	0.4168	0.2567	0.1893	0.201	0.214	0.1304	0.1408	0.2026	0.1245	0.2166	0.1997	0.1757	0.5035	0.1395	0.2172	0.2578	0.6161	0.1945	-0.2214	0.6617	-0.8831	0.5437	-0.1181	-0.3394
O35943	O35943	Fxn	2.65481e+06	3.5972e+06	3497533	3.26109e+06	3.00549e+06	5960190	4.38053e+06	3.98211e+06	4745858	3544788	4027906	4.02576e+06	4.1061	5.5795	5.5401	4.9819	4.3563	10.1832	7.3941	6.6398	7.9953	5.9143	6.8986	6.7654	0.6808	0.022	0.495	0.065	0.9924	0.1768	0.1744	-0.3586	0.5329	-0.3628	-0.0042	0.1702
O35954	O35954	Pitpnm1	274262	89133.3	111490	294406	189507	198907	180677	211820	195950	56483.6	73671	64325.4	0.4242	0.1383	0.1766	0.4498	0.2747	0.3398	0.305	0.3532	0.3301	0.0942	0.1262	0.1081	0.6573	0.4114	0.3525	0.2034	0.0091	0.0002	-0.1069	-0.5261	0.4193	1.1697	1.6958	1.5889
O35955	O35955	Psmb10	2.55346e+06	2240207	2.09781e+06	566896	660400	385652	661407	658972	524742	936100	867827	910286	3.9494	3.4747	3.3229	0.866	0.9572	0.6589	1.1164	1.0988	0.884	1.5618	1.4863	1.5298	0.1499	0.0002	0.0002	0.0004	0.0015	0.0032	0.3203	2.1143	-1.794	1.2312	-0.8831	-0.5628
O35969	O35969	Gamt	1.00426e+06	1.05507e+06	1.07357e+06	491876	448305	426727	455124	352551	547419	864164	1.14957e+06	1209783	1.5533	1.6365	1.7005	0.7514	0.6498	0.7291	0.7682	0.5878	0.9222	1.4418	1.9689	2.0331	0.6522	0.0012	0.0001	0.3912	0.0043	0.0075	0.0969	1.1989	-1.102	-0.1547	-1.3535	-1.2566
O35972	O35972	Mrpl23	488012	571936	593072	695057	621038	512093	565180	600251	506579	510191	576628	486951	0.7548	0.8871	0.9394	1.0618	0.9002	0.8749	0.954	1.0009	0.8534	0.8512	0.9876	0.8183	0.9022	0.3411	0.3484	0.7547	0.4861	0.4979	-0.0146	-0.1362	0.1216	-0.0418	0.0944	0.0798
O35984	O35984	Pbx2	294272	233325	532848	129526	25557.3	187702	362177	98837.6	254925	195401	283643	434079	0.4551	0.3619	0.844	0.1979	0.037	0.3207	0.6113	0.1648	0.4295	0.326	0.4858	0.7295	0.2309	0.4828	0.0946	0.8427	0.0834	0.557	1.1176	1.58	-0.4624	0.108	-1.472	-0.3544
O35988	O35988	Sdc4	353834	399748	521873	415310	795405	1.14813e+06	880931	1.0359e+06	824775	416298	361920	456106	0.5473	0.62	0.8266	0.6345	1.1529	1.9616	1.487	1.7273	1.3895	0.6946	0.6199	0.7665	0.5146	0.0026	0.2128	0.7726	0.2256	0.0015	0.2963	-0.9109	1.2072	-0.0616	0.8493	1.1456
O54692	O54692	Zw10	923579	793331	753817	820607	863670	692649	704316	754947	772975	836354	881377	795044	1.4285	1.2305	1.194	1.2536	1.2519	1.1834	1.1889	1.2588	1.3022	1.3954	1.5095	1.3361	0.6406	0.6894	0.5136	0.2192	0.0301	0.0542	0.0237	0.0628	-0.0391	-0.1384	-0.2012	-0.1776
O54734	O54734	Ddost	3.14296e+06	3.5955e+06	3.14798e+06	3.57339e+06	5031522	2.26443e+06	3.35003e+06	3.52672e+06	2.64319e+06	3.14903e+06	2.03145e+06	1.96907e+06	4.8611	5.5768	4.9864	5.459	7.293	3.8689	5.6547	5.8805	4.4529	5.254	3.4793	3.3091	0.8552	0.7235	0.714	0.1627	0.2616	0.1601	-0.056	-0.1078	0.0518	0.3571	0.4649	0.4089
O54774	O54774	Ap3d1	1.04959e+06	842541	759255	924499	1.32523e+06	533841	551168	675260	625984	875963	757730	682957	1.6234	1.3068	1.2027	1.4123	1.9209	0.9121	0.9303	1.1259	1.0546	1.4615	1.2978	1.1477	0.2716	0.0701	0.9117	0.6538	0.7303	0.0684	-0.4486	-0.0387	-0.4098	0.0811	0.1198	-0.3287
O54781	O54781	Srpk2	828134	598666	583355	640399	529778	533834	519796	487698	462667	678586	834009	782068	1.2809	0.9286	0.924	0.9783	0.7679	0.9121	0.8774	0.8132	0.7794	1.1322	1.4284	1.3143	0.4111	0.1432	0.3012	0.1665	0.0189	0.0067	-0.106	0.2373	-0.3432	-0.3064	-0.5437	-0.6496
O54782	O54782	Man2b2	1.2571e+06	1686347	1696615	1.06805e+06	1.14254e+06	1.30585e+06	1.4405e+06	1.15811e+06	1.19841e+06	1.61837e+06	1.54698e+06	1.93659e+06	1.9443	2.6156	2.6874	1.6316	1.6561	2.2311	2.4315	1.931	2.0189	2.7002	2.6495	3.2545	0.313	0.3647	0.1339	0.2133	0.0202	0.0403	0.2095	0.3931	-0.1836	-0.2476	-0.6407	-0.4311
O54784	O54784	Dapk3	537334	694457	651434	68447.3	247588	940320	662012	701965	524905	575697	750414	507585	0.8311	1.0771	1.0319	0.1046	0.3589	1.6066	1.1174	1.1705	0.8843	0.9605	1.2852	0.853	0.4801	0.5411	0.5708	0.7427	0.5161	0.8835	0.6159	0.5062	0.1096	-0.0758	-0.5821	0.0338
O54785	O54785	Limk2	160752	180523	126120	278402	232525	120053	175114	111044	108872	113922	105641	115278	0.2486	0.28	0.1998	0.4253	0.337	0.2051	0.2956	0.1852	0.1834	0.1901	0.1809	0.1937	0.2434	0.6507	0.3069	0.0823	0.1043	0.4244	-0.5427	-0.4095	-0.1332	0.3672	0.7766	0.234
O54786	O54786	Dffa	620522	847962	783796	697996	584361	1.17533e+06	1.00325e+06	844332	876467	718724	872432	1.00403e+06	0.9597	1.3152	1.2415	1.0663	0.847	2.0081	1.6934	1.4078	1.4766	1.1992	1.4942	1.6873	0.5825	0.0628	0.7353	0.182	0.7101	0.7123	0.2233	-0.1572	0.3805	-0.317	-0.1598	0.0635
O54790	O54790	Mafg	652965	934480	1.08243e+06	1.03738e+06	1.02671e+06	1.84038e+06	1.41034e+06	1.31816e+06	1.2429e+06	999100	1132359	1.18386e+06	1.0099	1.4494	1.7146	1.5848	1.4882	3.1444	2.3806	2.1979	2.0939	1.6669	1.9394	1.9895	0.7939	0.0199	0.3015	0.1068	0.7237	0.0515	0.1019	-0.5749	0.6768	-0.423	0.1519	0.2538
O54791	O54791	Maff	361059	498992	497555	905540	815722	1.46868e+06	1165636	1.06673e+06	1.11934e+06	395634	484094	503365	0.5584	0.774	0.7881	1.3834	1.1824	2.5093	1.9675	1.7787	1.8857	0.6601	0.8291	0.8459	0.6789	0.0002	0.0787	0.4938	0.0938	0.0002	0.1502	-1.259	1.4092	-0.1391	1.1199	1.2701
O54824	O54824	Il16	305977	356623	434121	254644	144431	366648	323715	257038	332084	436034	447017	585587	0.4732	0.5531	0.6876	0.389	0.2093	0.6264	0.5464	0.4286	0.5595	0.7275	0.7656	0.9841	0.4644	0.4703	0.2967	0.0663	0.0449	0.0252	0.3252	0.4849	-0.1597	-0.5313	-1.0162	-0.691
O54825	O54825	Bysl	2.53408e+06	2326732	1.85336e+06	2975634	3.47421e+06	1171216	2.0607e+06	2.29962e+06	2.00086e+06	1.76185e+06	1.74447e+06	1.58146e+06	3.9194	3.6089	2.9357	4.5458	5.0357	2.0011	3.4784	3.8344	3.3708	2.9395	2.9878	2.6577	0.7684	0.8315	0.7241	0.1118	0.3505	0.0158	-0.1166	-0.1465	0.03	0.2855	0.4321	0.3155
O54826	O54826	Mllt10	69914.1	62455.3	105597	52130.1	138272	110549	105868	86124	67813.3	59375.6	59882.2	94380.9	0.1081	0.0969	0.1673	0.0796	0.2004	0.1889	0.1787	0.1436	0.1142	0.0991	0.1026	0.1586	0.8131	0.4968	0.5068	0.8971	0.4473	0.3966	-0.1032	-0.333	0.2298	0.0474	0.3804	0.2772
O54833	O54833	Csnk2a2	1.05575e+06	720687	592208	899602	1148526	378356	794115	805572	663637	565291	485960	408600	1.6329	1.1178	0.9381	1.3743	1.6647	0.6464	1.3404	1.3432	1.118	0.9432	0.8323	0.6867	0.9072	0.8732	0.9978	0.1381	0.2611	0.0132	0.0448	0.0013	0.0435	0.5832	0.5819	0.6267
O54836	O54836	Zmat3	93683.3	61192	99952.3	170154	275503	133568	123678	139553	97691	132862	142877	185173	0.1449	0.0949	0.1583	0.2599	0.3993	0.2282	0.2088	0.2327	0.1646	0.2217	0.2447	0.3112	0.1705	0.067	0.0435	0.0187	0.5683	0.1625	-0.5503	-1.1565	0.6061	-0.9657	0.1907	-0.3596
O54879	O54879	Hmgb3	5.47676e+06	6664248	7.20369e+06	5618993	4.48152e+06	9896219	7478963	8263648	6966856	8252804	7.09597e+06	9390793	8.4708	10.3366	11.4106	8.584	6.4958	16.9081	12.6241	13.7789	11.7369	13.7694	12.1533	15.7814	0.5606	0.0645	0.8666	0.0477	0.3883	0.3798	0.2538	-0.0821	0.3359	-0.4648	-0.3827	-0.1289
O54885	O54885	Tyrobp	188266	404241	460772	307219	26623.3	383977	266357	200742	183664	563303	422296	494530	0.2912	0.627	0.7299	0.4693	0.0386	0.656	0.4496	0.3347	0.3094	0.9398	0.7233	0.8311	0.9068	0.2554	0.5143	0.1264	0.0834	0.0036	-0.0898	0.5017	-0.5915	-0.5978	-1.0995	-1.1893
O54910	O54910	Nfkbie	227416	563330	435112	340344	158439	805767	494125	361739	625541	476744	422548	407021	0.3517	0.8738	0.6892	0.5199	0.2297	1.3767	0.8341	0.6032	1.0538	0.7954	0.7237	0.684	0.7577	0.3927	0.8606	0.5717	0.9445	0.5138	0.2284	-0.1512	0.3796	-0.2024	-0.0512	0.1772
O54916	O54916	Reps1	563161	658680	722031	663810	542913	744990	672917	666510	731920	580190	656901	840177	0.871	1.0217	1.1437	1.0141	0.7869	1.2728	1.1359	1.1113	1.2331	0.968	1.1251	1.4119	0.4037	0.1649	0.9419	0.3622	0.4942	0.9542	0.1791	-0.0177	0.1968	-0.2071	-0.1894	-0.0102
O54918	O54918	Bcl2l11	367299	520376	654417	289243	190671	617873	456150	372943	366681	481380	449204	567969	0.5681	0.8071	1.0366	0.4419	0.2764	1.0557	0.77	0.6218	0.6177	0.8032	0.7694	0.9545	0.762	0.4051	0.4794	0.8065	0.3613	0.0852	0.1799	0.4432	-0.2632	-0.0673	-0.5105	-0.3306
O54926	O54926	Siva1	105223	193517	145091	239817	1.61252e+06	275905	207850	148938	224127	166365	153899	237389	0.1627	0.3002	0.2298	0.3664	2.3373	0.4714	0.3508	0.2483	0.3776	0.2776	0.2636	0.3989	0.317	0.1656	0.2666	0.2314	0.3102	0.8442	-1.7007	-2.1964	0.4957	-0.4405	1.7559	0.0552
O54940	O54940	Bnip2	173498	167453	182720	214743	215262	173256	142007	189371	187300	181360	124987	128074	0.2683	0.2597	0.2894	0.3281	0.312	0.296	0.2397	0.3158	0.3155	0.3026	0.2141	0.2152	0.466	0.5423	0.0365	0.404	0.0912	0.2973	-0.104	-0.1954	0.0915	0.1596	0.355	0.251
O54941	O54941	Smarce1	1.06172e+06	1.29565e+06	1.37733e+06	985354	684427	1.22439e+06	1.19693e+06	1.05389e+06	1.15154e+06	1.42115e+06	1.62235e+06	1.66215e+06	1.6421	2.0096	2.1817	1.5053	0.992	2.0919	2.0204	1.7573	1.94	2.3711	2.7786	2.7933	0.3143	0.8381	0.308	0.029	0.0321	0.0095	0.3171	0.3461	-0.0289	-0.4453	-0.7914	-0.4743
O54946	O54946	Dnajb6	1.01056e+06	1.12379e+06	1.23121e+06	1.22496e+06	1.03071e+06	1.29981e+06	1.29701e+06	1419369	1.31826e+06	955323	1156538	1.01411e+06	1.563	1.7431	1.9502	1.8713	1.494	2.2208	2.1893	2.3667	2.2209	1.5939	1.9808	1.7042	0.1412	0.0152	0.6679	0.9647	0.6908	0.0173	0.2788	-0.0878	0.3666	-0.0062	0.0816	0.3604
O54950	O54950	Prkag1	244503	207028	205790	231416	280626	108761	218431	180057	149947	254104	147020	111910	0.3782	0.3211	0.326	0.3535	0.4068	0.1858	0.3687	0.3002	0.2526	0.424	0.2518	0.1881	0.9179	0.418	0.7218	0.5008	0.7912	0.8175	-0.038	0.1159	-0.1538	0.2472	0.1313	0.0933
O54956	O54956	Pole2	638835	603124	854433	642367	950216	659311	790913	1.08817e+06	730258	906471	661110	405730	0.9881	0.9355	1.3534	0.9813	1.3773	1.1265	1.335	1.8144	1.2303	1.5124	1.1323	0.6818	0.2356	0.1742	0.7121	0.9548	0.8524	0.3068	0.3296	-0.0888	0.4185	-0.0217	0.0672	0.3968
O54962	O54962	Banf1	9572315	14362050	16410247	12429077	9000199	26092182	21375156	17632582	18690442	15135562	16815160	19615372	14.8052	22.2764	25.9938	18.9877	13.0454	44.5795	36.0803	29.4008	31.4874	25.2529	28.7995	32.964	0.5297	0.0422	0.6816	0.115	0.7445	0.3275	0.3399	-0.2805	0.6204	-0.4642	-0.1837	0.1562
O54965	O54965	Rnf13	94655.5	109327	157927	67733.9	18326.4	197682	129917	94932.8	98049.2	175098	118591	181191	0.1464	0.1696	0.2502	0.1035	0.0266	0.3377	0.2193	0.1583	0.1652	0.2921	0.2031	0.3045	0.8066	0.8431	0.7565	0.1573	0.3258	0.0833	0.2145	0.2753	-0.0608	-0.4984	-0.7737	-0.5592
O54984	O54984	Asna1	4342587	4248537	3.98595e+06	5.04819e+06	5.48617e+06	4130570	3.65548e+06	4.07246e+06	4.21187e+06	4226980	3.90434e+06	3.67734e+06	6.7166	6.5897	6.3137	7.712	7.952	7.0572	6.1703	6.7905	7.0957	7.0525	6.687	6.1798	0.0804	0.65	0.0242	0.7392	0.0642	0.9081	-0.18	-0.2117	0.0317	-0.0218	0.1899	0.0099
O54988	O54988	Slk	1.54231e+06	1.51217e+06	1.65754e+06	1.19674e+06	1.18912e+06	1.04816e+06	1.21239e+06	1.18049e+06	1.34524e+06	1.63236e+06	1.68017e+06	1.88097e+06	2.3854	2.3455	2.6255	1.8282	1.7236	1.7908	2.0465	1.9684	2.2663	2.7235	2.8776	3.161	0.0295	0.0455	0.0019	0.0391	0.001	0.0061	0.2335	0.4615	-0.228	-0.2523	-0.7137	-0.4803
O54998	O54998	Fkbp7	106487	137494	158648	90973.4	117701	195674	140368	127492	126383	147089	142499	151611	0.1647	0.2133	0.2513	0.139	0.1706	0.3343	0.2369	0.2126	0.2129	0.2454	0.2441	0.2548	0.9243	0.6961	0.9442	0.2041	0.6105	0.0355	0.0409	-0.0332	0.0741	-0.2421	-0.209	-0.168
O55003	O55003	Bnip3	229924	489484	413090	1114177	1.03949e+06	1391699	1.1542e+06	1.04375e+06	1.09043e+06	494073	401299	620588	0.3556	0.7592	0.6543	1.7021	1.5067	2.3778	1.9482	1.7404	1.837	0.8243	0.6873	1.0429	0.9438	0.0008	0.0118	0.1754	0.0235	0.0012	-0.0158	-1.6589	1.6431	-0.53	1.1289	1.1131
O55013	O55013	Trappc3	1.23719e+06	1.37754e+06	1.67145e+06	1.55427e+06	1.35009e+06	1.32136e+06	1.38621e+06	1.40857e+06	1.76395e+06	1.35461e+06	1.62962e+06	1.81617e+06	1.9135	2.1366	2.6476	2.3744	1.9569	2.2576	2.3399	2.3487	2.9717	2.2601	2.7911	3.0521	0.2162	0.3474	0.8918	0.2154	0.1286	0.6618	0.2173	0.0236	0.1937	-0.2748	-0.2985	-0.0811
O55022	O55022	Pgrmc1	3.1079e+06	3.79156e+06	4076434	4716775	5.03259e+06	7438641	5469084	5.21919e+06	5466509	3.71315e+06	4090468	4590335	4.8069	5.8809	6.4571	7.2057	7.2945	12.7092	9.2316	8.7025	9.2093	6.1952	7.0058	7.7142	0.991	0.0029	0.1494	0.1266	0.3251	0.0117	-0.0035	-0.6663	0.6628	-0.2868	0.3796	0.3761
O55023	O55023	Impa1	4687216	3227510	4.62022e+06	3.61718e+06	3.62393e+06	1.94033e+06	1993960	2441993	2.70808e+06	2.8971e+06	2.31322e+06	3.22811e+06	7.2496	5.0061	7.3184	5.5259	5.2527	3.3151	3.3657	4.0718	4.5622	4.8337	3.9619	5.4249	0.4202	0.039	0.1509	0.1096	0.9612	0.2487	-0.2321	0.4739	-0.7059	0.461	-0.0129	-0.245
O55028	O55028	Bckdk	110867	115861	71071.7	89423.2	128180	28647.6	77474.8	76835.7	81177.8	73372	70917.6	43162.8	0.1715	0.1797	0.1126	0.1366	0.1858	0.0489	0.1308	0.1281	0.1368	0.1224	0.1215	0.0725	0.8498	0.3464	0.5335	0.1408	0.694	0.1882	0.0915	0.3206	-0.2292	0.5516	0.231	0.3224
O55029	O55029	Copb2	4695994	4.23473e+06	3.77257e+06	4.84304e+06	5541431	2.77474e+06	3.87002e+06	4.12415e+06	3.71396e+06	4.05562e+06	3.1279e+06	3021825	7.2632	6.5683	5.9757	7.3986	8.0321	4.7408	6.5324	6.8767	6.2568	6.7666	5.3572	5.0782	0.8773	0.9147	0.9155	0.2472	0.4326	0.2113	-0.0366	-0.0263	-0.0103	0.2034	0.2297	0.1931
O55047	O55047	Tlk2	1.99547e+06	1.93215e+06	710375	1.81981e+06	617039	468844	1.58508e+06	1.8307e+06	1.68782e+06	1.79681e+06	1.39831e+06	1.12592e+06	3.0863	2.9969	1.1252	2.7801	0.8944	0.801	2.6756	3.0525	2.8434	2.9979	2.3949	1.8921	0.105	0.5222	0.3725	0.9733	0.263	0.273	0.9375	0.6876	0.2499	-0.0152	-0.7029	0.2346
O55055	O55055	Trdmt1	1.46604e+06	1.8446e+06	364682	3.52034e+06	1.86925e+06	111718	791312	1.25179e+06	1.78881e+06	825467	3182.2	943304	2.2675	2.8611	0.5777	5.378	2.7094	0.1909	1.3357	2.0872	3.0136	1.3772	0.0055	1.5852	0.7164	0.786	0.63	0.3407	0.3246	0.1708	-0.363	-0.5368	0.1737	0.9431	1.4799	1.1168
O55057	O55057	Pde6d	627786	486609	378730	794004	947738	443500	603649	604140	691513	427028	350047	412746	0.971	0.7548	0.5999	1.213	1.3737	0.7577	1.0189	1.0074	1.165	0.7125	0.5995	0.6936	0.8028	0.0723	0.187	0.3991	0.0762	0.003	-0.0676	-0.5241	0.4565	0.2136	0.7377	0.6701
O55091	O55091	Impact	1.03411e+06	864236	1.03901e+06	646753	678802	784092	891149	632543	953805	934862	602765	826518	1.5994	1.3405	1.6458	0.988	0.9839	1.3397	1.5042	1.0547	1.6069	1.5598	1.0324	1.389	0.2401	0.5112	0.0486	0.3305	0.3163	0.8022	0.3311	0.4696	-0.1386	0.204	-0.2657	0.0654
O55098	O55098	Stk10	538006	507844	545273	609836	583424	499250	531188	560367	623852	525921	546515	563037	0.8321	0.7877	0.8637	0.9316	0.8456	0.853	0.8966	0.9344	1.051	0.8775	0.936	0.9462	0.1952	0.0612	0.2377	0.0401	0.2837	0.4702	0.1318	-0.0828	0.2147	-0.1521	-0.0693	0.0626
O55100	O55100	Syngr1	1.49544e+06	1.39549e+06	1.1346e+06	637969	895265	460249	669042	673774	647852	1134819	995147	1.09984e+06	2.313	2.1645	1.7972	0.9746	1.2977	0.7864	1.1293	1.1235	1.0914	1.8934	1.7044	1.8483	0.5596	0.0031	0.0074	0.1665	0.0076	0.0003	0.1288	1.0367	-0.9079	0.2043	-0.8323	-0.7036
O55102	O55102	Bloc1s1	499064	707153	879814	547313	555328	1.01454e+06	788506	730357	789095	704009	785846	982544	0.7719	1.0968	1.3936	0.8361	0.8049	1.7334	1.331	1.2178	1.3294	1.1746	1.3459	1.6512	0.6132	0.3257	0.9209	0.2532	0.4718	0.5349	0.2007	-0.0487	0.2495	-0.3547	-0.306	-0.1053
O55106	O55106	Strn	512417	543397	509540	520683	525242	445984	457212	486511	553477	529496	616264	593556	0.7925	0.8428	0.8071	0.7954	0.7613	0.762	0.7718	0.8112	0.9324	0.8834	1.0555	0.9975	0.2571	0.6561	0.0922	0.0354	0.0164	0.1152	0.1174	0.075	0.0424	-0.2657	-0.3407	-0.2233
O55125	O55125	Nipsnap1	1120158	714028	677859	752652	932811	528901	498353	1.22388e+06	789869	974439	696288	618749	1.7325	1.1075	1.0737	1.1498	1.3521	0.9036	0.8412	2.0407	1.3307	1.6258	1.1925	1.0398	0.5091	0.8195	0.5358	0.9499	0.5273	0.777	0.3068	0.2007	0.1062	0.0206	-0.18	0.1268
O55126	O55126	Nipsnap2	1.24975e+06	969779	812862	1.52012e+06	1.79381e+06	475688	938882	1.05469e+06	692283	856123	619524	627386	1.933	1.5042	1.2876	2.3223	2.6001	0.8127	1.5848	1.7586	1.1663	1.4284	1.0611	1.0543	0.5218	0.7954	0.5967	0.157	0.2685	0.2084	-0.3468	-0.2796	-0.0672	0.4149	0.6945	0.3477
O55128	O55128	Sap18	1.75754e+06	2.15441e+06	2.6722e+06	2957724	2.56375e+06	3.54001e+06	2.28756e+06	2.54888e+06	2.74737e+06	2.24113e+06	2145006	2295490	2.7183	3.3416	4.2328	4.5185	3.7161	6.0482	3.8613	4.25	4.6284	3.7392	3.6738	3.8576	0.5139	0.1727	0.1772	0.5024	0.2172	0.0981	-0.1649	-0.4727	0.3077	-0.1309	0.3417	0.1768
O55131	O55131	2022-09-07	2226686	1873148	1612534	2045845	2.27796e+06	1.20306e+06	1.84987e+06	1.91799e+06	1534949	1.87549e+06	1.69502e+06	1.60534e+06	3.444	2.9054	2.5543	3.1254	3.3018	2.0555	3.1225	3.1981	2.5859	3.1292	2.9031	2.6978	0.7614	0.9977	0.7791	0.8502	0.85	0.8104	0.0703	0.0699	0.0005	0.0284	-0.0415	0.0289
O55135	O55135	Eif6	2.92875e+06	2519506	2.76536e+06	3667540	3.33748e+06	2.91272e+06	2.84499e+06	2.99808e+06	3.07138e+06	2.36195e+06	2.30077e+06	2.24122e+06	4.5298	3.9079	4.3803	5.6028	4.8375	4.9765	4.8022	4.999	5.1743	3.9408	3.9406	3.7664	0.6001	0.0291	0.0451	0.1177	0.0066	0.0008	-0.0419	-0.2663	0.2244	0.1381	0.4045	0.3626
O55142	O55142	Rpl35a	3.84965e+06	3111000	3264514	5.22576e+06	6.85096e+06	1.64669e+06	3.4714e+06	3.35626e+06	2.32754e+06	2.70168e+06	1.50902e+06	1.78884e+06	5.9541	4.8253	5.171	7.9833	9.9302	2.8134	5.8596	5.5963	3.9212	4.5076	2.5845	3.0062	0.4647	0.7963	0.5	0.0441	0.183	0.1049	-0.4307	-0.3779	-0.0528	0.6595	1.0374	0.6067
O55143	O55143	Atp2a2	3020467	3.37749e+06	2.95948e+06	3.40975e+06	4287593	3099983	3923221	4022784	3.42952e+06	2.91452e+06	2.81726e+06	2.46138e+06	4.6717	5.2387	4.6878	5.209	6.2147	5.2964	6.6222	6.7076	5.7776	4.8627	4.8252	4.1364	0.1432	0.0128	0.1298	0.4395	0.0728	0.0097	0.1926	-0.1958	0.3884	0.0786	0.2744	0.4669
O55176	O55176	Pja1	26973.2	23627	20481.8	81488.3	67586.6	95189	79908.4	72751.9	41979.8	17270.1	330.659	8000.91	0.0417	0.0366	0.0324	0.1245	0.098	0.1626	0.1349	0.1213	0.0707	0.0288	0.0006	0.0134	0.5135	0.0217	0.0085	0.0578	0.0051	0.011	-0.2363	-1.7971	1.5608	1.3715	3.1686	2.9323
O55187	O55187	Cbx4	1.01723e+06	662044	798215	507135	1.00067e+06	846509	801042	719592	698006	579943	653764	657385	1.5733	1.0269	1.2644	0.7747	1.4504	1.4463	1.3521	1.1999	1.1759	0.9676	1.1197	1.1047	0.9391	0.7992	0.8262	0.2469	0.5249	0.0717	0.022	0.0739	-0.0519	0.2758	0.2019	0.2239
O55201	O55201	Supt5h	1.14952e+06	1.17684e+06	994886	808339	981780	726920	779264	844600	787910	1177133	1.04709e+06	1.00765e+06	1.7779	1.8253	1.5759	1.2349	1.4231	1.242	1.3154	1.4083	1.3274	1.964	1.7934	1.6934	0.5008	0.0101	0.0122	0.4566	0.0067	0.0052	0.0549	0.4093	-0.3544	-0.0737	-0.483	-0.4282
O55222	O55222	Ilk	850604	670378	636510	881651	1.07968e+06	448788	657356	683724	653974	643467	523903	577527	1.3156	1.0398	1.0082	1.3469	1.5649	0.7668	1.1096	1.14	1.1017	1.0736	0.8973	0.9705	0.6711	0.9688	0.7043	0.2707	0.3702	0.0597	-0.1344	-0.1291	-0.0053	0.1935	0.3226	0.1882
O55229	O55229	Chkb	258618	159625	189461	435007	353499	78794.8	137843	192901	237180	172776	142231	137063	0.4	0.2476	0.3001	0.6646	0.5124	0.1346	0.2327	0.3216	0.3996	0.2883	0.2436	0.2303	0.5093	0.9764	0.5	0.2673	0.3123	0.2809	-0.4594	-0.4688	0.0094	0.3142	0.783	0.3236
O55234	O55234	Psmb5	1.95511e+06	1361653	1.50426e+06	3.06882e+06	3.0478e+06	1.33953e+06	1.87521e+06	1943774	1.68307e+06	1996025	1.48215e+06	1.40079e+06	3.0239	2.112	2.3827	4.6882	4.4177	2.2886	3.1653	3.2411	2.8354	3.3303	2.5385	2.3541	0.4035	0.1259	0.184	0.5919	0.2647	0.354	-0.3021	-0.5998	0.2977	-0.1292	0.4706	0.1685
O55236	O55236	Rngtt	282406	226850	204109	258881	235370	131129	196066	202330	223523	200897	178630	139941	0.4368	0.3519	0.3233	0.3955	0.3412	0.224	0.331	0.3374	0.3766	0.3352	0.3059	0.2352	0.6216	0.5777	0.4549	0.1572	0.6566	0.1632	0.1212	0.211	-0.0898	0.3436	0.1326	0.2538
O55242	O55242	Sigmar1	536841	487728	491376	476884	722758	282392	300156	357470	368193	340606	274784	185295	0.8303	0.7565	0.7783	0.7285	1.0476	0.4825	0.5067	0.596	0.6203	0.5683	0.4706	0.3114	0.3458	0.0064	0.8402	0.0123	0.1677	0.2064	-0.3905	0.0665	-0.457	0.8086	0.7422	0.3516
O70126	O70126	Aurkb	757045	707128	650374	331466	305865	250669	358232	364806	264851	597975	510521	458250	1.1709	1.0968	1.0302	0.5064	0.4433	0.4283	0.6047	0.6083	0.4462	0.9977	0.8744	0.7701	0.1847	0.0012	0.0002	0.0475	0.0038	0.018	0.2679	1.259	-0.9911	0.3198	-0.9392	-0.6713
O70133	O70133	Dhx9	4932889	4.48913e+06	4.30034e+06	4.73144e+06	5099960	2.58641e+06	3.63921e+06	3.73195e+06	3.23841e+06	4.61971e+06	3.96861e+06	3.28019e+06	7.6296	6.9629	6.8117	7.2281	7.3922	4.419	6.1428	6.2227	5.4557	7.7078	6.7971	5.5124	0.7042	0.0269	0.4734	0.5365	0.7919	0.3434	-0.0954	0.1689	-0.2643	0.0966	-0.0723	-0.1677
O70145	O70145	Ncf2	4253497	3.6455e+06	3.1261e+06	4202183	4451674	2.60631e+06	3.00049e+06	3.23317e+06	3231006	3.73112e+06	3028901	3.38279e+06	6.5788	5.6544	4.9517	6.4196	6.4525	4.453	5.0647	5.391	5.4432	6.2252	5.1876	5.6848	0.5181	0.4274	0.9568	0.961	0.9218	0.2826	-0.1239	-0.0117	-0.1122	0.0073	0.0191	-0.1049
O70152	O70152	Dpm1	729125	641800	561489	886078	1.11048e+06	369555	667096	711328	506473	566983	369496	357127	1.1277	0.9955	0.8894	1.3536	1.6096	0.6314	1.126	1.1861	0.8532	0.946	0.6328	0.6002	0.6686	0.7011	0.5542	0.0994	0.2061	0.0942	-0.1835	-0.2548	0.0714	0.4673	0.7222	0.5387
O70161	O70161	Pip5k1c	137842	142211	96334	139684	287567	93924.1	106334	123859	77173.1	120871	206731	126215	0.2132	0.2206	0.1526	0.2134	0.4168	0.1605	0.1795	0.2065	0.13	0.2017	0.3541	0.2121	0.323	0.4925	0.448	0.3227	0.9382	0.1952	-0.6157	-0.4313	-0.1844	-0.389	0.0423	-0.5734
O70172	O70172	Pip4k2a	610549	552826	453101	417088	505942	270960	330368	355686	335904	522124	431561	460020	0.9443	0.8575	0.7177	0.6372	0.7333	0.4629	0.5576	0.5931	0.5659	0.8711	0.7391	0.7731	0.6512	0.0161	0.0907	0.5871	0.107	0.0056	-0.095	0.4586	-0.5536	0.0801	-0.3784	-0.4734
O70194	O70194	Eif3d	2731353	2178893	1.78386e+06	2668986	3.05199e+06	1.33224e+06	2.077e+06	2.3144e+06	1.85001e+06	1.70162e+06	1.4396e+06	1366424	4.2245	3.3796	2.8256	4.0774	4.4237	2.2762	3.5059	3.8591	3.1167	2.8391	2.4656	2.2963	0.8947	0.9718	0.8891	0.0972	0.1969	0.023	-0.0401	-0.0473	0.0072	0.4564	0.5037	0.4636
O70200	O70200	Aif1	370003	653950	671527	138999	105872	423287	320240	202135	255800	454943	457340	560203	0.5723	1.0143	1.0637	0.2123	0.1535	0.7232	0.5406	0.337	0.4309	0.759	0.7833	0.9414	0.72	0.0553	0.095	0.7554	0.0704	0.0088	0.2649	1.2831	-1.0182	0.0936	-1.1895	-0.9246
O70201	O70201	Birc5	279672	347733	445880	197400	177733	328832	211815	225316	149397	540516	512796	558811	0.4326	0.5394	0.7063	0.3016	0.2576	0.5618	0.3575	0.3757	0.2517	0.9018	0.8783	0.9391	0.681	0.0594	0.2083	0.0131	0.0053	0.0002	-0.1867	0.5821	-0.7688	-0.6963	-1.2784	-1.4651
O70230	O70230	Znf143	555820	890912	813730	674831	594851	1.10762e+06	912040	826532	872051	810747	947152	1.00107e+06	0.8597	1.3819	1.2889	1.0309	0.8622	1.8924	1.5395	1.3782	1.4691	1.3527	1.6222	1.6823	0.5679	0.1635	0.8236	0.1194	0.4344	0.4645	0.2127	-0.1006	0.3133	-0.3996	-0.299	-0.0863
O70251	O70251	Eef1b	50575744	65806244	69306360	68482712	57897084	136844000	108327720	89998736	97992072	63317656	68757760	70821688	78.2241	102.069	109.781	104.62	83.9195	233.803	182.852	150.065	165.085	105.642	117.762	119.017	0.626	0.0067	0.4089	0.1691	0.6018	0.0075	0.2377	-0.542	0.7797	-0.2394	0.3026	0.5404
O70252	O70252	Hmox2	1.89828e+06	2.54377e+06	2.96861e+06	2.02343e+06	1.71652e+06	4.07258e+06	3056240	2376072	2.75833e+06	2.43653e+06	2.48691e+06	2742899	2.936	3.9455	4.7023	3.0912	2.488	6.9582	5.1588	3.9619	4.6469	4.0652	4.2594	4.6095	0.7903	0.3042	0.8416	0.4482	0.9298	0.5068	0.135	-0.1141	0.2492	-0.1591	-0.0449	0.0901
O70279	O70279	Ess2	245266	302404	344043	301273	248918	532425	379015	347760	354395	353097	383692	434107	0.3793	0.469	0.545	0.4602	0.3608	0.9097	0.6398	0.5799	0.597	0.5891	0.6572	0.7295	0.8742	0.0507	0.5565	0.0364	0.6625	0.297	0.0699	-0.3128	0.3827	-0.5039	-0.1911	-0.1211
O70281	O70281	Tpst1	1.11062e+06	924768	911869	496598	1.13463e+06	735003	741898	563847	741293	729495	904134	834931	1.7178	1.4344	1.4444	0.7586	1.6446	1.2558	1.2523	0.9402	1.2488	1.2171	1.5485	1.4031	0.8059	0.0503	0.3157	0.3456	0.5684	0.1608	-0.0885	0.3291	-0.4176	0.1409	-0.1882	-0.2767
O70293	O70293	Grk6	68424.4	61061.4	24437.3	136218	236314	155434	67487.3	82457.1	33062.1	20097.9	20368.5	40196.4	0.1058	0.0947	0.0387	0.2081	0.3425	0.2656	0.1139	0.1375	0.0557	0.0335	0.0349	0.0676	0.0209	0.5183	0.0121	0.2178	0.005	0.0997	-1.4102	-1.7704	0.3602	0.8152	2.5856	1.1755
O70305	O70305	Atxn2	692888	602195	707594	468148	458433	342113	418407	483364	481073	703519	624736	836286	1.0717	0.934	1.1208	0.7152	0.6645	0.5845	0.7063	0.806	0.8105	1.1738	1.07	1.4054	0.0792	0.0149	0.0046	0.2006	0.0061	0.0135	0.2419	0.6706	-0.4288	-0.223	-0.8936	-0.6518
O70309	O70309	Itgb5	660716	727987	328096	789369	622403	562490	664621	284985	207933	447357	488817	516804	1.0219	1.1291	0.5197	1.2059	0.9021	0.961	1.1218	0.4752	0.3503	0.7464	0.8372	0.8685	0.2187	0.4721	0.5608	0.7227	0.1087	0.525	-0.6563	-0.2006	-0.4557	0.1232	0.3238	-0.3325
O70310	O70310	Nmt1	3.97824e+06	3292867	2.71499e+06	4424576	5.33068e+06	2384423	3064374	3.75941e+06	3.00021e+06	3116197	2.59363e+06	2.07852e+06	6.153	5.1074	4.3005	6.7593	7.7266	4.0739	5.1725	6.2685	5.0544	5.1992	4.4421	3.493	0.5846	0.6621	0.4576	0.3293	0.2059	0.1485	-0.1701	-0.2542	0.0841	0.2446	0.4988	0.3287
O70311	O70311	Nmt2	262658	215151	170921	318169	401307	157908	212805	256495	218699	206601	150762	152161	0.4062	0.3337	0.2707	0.4861	0.5817	0.2698	0.3592	0.4277	0.3684	0.3447	0.2582	0.2557	0.5563	0.341	0.3381	0.3582	0.1744	0.0527	-0.2113	-0.4042	0.193	0.2353	0.6395	0.4282
O70318	O70318	Epb41l2	1.93109e+06	1.84629e+06	1.78857e+06	1.74313e+06	1885004	1.34013e+06	1.49251e+06	1.49186e+06	1593043	1.94032e+06	1.92817e+06	1.81778e+06	2.9868	2.8637	2.8331	2.663	2.7322	2.2897	2.5193	2.4875	2.6838	3.2373	3.3024	3.0548	0.9905	0.0126	0.0837	0.0258	0.0151	0.0027	0.0011	0.1763	-0.1752	-0.1439	-0.3202	-0.3191
O70325	O70325	Gpx4	632739	361770	431783	845450	844407	293624	492577	345661	279161	342575	203529	198309	0.9786	0.5611	0.6839	1.2916	1.2239	0.5017	0.8314	0.5764	0.4703	0.5716	0.3486	0.3333	0.2389	0.5207	0.4006	0.0909	0.0901	0.1897	-0.6839	-0.4402	-0.2437	0.8271	1.2673	0.5834
O70348	O70348	Dxo	145062	174736	142018	82014.5	68225.5	197328	104761	158911	124042	151383	137842	258058	0.2244	0.271	0.225	0.1253	0.0989	0.3371	0.1768	0.265	0.209	0.2526	0.2361	0.4337	0.7272	0.4831	0.5289	0.3598	0.2887	0.2559	0.2133	0.3599	-0.1465	-0.3566	-0.7164	-0.5031
O70370	O70370	Ctss	5.41711e+06	5.55177e+06	7163613	1.98799e+06	2.45799e+06	1.99745e+06	2.27523e+06	1951804	2.39293e+06	4470489	4.33272e+06	5.20843e+06	8.3785	8.6111	11.3471	3.037	3.5628	3.4127	3.8405	3.2545	4.0313	7.4588	7.4207	8.7529	0.2572	0.0043	0.0032	0.2092	0.0006	0.0011	0.1522	1.5009	-1.3487	0.2619	-1.239	-1.0868
O70378	O70378	Emc8	952508	978451	1.07152e+06	1.04133e+06	963630	898584	964117	1.00345e+06	1.03283e+06	1.0376e+06	1334153	1159334	1.4732	1.5176	1.6973	1.5908	1.3967	1.5353	1.6274	1.6732	1.74	1.7312	2.285	1.9483	0.0599	0.1966	0.5717	0.072	0.0484	0.1343	0.1563	0.0518	0.1046	-0.3474	-0.3992	-0.2428
O70404	O70404	Vamp8	5259054	5686819	6730091	5.38121e+06	3.77869e+06	7430483	6396077	5.27539e+06	5490442	5.81664e+06	5894213	6.85721e+06	8.134	8.8206	10.6604	8.2208	5.4771	12.6953	10.7963	8.7963	9.2496	9.7048	10.0951	11.5237	0.7281	0.6941	0.8642	0.2567	0.4919	0.3701	0.128	0.0653	0.0627	-0.1818	-0.2471	-0.1191
O70422	O70422	Gtf2h4	218876	140539	151521	183384	202872	92594.1	148285	172822	117912	178252	175287	97105.3	0.3385	0.218	0.24	0.2802	0.2941	0.1582	0.2503	0.2882	0.1986	0.2974	0.3002	0.1632	0.9767	0.6841	0.7262	0.8486	0.887	0.8869	0.0092	0.1211	-0.1118	0.0662	-0.0549	-0.0457
O70435	O70435	Psma3	5665193	4.31689e+06	4462030	5156531	5375642	3.08928e+06	3.79389e+06	3528212	3.77268e+06	4145404	3.66888e+06	3.10262e+06	8.7622	6.6957	7.0678	7.8775	7.7918	5.2781	6.4039	5.883	6.3558	6.9164	6.2837	5.214	0.4264	0.1203	0.6468	0.1647	0.4403	0.8914	-0.1682	0.1048	-0.273	0.2908	0.186	0.0178
O70439	O70439	Stx7	2.44545e+06	3.1355e+06	3.65478e+06	2422651	2.70546e+06	5.44165e+06	4165639	3.66172e+06	3.65449e+06	3215767	3.20437e+06	3676233	3.7823	4.8633	5.7892	3.701	3.9215	9.2973	7.0314	6.1056	6.1567	5.3653	5.4882	6.178	0.6915	0.0682	0.6883	0.2431	0.9849	0.1273	0.1894	-0.2292	0.4186	-0.2387	-0.0095	0.1799
O70469	O70469	Dok2	1.13597e+06	1507009	1.29499e+06	1.80177e+06	1.47025e+06	2.19397e+06	1.70237e+06	1.52993e+06	2151165	1.01909e+06	1298361	1.58761e+06	1.757	2.3375	2.0513	2.7525	2.1311	3.7485	2.8735	2.551	3.624	1.7003	2.2237	2.668	0.819	0.0545	0.1727	0.6718	0.2823	0.1252	0.068	-0.4901	0.5581	-0.1012	0.389	0.457
O70472	O70472	Tmem131	371988	549674	279826	216618	130542	342634	196301	175809	340588	186449	155452	228745	0.5753	0.8526	0.4432	0.3309	0.1892	0.5854	0.3313	0.2931	0.5738	0.3111	0.2662	0.3844	0.8421	0.2073	0.2018	0.073	0.712	0.4505	0.1162	0.7592	-0.643	0.9602	0.201	0.3172
O70475	O70475	Ugdh	608133	538490	398265	843705	898606	390698	519104	563172	535494	496689	373311	397350	0.9406	0.8352	0.6309	1.2889	1.3025	0.6675	0.8762	0.939	0.9021	0.8287	0.6394	0.6678	0.4389	0.3266	0.2813	0.4516	0.1604	0.0348	-0.2622	-0.4374	0.1752	0.1722	0.6096	0.3474
O70480	O70480	Vamp4	1.70193e+06	2.2154e+06	2.29981e+06	1.78018e+06	1.503e+06	3.32301e+06	2.18796e+06	2007871	2.07604e+06	2.45653e+06	2895944	2.79777e+06	2.6323	3.4362	3.6429	2.7196	2.1785	5.6775	3.6932	3.3479	3.4975	4.0986	4.9599	4.7017	0.9915	0.4428	0.8114	0.028	0.3957	0.0173	-0.0051	-0.123	0.1179	-0.5027	-0.3798	-0.3848
O70481	O70481	Ubr1	164013	132925	86531.3	150456	264418	69259.5	113272	92651	76817.1	106990	113963	60486.6	0.2537	0.2062	0.1371	0.2298	0.3833	0.1183	0.1912	0.1545	0.1294	0.1785	0.1952	0.1016	0.3395	0.349	0.6214	0.4135	0.3567	0.9982	-0.6225	-0.2932	-0.3293	0.3286	0.6218	-0.0007
O70492	O70492	Snx3	4522067	4.9713e+06	5.81288e+06	4713601	4.25217e+06	5882347	5.33792e+06	5.0871e+06	5183238	5.21475e+06	5860548	6775242	6.9942	7.7108	9.2076	7.2009	6.1634	10.0502	9.0102	8.4823	8.7321	8.7005	10.0374	11.3859	0.4689	0.3139	0.9069	0.1104	0.1846	0.1753	0.1635	0.0304	0.1332	-0.3331	-0.3635	-0.2
O70493	O70493	Snx12	1.70883e+06	1.91784e+06	2182820	1.66228e+06	1825018	2.41844e+06	1.81905e+06	1.79714e+06	1.91466e+06	1.78389e+06	2232750	2358694	2.643	2.9747	3.4576	2.5394	2.6453	4.132	3.0705	2.9966	3.2256	2.9763	3.8241	3.9638	0.9884	0.7829	0.8938	0.2211	0.4661	0.1953	-0.0037	-0.0379	0.0341	-0.2462	-0.2083	-0.2121
O70494	O70494	Sp3	348214	333388	397640	455970	308884	415488	415218	372568	329169	358776	420192	449177	0.5386	0.5171	0.6299	0.6966	0.4477	0.7099	0.7009	0.6212	0.5545	0.5986	0.7197	0.7549	0.9411	0.3083	0.5742	0.0922	0.4958	0.3604	0.0174	-0.1376	0.1549	-0.2986	-0.161	-0.1437
O70503	O70503	Hsd17b12	1.2608e+06	1.05046e+06	876131	1.47599e+06	1.79835e+06	662157	1.04124e+06	1.16366e+06	894550	1.00989e+06	725733	669908	1.95	1.6293	1.3878	2.2548	2.6066	1.1313	1.7576	1.9403	1.507	1.685	1.243	1.1258	0.6003	0.7196	0.5104	0.2658	0.2463	0.1439	-0.2034	-0.2708	0.0674	0.2932	0.564	0.3606
O70551	O70551	Srpk1	875509	715413	819962	1.08201e+06	1.20132e+06	919380	646894	805160	745596	759571	918869	691581	1.3541	1.1096	1.2988	1.653	1.7413	1.5708	1.0919	1.3425	1.2561	1.2673	1.5738	1.1622	0.0086	0.8292	0.0107	0.607	0.0734	0.5083	-0.428	-0.4001	-0.0279	-0.0895	0.3106	-0.1173
O70566	O70566	Diaph2	457836	397325	360203	435193	624862	352693	414934	436209	421528	331854	338792	352339	0.7081	0.6163	0.5706	0.6648	0.9057	0.6026	0.7004	0.7273	0.7101	0.5537	0.5803	0.5921	0.9053	0.1209	0.4101	0.2513	0.1848	0.0006	-0.0236	-0.1976	0.174	0.1347	0.3323	0.3087
O70579	O70579	Slc25a17	153132	92723.6	108323	268890	184459	83237.4	160080	117774	101416	78024.5	39304.6	20793.2	0.2368	0.1438	0.1716	0.4108	0.2674	0.1422	0.2702	0.1964	0.1709	0.1302	0.0673	0.0349	0.5038	0.5227	0.3388	0.0533	0.0763	0.0298	-0.364	-0.5709	0.207	1.2485	1.8194	1.4554
O70589	O70589	Cask	1.29998e+06	705307	1.34842e+06	604330	304963	208921	1.09019e+06	527560	495836	365282	369596	315260	2.0106	1.094	2.1359	0.9232	0.442	0.3569	1.8402	0.8797	0.8353	0.6095	0.633	0.5298	0.176	0.2927	0.0346	0.0248	0.9302	0.1454	1.0457	1.6054	-0.5598	1.5641	-0.0413	1.0043
O70591	O70591	Pfdn2	6409339	8819277	9613866	9421498	8259500	16886620	13034533	11988499	12656138	8746763	10573879	11770020	9.9131	13.6792	15.2283	14.3931	11.9718	28.8514	22.0017	19.9898	21.3215	14.5935	18.11	19.7798	0.6376	0.0084	0.3767	0.1069	0.8762	0.0924	0.1974	-0.5083	0.7057	-0.435	0.0732	0.2706
O88271	O88271	Cfdp1	3.89185e+06	4858666	5.11181e+06	4714486	4.88368e+06	8.17296e+06	6524573	6.10925e+06	5865656	4.85384e+06	5395842	5748313	6.0194	7.5361	8.0971	7.2022	7.0787	13.9638	11.0132	10.1866	9.8818	8.0984	9.2415	9.6602	0.702	0.0113	0.4041	0.0833	0.8669	0.0776	0.1381	-0.3834	0.5215	-0.3184	0.065	0.2031
O88286	O88286	Wiz	630636	654442	721809	602974	482394	446871	388922	438650	425067	668147	660727	704785	0.9754	1.0151	1.1433	0.9212	0.6992	0.7635	0.6565	0.7314	0.7161	1.1148	1.1316	1.1844	0.2522	0.0035	0.0397	0.1454	0.0073	0.0001	-0.1802	0.3946	-0.5748	-0.1306	-0.5252	-0.7054
O88291	O88291	Znf326	584437	582032	723575	480856	407123	447075	393160	441031	524722	624969	739135	681582	0.9039	0.9028	1.1461	0.7346	0.5901	0.7638	0.6636	0.7354	0.884	1.0427	1.2659	1.1454	0.4845	0.0977	0.0413	0.1817	0.0056	0.013	0.1284	0.4996	-0.3712	-0.2262	-0.7258	-0.5974
O88342	O88342	Wdr1	4.63314e+06	4123654	3584555	4534042	5.75765e+06	3474706	4034992	3.73111e+06	3.90293e+06	4.0185e+06	3575869	3280036	7.1659	6.396	5.6779	6.9266	8.3455	5.9367	6.8109	6.2213	6.5752	6.7047	6.1244	5.5122	0.4995	0.8042	0.4686	0.6153	0.2872	0.3341	-0.1133	-0.1406	0.0273	0.069	0.2096	0.0963
O88351	O88351	Ikbkb	701105	511976	504161	511409	501924	511673	576603	459083	472588	568097	558842	645353	1.0844	0.7941	0.7986	0.7813	0.7275	0.8742	0.9733	0.7655	0.7962	0.9478	0.9571	1.0845	0.5499	0.7034	0.404	0.3801	0.0303	0.1252	0.0892	0.1679	-0.0787	-0.1593	-0.3271	-0.238
O88379	O88379	Baz1a	788752	564252	502375	605078	676598	260860	452541	492348	379090	409719	342438	294121	1.2199	0.8752	0.7958	0.9244	0.9807	0.4457	0.7639	0.8209	0.6386	0.6836	0.5865	0.4943	0.8234	0.1894	0.4473	0.0564	0.3346	0.1168	-0.0803	0.2984	-0.3787	0.7124	0.414	0.3337
O88384	O88384	Vti1b	1.68317e+06	2.32848e+06	2423937	2.20508e+06	1.82242e+06	3.74154e+06	3014526	2647143	2.97402e+06	2.49497e+06	2328452	2.88838e+06	2.6033	3.6116	3.8395	3.3687	2.6415	6.3926	5.0884	4.4139	5.0103	4.1627	3.988	4.854	0.5796	0.027	0.5528	0.1008	0.8731	0.2129	0.2266	-0.3028	0.5295	-0.3712	-0.0684	0.1583
O88396	O88396	Grpel2	229676	315605	350112	193384	230979	415603	268020	170275	288050	275157	242965	300926	0.3552	0.4895	0.5546	0.2954	0.3348	0.7101	0.4524	0.2839	0.4853	0.4591	0.4161	0.5057	0.8	0.5271	0.8983	0.9284	0.9247	0.4755	-0.1338	0.0622	-0.196	0.0191	-0.0431	-0.1769
O88398	O88398	Avil	728350	599068	586965	2.5112e+06	2.40171e+06	2325678	2287943	2.42034e+06	2.52e+06	511826	372494	487748	1.1265	0.9292	0.9298	3.8363	3.4812	3.9735	3.8619	4.0357	4.2454	0.854	0.638	0.8197	0.1973	0	0.0001	0.0749	0	0	0.105	-1.9191	2.0241	0.3691	2.2882	2.3932
O88413	O88413	Tulp3	118368	93231.7	98842.5	128372	65777.3	81158.4	77575.9	85585.1	113059	97390.7	94418.4	71411.6	0.1831	0.1446	0.1566	0.1961	0.0953	0.1387	0.1309	0.1427	0.1905	0.1625	0.1617	0.12	0.7583	0.7701	0.5954	0.5009	0.8917	0.7871	0.1098	0.171	-0.0613	0.1245	-0.0465	0.0632
O88441	O88441	Mtx2	1.1445e+06	967878	950293	1337282	1.64341e+06	1.11141e+06	1.04545e+06	914400	726723	855648	880620	643293	1.7702	1.5012	1.5053	2.0429	2.3821	1.8989	1.7647	1.5247	1.2243	1.4276	1.5082	1.0811	0.0466	0.6515	0.0377	0.1851	0.0167	0.4625	-0.4865	-0.4048	-0.0817	0.2499	0.6547	0.1682
O88447	O88447	Klc1	875378	1.32184e+06	1582821	1.07971e+06	832616	2.13184e+06	1.81083e+06	1.36855e+06	1.51575e+06	1.54644e+06	1.63747e+06	1.99425e+06	1.3539	2.0502	2.5072	1.6495	1.2068	3.6423	3.0566	2.2819	2.5535	2.5802	2.8045	3.3514	0.5848	0.1783	0.8232	0.0812	0.3949	0.4322	0.2803	-0.1366	0.4169	-0.5635	-0.4268	-0.1466
O88448	O88448	Klc2	1739642	2.00104e+06	2.86787e+06	2.41619e+06	1.72021e+06	4.26243e+06	3429206	2.78448e+06	3.00806e+06	2.39485e+06	2597679	3.1332e+06	2.6907	3.1037	4.5427	3.6912	2.4934	7.2825	5.7883	4.6429	5.0676	3.9957	4.4491	5.2654	0.6704	0.058	0.5364	0.1702	0.9591	0.2988	0.2027	-0.3816	0.5843	-0.4074	-0.0258	0.1769
O88456	O88456	Capns1	1386691	1.19438e+06	1.22548e+06	1.68274e+06	1.92046e+06	1.43242e+06	1.18356e+06	1.26747e+06	1644426	1.24869e+06	1.27218e+06	1.37202e+06	2.1448	1.8526	1.9412	2.5707	2.7836	2.4473	1.9978	2.1134	2.7703	2.0834	2.1789	2.3057	0.3033	0.2862	0.009	0.1236	0.0249	0.6963	-0.1811	-0.3937	0.2126	-0.1454	0.2483	0.0673
O88466	O88466	Znf106	112639	553963	345226	214661	402051	6343837	105836	126658	72036.5	130030	134870	1.00415e+06	0.1742	0.8592	0.5468	0.3279	0.5828	10.8387	0.1786	0.2112	0.1214	0.2169	0.231	1.6875	0.3401	0.149	0.3836	0.743	0.4112	0.3299	-4.5226	-2.8943	-1.6282	-0.4343	2.46	-2.0626
O88487	O88487	Dync1i2	875155	706655	684610	736212	675292	560251	623759	747574	787613	723346	713184	759405	1.3536	1.0961	1.0844	1.1247	0.9788	0.9572	1.0529	1.2465	1.3269	1.2069	1.2215	1.2762	0.1234	0.81	0.1982	0.5635	0.0193	0.7716	0.2446	0.2075	0.0372	-0.068	-0.2754	-0.0308
O88508	O88508	Dnmt3a	131702	136016	118691	176754	139034	125370	175816	153989	139215	111708	107137	70463.7	0.2037	0.211	0.188	0.27	0.2015	0.2142	0.2968	0.2568	0.2345	0.1864	0.1835	0.1184	0.2876	0.0335	0.2786	0.1756	0.0977	0.0253	0.2006	-0.1863	0.3869	0.3036	0.4899	0.6906
O88512	O88512	Ap1g2	120571	114055	71480.8	120692	130025	55761.5	51966.5	56730.1	65250.1	79655.6	63876.8	72220.6	0.1865	0.1769	0.1132	0.1844	0.1885	0.0953	0.0877	0.0946	0.1099	0.1329	0.1094	0.1214	0.1326	0.0619	0.9443	0.1914	0.3264	0.0652	-0.6797	0.026	-0.7057	0.3902	0.3642	-0.3155
O88513	O88513	Gmnn	1.3189e+06	1.45533e+06	1.63033e+06	796473	359210	1.10209e+06	1.1057e+06	1.09976e+06	828649	1.35529e+06	1638542	1.28634e+06	2.0399	2.2573	2.5824	1.2168	0.5207	1.883	1.8664	1.8338	1.396	2.2612	2.8064	2.1617	0.308	0.0531	0.0624	0.6713	0.0527	0.0474	0.4933	0.9262	-0.4329	-0.0715	-0.9977	-0.5045
O88520	O88520	Shoc2	211261	214068	198812	279480	276978	184698	182470	163648	180299	154967	159714	108025	0.3268	0.332	0.3149	0.427	0.4015	0.3156	0.308	0.2729	0.3037	0.2586	0.2735	0.1815	0.0714	0.0712	0.1711	0.0401	0.0314	0.1358	-0.371	-0.2325	-0.1384	0.4483	0.6808	0.3099
O88522	O88522	Ikbkg	706274	964130	961348	864791	701392	1.75212e+06	1.25082e+06	1.10661e+06	1.19726e+06	1.05925e+06	1.03868e+06	1.29728e+06	1.0924	1.4954	1.5228	1.3211	1.0166	2.9936	2.1113	1.8452	2.017	1.7673	1.779	2.1801	0.7471	0.0176	0.5536	0.0503	0.8445	0.6264	0.1641	-0.3752	0.5392	-0.4783	-0.1031	0.061
O88531	O88531	Ppt1	581470	592925	474417	785883	914398	600261	673882	634873	662756	495627	515744	518863	0.8993	0.9197	0.7515	1.2006	1.3254	1.0256	1.1375	1.0586	1.1165	0.8269	0.8833	0.872	0.4266	0.013	0.0325	0.9474	0.0219	0.0011	-0.1005	-0.4664	0.3659	-0.0066	0.4598	0.3594
O88532	O88532	Zfr	742329	689798	668565	718056	742269	405303	563559	567688	543745	683797	619190	670409	1.1481	1.0699	1.059	1.097	1.0759	0.6925	0.9513	0.9466	0.916	1.1409	1.0605	1.1266	0.9028	0.0069	0.365	0.6736	0.3131	0.0032	-0.0261	0.1937	-0.2198	-0.0223	-0.216	-0.2421
O88543	O88543	Cops3	1765688	1.54931e+06	1329059	1.48883e+06	1.84232e+06	1.24469e+06	1.39063e+06	1.41278e+06	1.53126e+06	1.44201e+06	1.45586e+06	1.43769e+06	2.7309	2.4031	2.1052	2.2745	2.6704	2.1266	2.3473	2.3557	2.5797	2.4059	2.4935	2.4161	0.7145	0.9447	0.8292	0.8962	0.6472	0.8992	0.0425	0.0338	0.0086	-0.0151	-0.0489	-0.0065
O88544	O88544	Cops4	2.44124e+06	2108481	1.89972e+06	2.19894e+06	2440914	1.62981e+06	1.83891e+06	1.92064e+06	1.97829e+06	2.14403e+06	2.10447e+06	1.95677e+06	3.7758	3.2704	3.0091	3.3593	3.538	2.7846	3.104	3.2025	3.3328	3.5772	3.6043	3.2884	0.955	0.5862	0.717	0.6052	0.3505	0.0838	-0.0064	0.0546	-0.061	-0.0583	-0.1129	-0.1193
O88545	O88545	Cops6	593290	514440	397555	562161	569850	213701	388983	411118	379030	562266	272378	322165	0.9176	0.7979	0.6297	0.8588	0.826	0.3651	0.6566	0.6855	0.6385	0.9381	0.4665	0.5414	0.8922	0.2242	0.6133	0.4738	0.8806	0.9412	-0.0496	0.1942	-0.2438	0.2692	0.075	0.0254
O88554	O88554	Parp2	193583	191783	137557	203245	214002	115699	167246	181587	127059	188104	137888	125390	0.2994	0.2975	0.2179	0.3105	0.3102	0.1977	0.2823	0.3028	0.2141	0.3138	0.2362	0.2107	0.8963	0.8975	0.9806	0.6833	0.7134	0.7705	-0.0343	-0.0063	-0.0279	0.099	0.1054	0.0711
O88559	O88559	Men1	49489.1	71866.6	116529	70358.6	51547.3	70768.2	137444	46987.8	18584.9	18503.8	13968.3	77185.8	0.0765	0.1115	0.1846	0.1075	0.0747	0.1209	0.232	0.0783	0.0313	0.0309	0.0239	0.1297	0.8463	0.8875	0.5406	0.2505	0.3434	0.4933	0.1727	0.2978	-0.1251	1.0139	0.7162	0.8889
O88569	O88569	Hnrnpa2b1	64265824	79433272	94851608	58200272	59725488	102245280	77056288	74759856	80388448	79449680	102167080	98980440	99.3981	123.206	150.245	88.9115	86.5697	174.69	130.067	124.655	135.429	132.558	174.983	166.339	0.6713	0.7204	0.8275	0.1605	0.2638	0.1041	0.156	0.0905	0.0654	-0.3459	-0.4365	-0.2805
O88573	O88573	Aff1	322250	310369	339440	180806	105857	217509	157438	219411	230561	265523	280743	370237	0.4984	0.4814	0.5377	0.2762	0.1534	0.3716	0.2657	0.3658	0.3884	0.443	0.4808	0.6222	0.3776	0.0158	0.0217	0.8756	0.0409	0.0573	0.3482	0.9213	-0.5731	-0.0269	-0.9482	-0.6
O88574	O88574	Sap30	278713	356558	304008	312028	223708	286997	270467	285714	267782	147957	298928	294330	0.4311	0.553	0.4815	0.4767	0.3243	0.4903	0.4565	0.4764	0.4511	0.2469	0.512	0.4946	0.5961	0.4943	0.4146	0.4877	0.9065	0.6392	0.1001	0.1828	-0.0826	0.2256	0.0429	0.143
O88587	O88587	Comt	1.14089e+06	984534	890913	1.11334e+06	1.36126e+06	737379	773762	867159	829762	1056122	870607	943207	1.7646	1.5271	1.4112	1.7008	1.9731	1.2598	1.3061	1.4459	1.3979	1.7621	1.4911	1.5851	0.2849	0.1746	0.7571	0.7476	0.8931	0.0622	-0.2496	-0.0692	-0.1805	-0.041	0.0282	-0.2214
O88597	O88597	Becn1	340864	354412	359592	273758	165133	296695	225143	329883	290673	291028	374814	433187	0.5272	0.5497	0.5696	0.4182	0.2394	0.5069	0.38	0.5501	0.4897	0.4856	0.6419	0.728	0.4124	0.2143	0.1138	0.3881	0.0954	0.1691	0.286	0.4997	-0.2138	-0.1724	-0.6721	-0.3861
O88622	O88622	Parg	330460	325614	339234	271625	353506	208342	246604	283914	217052	294576	294179	347550	0.5111	0.505	0.5373	0.415	0.5124	0.356	0.4163	0.4734	0.3657	0.4915	0.5038	0.5841	0.874	0.0383	0.1259	0.7923	0.1419	0.0641	-0.0318	0.2757	-0.3075	-0.0238	-0.2995	-0.3313
O88630	O88630	Gosr1	659321	667603	733896	654238	743324	916568	818134	833248	795788	599512	712120	723404	1.0198	1.0355	1.1625	0.9995	1.0774	1.566	1.381	1.3894	1.3406	1.0003	1.2197	1.2157	0.43	0.0033	0.4818	0.4431	0.7365	0.0384	0.1744	-0.179	0.3534	-0.0945	0.0845	0.2589
O88643	O88643	Pak1	6844033	7496805	10032622	6378445	5823215	11298680	7.76512e+06	7.34021e+06	8424429	7.86507e+06	9340475	10169754	10.5855	11.628	15.8916	9.7442	8.4405	19.3042	13.1072	12.2392	14.1925	13.1225	15.9975	17.0905	0.8535	0.7947	0.9594	0.2498	0.4673	0.1651	0.0768	0.0235	0.0533	-0.2782	-0.3018	-0.225
O88653	O88653	Lamtor3	921257	608572	723289	815390	775438	772207	476269	584535	545118	632770	533553	454978	1.4249	0.9439	1.1457	1.2457	1.124	1.3193	0.8039	0.9747	0.9183	1.0557	0.9138	0.7646	0.0121	0.1398	0.7191	0.1854	0.035	0.9052	-0.4519	-0.0699	-0.382	0.3622	0.4321	-0.0198
O88665	O88665	Brd7	338643	557471	627614	480098	421495	1.02931e+06	700855	629966	603591	599551	606550	731376	0.5238	0.8647	0.9941	0.7334	0.6109	1.7586	1.183	1.0504	1.0169	1.0003	1.0388	1.2291	0.9001	0.1245	0.5713	0.1334	0.889	0.9484	0.0669	-0.3811	0.448	-0.456	-0.0749	-0.008
O88668	O88668	Creg1	1.18164e+06	1.06001e+06	1.00062e+06	760363	806043	541741	555407	554731	666065	894792	921805	868231	1.8276	1.6441	1.585	1.1616	1.1683	0.9256	0.9375	0.925	1.1221	1.4929	1.5788	1.4591	0.4265	0.0021	0.0052	0.0972	0.0083	0.0021	-0.1254	0.6353	-0.7607	0.1584	-0.4769	-0.6022
O88685	O88685	Psmc3	4.12718e+06	4.88847e+06	5.8498e+06	5138287	4.50717e+06	8393302	6.19836e+06	5.73043e+06	6350485	4.96549e+06	5.62486e+06	6.93365e+06	6.3834	7.5823	9.2661	7.8497	6.533	14.3403	10.4625	9.555	10.6985	8.2847	9.6338	11.6521	0.7987	0.0512	0.5132	0.176	0.9188	0.7318	0.0968	-0.3061	0.4029	-0.3481	-0.042	0.0548
O88696	O88696	Clpp	757909	634222	535340	965531	919689	564343	639047	622675	631111	572209	635333	555650	1.1722	0.9837	0.848	1.475	1.3331	0.9642	1.0787	1.0383	1.0632	0.9547	1.0881	0.9338	0.2657	0.5689	0.2256	0.9355	0.1722	0.2444	-0.2463	-0.3286	0.0822	0.0132	0.3418	0.0954
O88697	O88697	Stk16	70786.8	40367.8	50994.1	155376	178471	98525	136153	299394	93496.3	37640.1	83044.5	41881.3	0.1095	0.0626	0.0808	0.2374	0.2587	0.1683	0.2298	0.4992	0.1575	0.0628	0.1422	0.0704	0.5287	0.1142	0.0108	0.8067	0.0252	0.1297	0.4162	-1.3936	1.8098	-0.1232	1.2704	1.6866
O88700	O88700	Blm	263349	238441	238205	106461	113640	201141	216477	137222	151659	196253	175648	341577	0.4073	0.3698	0.3773	0.1626	0.1647	0.3437	0.3654	0.2288	0.2555	0.3274	0.3008	0.574	0.461	0.079	0.0577	0.8646	0.169	0.2901	0.3406	0.7828	-0.4422	-0.0586	-0.8414	-0.5008
O88708	O88708	Orc4	157730	131649	114263	133631	162040	59676.6	113741	111245	104193	94582.6	91130.5	76068.4	0.244	0.2042	0.181	0.2041	0.2349	0.102	0.192	0.1855	0.1755	0.1578	0.1561	0.1278	0.9258	0.2525	0.5423	0.0398	0.4683	0.0267	0.0317	0.2178	-0.1861	0.5103	0.2924	0.3242
O88712	O88712	Ctbp1	1.30661e+06	1.17654e+06	1.27304e+06	1.3411e+06	1684936	896847	1.13478e+06	1144943	1.12936e+06	1.26299e+06	1.05406e+06	991503	2.0209	1.8249	2.0165	2.0488	2.4422	1.5323	1.9155	1.9091	1.9026	2.1072	1.8053	1.6662	0.7269	0.5249	0.8528	0.551	0.6406	0.7234	-0.0727	-0.0391	-0.0336	0.0715	0.1106	0.0379
O88736	O88736	Hsd17b7	381442	348999	308969	465806	418918	289634	337115	375752	377011	321452	262504	247135	0.59	0.5413	0.4894	0.7116	0.6072	0.4949	0.569	0.6265	0.6351	0.5363	0.4496	0.4153	0.9354	0.1213	0.4039	0.1889	0.1296	0.0262	0.0135	-0.1623	0.1758	0.2099	0.3722	0.3857
O88738	O88738	Birc6	492241	439071	429761	392639	448071	373384	347618	353081	354128	462787	486822	477070	0.7613	0.681	0.6807	0.5998	0.6495	0.6379	0.5868	0.5887	0.5966	0.7721	0.8338	0.8017	0.0661	0.0123	0.0627	0.0421	0.0017	0.0003	-0.0908	0.1699	-0.2607	-0.1815	-0.3514	-0.4422
O88746	O88746	Tom1	368510	570911	681864	473408	377826	1.068e+06	760795	684559	686486	740045	695269	895090	0.57	0.8855	1.0801	0.7232	0.5476	1.8247	1.2842	1.1414	1.1565	1.2347	1.1908	1.5042	0.7074	0.0881	0.6841	0.0594	0.5363	0.3435	0.2106	-0.2879	0.4985	-0.6321	-0.3442	-0.1336
O88796	O88796	Rpp30	944677	781590	785134	775099	871417	427636	660521	663958	593584	714272	600546	576370	1.4611	1.2123	1.2437	1.1841	1.2631	0.7306	1.1149	1.1071	1	1.1917	1.0286	0.9686	0.9351	0.0555	0.2503	0.0776	0.9845	0.8919	0.0199	0.3017	-0.2818	0.2967	-0.005	0.0149
O88811	O88811	Stam2	1001947	1.38455e+06	1.64136e+06	963532	738274	2.29499e+06	1.83513e+06	1.56144e+06	1.57203e+06	1.50286e+06	1.56225e+06	1.89609e+06	1.5497	2.1475	2.5999	1.472	1.0701	3.9211	3.0976	2.6036	2.6484	2.5074	2.6757	3.1864	0.5253	0.1165	0.9559	0.1324	0.5252	0.9806	0.3695	-0.0375	0.407	-0.4105	-0.3729	-0.0035
O88829	O88829	St3gal5	63965.9	58350.6	43649.3	52301.5	33048.9	16080.2	36708.9	7989.47	15521.9	39919.3	17615.9	47770.4	0.0989	0.0905	0.0691	0.0799	0.0479	0.0275	0.062	0.0133	0.0261	0.0666	0.0302	0.0803	0.4426	0.0372	0.1228	0.1931	0.7511	0.2936	-0.6143	0.7358	-1.3501	0.5464	-0.1893	-0.8036
O88839	O88839	Adam15	68903.4	144807	181831	137216	45034	329585	64952	37147	82401.3	167142	114991	202049	0.1066	0.2246	0.288	0.2096	0.0653	0.5631	0.1096	0.0619	0.1388	0.2789	0.1969	0.3395	0.3049	0.149	0.6667	0.3865	0.9631	0.0231	-1.4329	-0.4366	-0.9963	-0.397	0.0395	-1.3933
O88842	O88842	Fgd3	547270	627642	875249	564898	442861	1.16916e+06	869028	766043	885748	773325	731751	1.08714e+06	0.8464	0.9735	1.3864	0.863	0.6419	1.9976	1.4669	1.2773	1.4922	1.2903	1.2533	1.827	0.596	0.1237	0.8373	0.191	0.5627	0.8319	0.2745	-0.1274	0.4019	-0.4469	-0.3194	-0.045
O88843	O88843	Cradd	277184	301817	235721	131205	174686	157240	130994	125906	218830	103724	203665	232245	0.4287	0.4681	0.3734	0.2004	0.2532	0.2687	0.2211	0.2099	0.3687	0.1731	0.3488	0.3903	0.6642	0.054	0.006	0.1729	0.4153	0.6783	0.1469	0.8144	-0.6675	0.4777	-0.3367	-0.1898
O88844	O88844	Idh1	10764801	11205718	13623636	9714467	9098034	13286687	10421033	9184585	12080792	12044617	13885161	15847717	16.6496	17.3807	21.5798	14.8406	13.1872	22.7008	17.5902	15.3145	20.3523	20.0958	23.7813	26.6324	0.8097	0.7298	0.649	0.1112	0.132	0.0737	0.0702	0.1325	-0.0624	-0.3425	-0.475	-0.4048
O88845	O88845	Akap10	361454	286688	250181	337136	366796	211944	229181	224957	262515	269925	223842	254604	0.5591	0.4447	0.3963	0.515	0.5317	0.3621	0.3868	0.3751	0.4423	0.4504	0.3834	0.4279	0.3033	0.2818	0.9696	0.426	0.4411	0.5397	-0.2264	-0.009	-0.2174	0.1502	0.1592	-0.0672
O88848	O88848	Arl6	164631	119822	71064.4	151433	214710	118710	63916.4	86095.9	104366	77090	62140	58159.8	0.2546	0.1859	0.1126	0.2313	0.3112	0.2028	0.1079	0.1436	0.1758	0.1286	0.1064	0.0977	0.049	0.4087	0.2875	0.1556	0.0151	0.2197	-0.8028	-0.4306	-0.3723	0.7328	1.1634	0.3605
O88851	O88851	Rbbp9	121892	120545	96816.3	110062	48217.4	181593	147728	69177.8	175993	110719	92140.4	75980.5	0.1885	0.187	0.1534	0.1681	0.0699	0.3103	0.2494	0.1153	0.2965	0.1847	0.1578	0.1277	0.6922	0.4709	0.9314	0.3855	0.735	0.3244	0.2701	-0.0521	0.3222	0.1695	0.2216	0.4917
O88856	O88856	Tpst2	100048	66842.7	54329.6	115696	52077.6	46151	7572.08	41204.6	46494.4	31779.9	48920.8	25120.2	0.1547	0.1037	0.0861	0.1767	0.0755	0.0789	0.0128	0.0687	0.0783	0.053	0.0838	0.0422	0.217	0.1012	0.9145	0.0837	0.2262	0.8022	-1.0508	0.0572	-1.108	0.9442	0.887	-0.1638
O88874	O88874	Ccnk	582717	436814	375378	555021	415257	310615	315034	362458	324972	451699	378048	331717	0.9013	0.6775	0.5946	0.8479	0.6019	0.5307	0.5318	0.6044	0.5475	0.7536	0.6475	0.5575	0.3723	0.1581	0.6534	0.5426	0.9509	0.2064	-0.2343	0.1341	-0.3684	0.1501	0.016	-0.2183
O88878	O88878	Zfand5	82432.2	31254.2	38714.7	95445.4	68876.9	95835.6	43314.3	49964.2	28360.8	24849.9	40382.5	59048	0.1275	0.0485	0.0613	0.1458	0.0998	0.1637	0.0731	0.0833	0.0478	0.0415	0.0692	0.0992	0.0348	0.7003	0.138	0.7729	0.0583	0.9286	-1.0035	-0.7868	-0.2167	0.1773	0.9641	-0.0394
O88879	O88879	Apaf1	131351	128064	106083	121814	193467	114315	66255.4	131301	165828	89456.3	148456	45973.9	0.2032	0.1986	0.168	0.1861	0.2804	0.1953	0.1118	0.2189	0.2794	0.1493	0.2543	0.0773	0.7792	0.8022	0.392	0.6024	0.3679	0.5764	-0.1173	-0.2159	0.0986	0.2452	0.4611	0.3438
O88888	O88888	Apba3	1.2946e+06	849927	374773	367968	254171	486647	575005	623780	146187	505885	302536	155453	2.0023	1.3183	0.5936	0.5621	0.3684	0.8315	0.9706	1.0401	0.2463	0.844	0.5182	0.2612	0.5963	0.3134	0.1692	0.1579	0.8408	0.5265	0.3572	1.1515	-0.7944	1.2697	0.1182	0.4753
O88895	O88895	Hdac3	174793	145300	135012	176827	159607	98373.9	112629	132526	113282	123635	140665	110911	0.2703	0.2254	0.2139	0.2701	0.2313	0.1681	0.1901	0.221	0.1908	0.2063	0.2409	0.1864	0.513	0.1474	0.7177	0.3412	0.7403	0.6064	-0.1536	0.0837	-0.2374	0.1634	0.0797	-0.0739
O88939	O88939	Zbtb7a	296325	351157	370817	253242	241942	507758	384639	395753	426762	343870	391014	463198	0.4583	0.5447	0.5874	0.3869	0.3507	0.8675	0.6493	0.6599	0.719	0.5737	0.6697	0.7784	0.4485	0.0289	0.9785	0.1101	0.4759	0.9752	0.3375	-0.0133	0.3508	-0.3463	-0.333	0.0045
O88942	O88942	Nfatc1	362430	422328	352271	228500	306425	197861	233009	291072	224289	422553	439325	344990	0.5606	0.6551	0.558	0.3491	0.4442	0.3381	0.3933	0.4853	0.3779	0.705	0.7524	0.5798	0.4295	0.0204	0.0099	0.2207	0.008	0.0133	0.1515	0.6487	-0.4973	-0.1999	-0.8486	-0.6972
O88952	O88952	Lin7c	992548	1222496	1.51769e+06	1.00272e+06	792096	1.98424e+06	1.71917e+06	1390414	1.46053e+06	1.36051e+06	1.49085e+06	1.60368e+06	1.5351	1.8962	2.404	1.5318	1.1481	3.3902	2.9019	2.3184	2.4605	2.2699	2.5534	2.695	0.494	0.1158	0.9205	0.1169	0.5303	0.8141	0.3395	-0.0569	0.3964	-0.3656	-0.3087	0.0308
O88958	O88958	Gnpda1	1.38115e+06	1.11176e+06	857924	1.21081e+06	1.35619e+06	635518	795131	805667	788819	1.34354e+06	877773	909397	2.1362	1.7244	1.3589	1.8497	1.9657	1.0858	1.3421	1.3434	1.3289	2.2416	1.5034	1.5283	0.3445	0.1481	0.7804	0.9594	0.7525	0.1581	-0.288	0.0908	-0.3787	-0.0148	-0.1055	-0.3935
O88967	O88967	Yme1l1	3.2762e+06	3.23057e+06	3584302	2.58155e+06	3.29177e+06	2.99647e+06	3.35733e+06	3289483	3.38441e+06	3.36285e+06	3525730	3.34776e+06	5.0672	5.0108	5.6775	3.9438	4.7713	5.1196	5.667	5.4849	5.7016	5.6107	6.0386	5.626	0.0472	0.1773	0.1924	0.1183	0.038	0.4169	0.2848	0.1876	0.0972	-0.1329	-0.3204	-0.0357
O88983	O88983	Stx8	1.23397e+06	1.45069e+06	1.5729e+06	1.08881e+06	897782	1.93681e+06	1562023	1.36907e+06	1.40072e+06	1.52433e+06	1.62296e+06	2.04442e+06	1.9085	2.2501	2.4915	1.6633	1.3013	3.3091	2.6366	2.2828	2.3598	2.5433	2.7797	3.4357	0.6214	0.3543	0.8543	0.0902	0.2859	0.1617	0.2144	0.084	0.1304	-0.3973	-0.4814	-0.2669
O88986	O88986	Gcat	768447	442426	473076	447201	526042	327234	452575	491999	462353	468309	416722	433119	1.1885	0.6862	0.7494	0.6832	0.7625	0.5591	0.7639	0.8204	0.7789	0.7813	0.7137	0.7279	0.1242	0.6132	0.2882	0.4485	0.3104	0.1539	0.2373	0.3884	-0.1511	0.2394	-0.149	0.0883
O89001	O89001	Cpd	742838	930420	1.02953e+06	594151	464726	1020535	837201	755063	857088	888416	945663	1.07149e+06	1.1489	1.4431	1.6308	0.9077	0.6736	1.7436	1.4132	1.259	1.4439	1.4823	1.6196	1.8007	0.4687	0.8258	0.4451	0.2483	0.1943	0.0731	0.308	0.3449	-0.0369	-0.2153	-0.5602	-0.2523
O89016	O89016	Abcd4	277372	152546	759479	153810	620539	822832	618440	141538	501133	417359	566775	1.0176e+06	0.429	0.2366	1.203	0.235	0.8994	1.4058	1.0439	0.236	0.8442	0.6963	0.9707	1.7101	0.7562	0.8347	0.6447	0.3002	0.5726	0.3425	-0.2581	-0.443	0.1849	-0.8538	-0.4108	-0.6689
O89017	O89017	Lgmn	1.44208e+06	1.88493e+06	2.00472e+06	978809	1.20048e+06	1.40931e+06	955760	899076	1104768	2.48489e+06	2196344	2.28025e+06	2.2304	2.9236	3.1755	1.4953	1.7401	2.4079	1.6133	1.4991	1.8612	4.1459	3.7617	3.832	0.4885	0.0208	0.0848	0.0206	0.0024	0.0001	-0.1822	0.5617	-0.7439	-0.4951	-1.0568	-1.239
O89023	O89023	Tpp1	4.76907e+06	5.92013e+06	7.27366e+06	4.91432e+06	3.92552e+06	7.51097e+06	5.25203e+06	5514953	6.40124e+06	6636279	7.5096e+06	8696928	7.3762	9.1825	11.5215	7.5075	5.6899	12.8328	8.8652	9.1957	10.784	11.0723	12.8618	14.6154	0.6947	0.8582	0.7947	0.0913	0.1537	0.0521	0.1481	0.1094	0.0388	-0.4572	-0.5665	-0.4184
O89050	O89050	Mkln1	244354	197951	189436	119756	175523	85518.9	207012	112696	137230	164836	230240	221274	0.3779	0.307	0.3001	0.1829	0.2544	0.1461	0.3494	0.1879	0.2312	0.275	0.3943	0.3719	0.346	0.2546	0.0295	0.694	0.0346	0.2079	0.3974	0.7555	-0.3581	-0.08	-0.8355	-0.4381
O89051	O89051	Itm2b	578957	508628	558472	556613	3564064	431469	506072	542466	578066	297797	184709	320433	0.8955	0.7889	0.8846	0.8503	5.166	0.7372	0.8542	0.9045	0.9739	0.4969	0.3164	0.5385	0.41	0.3234	0.393	0.006	0.2848	0.0038	-1.3054	-1.3944	0.0891	0.9264	2.3209	1.0155
O89053	O89053	Coro1a	17517184	15315853	11699116	16982216	20575314	10622219	11889027	12864710	12220983	14935435	12838247	11684164	27.0933	23.7558	18.5314	25.9434	29.8231	18.1485	20.0681	21.4508	20.5884	24.919	21.9882	19.6355	0.3184	0.3912	0.7396	0.7624	0.5488	0.4025	-0.2511	-0.0913	-0.1598	0.0602	0.1516	-0.0995
O89079	O89079	Cope	1684227	1.59359e+06	1.74764e+06	1.47973e+06	1.65965e+06	1.65911e+06	1.52214e+06	1.56897e+06	1610950	1.44528e+06	1.74643e+06	1.58309e+06	2.6049	2.4718	2.7683	2.2606	2.4056	2.8347	2.5693	2.6161	2.7139	2.4114	2.9911	2.6604	0.4959	0.859	0.5833	0.7196	0.4797	0.7687	0.0747	0.0647	0.01	-0.0395	-0.1043	-0.0296
O89084	O89084	Pde4a	147413	183146	173135	73423.5	216660	129628	78473.1	148031	165300	141371	204254	80519.3	0.228	0.2841	0.2742	0.1122	0.314	0.2215	0.1325	0.2468	0.2785	0.2359	0.3498	0.1353	0.9656	0.4189	0.4899	0.7521	0.7882	0.7957	0.0223	0.2798	-0.2575	0.1251	-0.1547	-0.1325
O89086	O89086	Rbm3	29983016	35636532	40325728	19301482	20552526	34089116	28863038	27192080	27264708	30632664	39607692	43473832	46.3739	55.2743	63.8759	29.4865	29.7901	58.2426	48.7195	45.3404	45.9323	51.109	67.8366	73.0587	0.4785	0.1744	0.2123	0.349	0.0992	0.0609	0.2525	0.4941	-0.2417	-0.2141	-0.7082	-0.4558
O89090	O89090	Sp1	610260	913941	999752	241106	364914	867310	873178	868465	746382	834920	841005	1.08479e+06	0.9439	1.4176	1.5836	0.3683	0.5289	1.4818	1.4739	1.4481	1.2574	1.393	1.4404	1.823	0.1654	0.7206	0.2587	0.3702	0.1117	0.3553	0.8129	0.7296	0.0832	-0.2392	-0.9688	-0.1559
O89106	O89106	Fhit	178310	129222	125420	193036	143368	161227	128973	166049	191274	144049	125463	130570	0.2758	0.2004	0.1987	0.2949	0.2078	0.2755	0.2177	0.2769	0.3222	0.2403	0.2149	0.2194	0.7644	0.2974	0.4006	0.9978	0.2784	0.2042	0.0699	-0.2054	0.2754	0.0005	0.2059	0.2759
O89110	O89110	Casp8	2.20033e+06	2.18447e+06	2327437	1.79799e+06	1.83265e+06	2.33418e+06	2140166	1.71809e+06	2.39803e+06	1.89683e+06	2.23236e+06	2.25078e+06	3.4032	3.3882	3.6867	2.7468	2.6563	3.988	3.6125	2.8648	4.0399	3.1648	3.8234	3.7825	0.5324	0.9726	0.4569	0.6984	0.3919	0.8446	0.1634	0.158	0.0054	-0.0397	-0.1977	-0.0344
O89112	O89112	Lancl1	617020	505898	322963	948953	956501	287859	512650	593518	498752	433094	309917	290467	0.9543	0.7847	0.5116	1.4497	1.3864	0.4918	0.8653	0.9896	0.8402	0.7226	0.5308	0.4881	0.537	0.3402	0.3442	0.3148	0.1712	0.0206	-0.3042	-0.5643	0.2601	0.3699	0.9343	0.63
O89116	O89116	Vti1a	722411	967473	959306	948717	1.30599e+06	1822137	1.18243e+06	1.22356e+06	1102165	878426	932155	1.13059e+06	1.1173	1.5006	1.5195	1.4493	1.893	3.1132	1.9959	2.0402	1.8568	1.4656	1.5965	1.9	0.7269	0.0147	0.2075	0.2088	0.3875	0.091	-0.1316	-0.6418	0.5102	-0.2622	0.3796	0.248
P00375	P00375	Dhfr	4403441	3760161	3.14972e+06	4872454	4799920	3.23105e+06	3.32624e+06	3.57045e+06	3.9941e+06	3339799	3.67736e+06	3377443	6.8107	5.8322	4.9892	7.4436	6.9573	5.5204	5.6145	5.9534	6.7288	5.5723	6.2983	5.6759	0.4611	0.7393	0.384	0.9627	0.2709	0.5659	-0.1227	-0.1761	0.0534	0.007	0.1831	0.0604
P00405	P00405	Mtco2	5.77536e+06	5838134	5.13723e+06	4.93481e+06	5364814	3290056	3.94383e+06	5.15449e+06	3.50879e+06	4554660	4.2124e+06	3706673	8.9326	9.0553	8.1374	7.5388	7.7761	5.6212	6.657	8.5947	5.9112	7.5992	7.2146	6.2291	0.9461	0.1235	0.0797	0.0274	0.9664	0.9666	0.0155	0.3195	-0.3039	0.3121	-0.0073	0.0082
P00493	P00493	Hprt1	11793122	9548909	19574738	8723446	10613576	11712933	8382082	7865427	10461732	10032740	10818778	14867223	18.2401	14.8109	31.0063	13.3267	15.384	20.012	14.1486	13.1149	17.6247	16.7391	18.5295	24.9847	0.6228	0.2795	0.3902	0.8298	0.2947	0.1469	-0.1183	0.3948	-0.513	0.0883	-0.3064	-0.4247
P00520	P00520	Abl1	33524.4	8502.36	29131.1	15866.9	24306.1	NaN	11968.3	21413.9	5126.83	20647.1	24418.3	18301.4	0.0519	0.0132	0.0461	0.0242	0.0352	0	0.0202	0.0357	0.0086	0.0344	0.0418	0.0308	0.903	0.3404	0.3399	0.917	0.2197	0.1706	0.1181	0.9027	-0.7846	0.055	-0.8477	-0.7296
P01029	P01029	C4b	922336	915130	1.01209e+06	173100	564579	70576.2	67041.6	86232.2	48766.8	511070	542486	427108	1.4266	1.4194	1.6031	0.2644	0.8183	0.1206	0.1132	0.1438	0.0822	0.8527	0.9291	0.7178	0.2484	0	0.0081	0.0017	0.1229	0.0004	-1.8273	1.8864	-3.7137	0.8318	-1.0546	-2.8819
P01101	P01101	Fos	233911	528223	416394	314883	346519	606922	396739	267761	233453	235903	393395	429784	0.3618	0.8193	0.6596	0.481	0.5023	1.0369	0.6697	0.4465	0.3933	0.3936	0.6738	0.7223	0.4438	0.5246	0.8041	0.9245	0.7313	0.5209	-0.4205	-0.1343	-0.2862	0.0406	0.1749	-0.2456
P01887	P01887	B2m	2.3816e+06	3.12829e+06	3.58805e+06	1.846e+06	1.17162e+06	2.06587e+06	2.4374e+06	2.24895e+06	2624804	1199878	1.32659e+06	1.36517e+06	3.6836	4.8522	5.6835	2.8201	1.6982	3.5296	4.1142	3.7499	4.422	2.0019	2.2721	2.2942	0.0675	0.3516	0.0594	0.0123	0.4138	0.0009	0.6103	0.8211	-0.2108	1.1143	0.2931	0.9035
P01897	P01897	H2-L	1.45365e+06	1.87419e+06	2.26746e+06	1.20525e+06	937731	1310550	1860240	1.87822e+06	1.92878e+06	706580	605540	872740	2.2483	2.907	3.5916	1.8412	1.3592	2.2391	3.14	3.1318	3.2494	1.1789	1.0371	1.4667	0.0061	0.544	0.0762	0.0144	0.1082	0.0001	0.8076	0.6853	0.1224	1.248	0.5627	1.3704
P01899	P01899	H2-D1	1.58632e+06	2391618	2.79703e+06	1.10035e+06	1.12224e+06	2.30234e+06	2.63957e+06	2251130	2268806	882821	948027	1.00998e+06	2.4535	3.7095	4.4305	1.681	1.6266	3.9336	4.4555	3.7536	3.8222	1.4729	1.6237	1.6973	0.1141	0.4822	0.3068	0.0292	0.3452	0.0005	0.7325	0.5489	0.1836	1.1439	0.595	1.3275
P01900	P01900	H2-D1	4.18126e+06	6.31373e+06	7.15298e+06	2.98852e+06	2588958	5462191	6287628	5.51417e+06	5823419	2.63339e+06	2600350	3223745	6.467	9.793	11.3303	4.5655	3.7526	9.3324	10.6132	9.1944	9.8106	4.3937	4.4537	5.4176	0.0895	0.6742	0.2158	0.0393	0.5588	0.0006	0.7468	0.6445	0.1023	0.9517	0.3072	1.054
P01902	P01902	H2-K1	1.90628e+06	2.35589e+06	2.92938e+06	946297	954420	1.63335e+06	2164871	1.86917e+06	2.07849e+06	984909	987406	1.21355e+06	2.9484	3.6541	4.6401	1.4456	1.3834	2.7906	3.6542	3.1167	3.5016	1.6433	1.6911	2.0394	0.0332	0.5648	0.0493	0.0181	0.8716	0.0013	0.8702	1.0004	-0.1302	1.065	0.0645	0.9348
P01942	P01942	Hba	318270	443509	700168	577616	609705	1.00179e+06	332564	326602	237876	195906	820059	247576	0.4923	0.6879	1.1091	0.8824	0.8837	1.7116	0.5614	0.5446	0.4007	0.3269	1.4045	0.4161	0.0794	0.2396	0.2971	0.9095	0.3727	0.5737	-1.2068	-0.6033	-0.6035	0.0922	0.6955	-0.5112
P02088;P02089	P02088;P02089	Hbb-b1;Hbb-b2	372402	292520	437535	788082	525666	2.06686e+06	1.26497e+06	1.14586e+06	994488	249002	426190	208550	0.576	0.4537	0.6931	1.2039	0.7619	3.5313	2.1352	1.9106	1.6754	0.4154	0.7299	0.3505	0.9357	0.0009	0.2181	0.6078	0.1988	0.0014	0.0576	-1.674	1.7316	0.2037	1.8777	1.9353
P02301;P84244	P02301;P84244	H3f3c;H3f3a	72196496	116687112	60569792	97414184	121665216	38470224	63417512	66949508	48276304	68143608	40557260	42812228	111.664	180.988	95.9424	148.818	176.349	65.7279	107.046	111.632	81.3301	113.694	69.4629	71.9468	0.4302	0.3476	0.9864	0.2098	0.2795	0.4325	-0.3818	-0.0085	-0.3733	0.6072	0.6157	0.2339
P02468	P02468	Lamc1	218031	441643	408926	1.22411e+06	900945	2.23336e+06	1.93817e+06	1.60177e+06	1.83785e+06	283996	333900	454622	0.3372	0.685	0.6477	1.87	1.3059	3.8158	3.2715	2.6708	3.0962	0.4738	0.5719	0.764	0.4316	0.0003	0.0821	0.755	0.0869	0.0003	0.3704	-2.0658	2.4363	-0.1159	1.9499	2.3203
P02535	P02535	Krt10	330941	278340	342833	684889	313811	509377	676017	41957.1	224464	499636	1.55762e+06	562642	0.5119	0.4317	0.543	1.0463	0.4549	0.8703	1.1411	0.07	0.3782	0.8336	2.6678	0.9455	0.5128	0.9201	0.1737	0.1723	0.3263	0.2302	-0.5775	-0.6737	0.0963	-1.5808	-0.907	-1.4845
P03888	P03888	Mtnd1	170719	188810	115367	214815	297000	92274.9	101223	137775	99801.1	236765	126877	106809	0.264	0.2929	0.1827	0.3282	0.4305	0.1577	0.1709	0.2297	0.1681	0.395	0.2173	0.1795	0.2309	0.2141	0.5317	0.8261	0.7094	0.3444	-0.6881	-0.309	-0.3791	-0.0984	0.2107	-0.4775
P03911	P03911	Mtnd4	698240	870536	615370	912809	925511	228577	373659	445443	366024	632708	510497	486136	1.0799	1.3503	0.9747	1.3945	1.3415	0.3905	0.6307	0.7427	0.6166	1.0556	0.8743	0.817	0.3132	0.0165	0.8011	0.1744	0.7241	0.0374	-0.6517	0.1231	-0.7748	0.3098	0.1867	-0.465
P03921	P03921	Mtnd5	130383	113014	138229	61089.6	44401.9	Filtered	45515.8	54455.6	82460.1	56598.9	67102.3	156550	0.2017	0.1753	0.219	0.0933	0.0644	0	0.0768	0.0908	0.1389	0.0944	0.1149	0.2631	0.2113	0.0131	0.0086	0.4932	0.1545	0.3821	0.9591	1.918	-0.959	0.3349	-1.5831	-0.624
P03930	P03930	Mtatp8	3.46568e+06	2948809	3.36075e+06	3.49372e+06	3992443	2.27832e+06	2.48635e+06	2.53936e+06	2547036	2.85334e+06	3042750	2.65573e+06	5.3603	4.5738	5.3234	5.3373	5.7869	3.8926	4.1968	4.2342	4.2909	4.7606	5.2114	4.463	0.2522	0.0305	0.9042	0.4605	0.767	0.0598	-0.2393	0.0229	-0.2622	0.0799	0.057	-0.1823
P03958	P03958	Ada	3.41244e+06	3.01564e+06	3.07774e+06	1.87797e+06	2.07259e+06	1.84505e+06	1.73706e+06	1.60152e+06	2.30888e+06	3345358	4.06765e+06	3.55995e+06	5.2779	4.6774	4.8751	2.8689	3.0041	3.1523	2.9321	2.6704	3.8897	5.5816	6.9667	5.9826	0.7028	0.0123	0.0006	0.0511	0.0016	0.0055	0.0727	0.7165	-0.6438	-0.3214	-1.0379	-0.9651
P03975	P03975	Iap	1952443	2216435	2.44513e+06	9639877	8445293	11866338	9522308	8679151	8543665	4736234	4.6903e+06	5875307	3.0198	3.4378	3.8731	14.7267	12.2411	20.2741	16.0732	14.4717	14.3933	7.9022	8.0331	9.8736	0.7684	0	0.0067	0.0016	0.0438	0.0016	-0.0721	-2.1931	2.121	-1.3209	0.8722	0.8001
P04104	P04104	Krt1	422700	614845	94669.9	522595	285331	519540	269403	91745.4	157797	393323	1.64938e+06	478363	0.6538	0.9537	0.15	0.7984	0.4136	0.8877	0.4547	0.153	0.2658	0.6562	2.8249	0.8039	0.074	0.3047	0.7005	0.3172	0.3656	0.1821	-1.2651	-0.2567	-1.0085	-1.2859	-1.0292	-2.2943
P04202	P04202	Tgfb1	7777608	5720920	5122882	10062861	7554647	7250068	6.95806e+06	6.89117e+06	6708612	5.29233e+06	6537440	4.8232e+06	12.0294	8.8735	8.1146	15.3729	10.9502	12.387	11.7449	11.4904	11.3019	8.83	11.1968	8.1055	0.3478	0.2016	0.142	0.8554	0.0926	0.0861	-0.1646	-0.4158	0.2512	0.0447	0.4605	0.2959
P04370	P04370	Mbp	395577	467868	483062	486872	258854	763090	542624	445536	517678	416884	593688	529046	0.6118	0.7257	0.7652	0.7438	0.3752	1.3038	0.9159	0.7429	0.8721	0.6955	1.0168	0.8891	0.902	0.1087	0.7167	0.1855	0.845	0.8367	0.063	-0.2044	0.2674	-0.3071	-0.1027	-0.0396
P04441	P04441	Cd74	2.81419e+06	3.35348e+06	4058323	2.84555e+06	2.38397e+06	5.00871e+06	4.25839e+06	4.11904e+06	4.05041e+06	2.89673e+06	2.97e+06	2976156	4.3526	5.2014	6.4284	4.3471	3.4555	8.5576	7.188	6.8681	6.8236	4.8331	5.0868	5.0015	0.3936	0.0563	0.944	0.5914	0.7759	0.0001	0.3519	-0.0337	0.3856	0.0991	0.1328	0.4847
P04627	P04627	Araf	240983	228938	148552	259659	147329	195772	212024	212569	239487	190648	161031	134003	0.3727	0.3551	0.2353	0.3967	0.2135	0.3345	0.3579	0.3544	0.4035	0.3181	0.2758	0.2252	0.3664	0.3304	0.9333	0.3984	0.5243	0.0337	0.2401	0.0279	0.2123	0.2337	0.2059	0.446
P04918	P04918	Saa3	3171.86	938.43	NaN	31767.6	12387.3	11568.3	7666.08	14486.8	7609.64	3396.83	NaN	NaN	0.0049	0.0015	0	0.0485	0.018	0.0198	0.0129	0.0242	0.0128	0.0057	0	0	0.3167	0.0227	0.0564	0.9275	0.0562	0.0248	-0.7891	-3.7609	2.9718	0.1664	3.9273	3.1382
P04925	P04925	Prnp	62035.9	96778	84734.5	84712.2	78178.2	138768	146414	164086	142513	48473.7	82510.7	40211.2	0.0959	0.1501	0.1342	0.1294	0.1133	0.2371	0.2471	0.2736	0.2401	0.0809	0.1413	0.0676	0.0801	0.0026	0.4742	0.339	0.2319	0.0032	0.6651	-0.3354	1.0005	0.3921	0.7276	1.3927
P05063	P05063	Aldoc	2.59226e+06	2564072	2.25245e+06	3.01909e+06	2.95942e+06	2.12142e+06	2.11025e+06	2.04707e+06	2.64592e+06	2.71117e+06	2394893	2.76413e+06	4.0094	3.977	3.5679	4.6122	4.2896	3.6245	3.562	3.4133	4.4575	4.5234	4.1018	4.6452	0.4511	0.9149	0.3734	0.0582	0.4991	0.1689	-0.1318	-0.1165	-0.0152	-0.1998	-0.0833	-0.215
P05064	P05064	Aldoa	46871620	46831716	46235580	59277704	59983836	57783540	55720332	50422420	58812416	46213440	50821220	51019892	72.495	72.6387	73.2371	90.5575	86.9442	98.7254	94.0534	84.0749	99.0801	77.1047	87.0421	85.74	0.9564	0.0113	0.0052	0.0283	0.1336	0.167	0.0051	-0.3391	0.3442	-0.1945	0.1446	0.1497
P05132	P05132	Prkaca	535965	490025	286696	524638	389525	269107	326921	369157	293159	361973	318855	280437	0.829	0.7601	0.4541	0.8015	0.5646	0.4598	0.5518	0.6155	0.4939	0.6039	0.5461	0.4713	0.6351	0.3501	0.6611	0.3113	0.5625	0.8108	-0.1363	0.1622	-0.2985	0.3336	0.1714	0.0351
P05201	P05201	Got1	5.64598e+06	4.11724e+06	3.42659e+06	5433926	6351720	2.80345e+06	3574163	3938369	4.21523e+06	3.94277e+06	3.22518e+06	3.30555e+06	8.7325	6.3861	5.4277	8.3013	9.2066	4.7898	6.033	6.5669	7.1013	6.5783	5.5238	5.555	0.5651	0.7978	0.7438	0.4073	0.3284	0.2157	-0.1786	-0.118	-0.0606	0.2186	0.3366	0.158
P05202	P05202	Got2	12002706	10956896	9466408	15161062	16645502	7.73499e+06	10234737	10644695	10169243	10980526	8.09401e+06	8491003	18.5642	16.9948	14.9948	23.1613	24.127	13.2155	17.2758	17.7491	17.1319	18.3204	13.8627	14.2693	0.4702	0.6375	0.4134	0.4803	0.2816	0.2558	-0.2142	-0.2592	0.045	0.1221	0.3813	0.1671
P05213	P05213	Tuba1b	110230912	103000280	95460424	106928464	129730568	82249752	90250296	86937072	90642992	96897440	96972296	94128472	170.491	159.759	151.209	163.353	188.039	140.527	152.338	144.96	152.704	161.668	166.086	158.185	0.3732	0.1619	0.8254	0.8166	0.893	0.0245	-0.1285	-0.031	-0.0975	-0.0134	0.0176	-0.1108
P05531	P05531	Xlr	87998.5	359386	227851	87343.3	1981.12	160620	132040	89305.5	84665.6	182404	245160	156038	0.1361	0.5574	0.3609	0.1334	0.0029	0.2744	0.2229	0.1489	0.1426	0.3043	0.4199	0.2622	0.6969	0.2215	0.2125	0.8706	0.1039	0.0428	0.3248	1.3602	-1.0355	0.0962	-1.264	-0.9393
P05555	P05555	Itgam	1.89403e+06	2.13654e+06	2.32663e+06	2767594	3.0272e+06	3.67065e+06	3.08864e+06	2811526	3074501	2402658	2.31946e+06	2.47451e+06	2.9294	3.3139	3.6854	4.228	4.3878	6.2715	5.2135	4.688	5.1796	4.0087	3.9726	4.1585	0.9287	0.0034	0.0751	0.0308	0.2367	0.0054	0.0187	-0.5844	0.6031	-0.2901	0.2943	0.313
P05627	P05627	Jun	190537	305973	298383	345172	137558	350515	274454	275319	233583	270997	299017	282258	0.2947	0.4746	0.4726	0.5273	0.1994	0.5989	0.4633	0.4591	0.3935	0.4521	0.5121	0.4743	0.9806	0.7189	0.8483	0.351	0.7767	0.2254	-0.0106	-0.094	0.0834	-0.2121	-0.1181	-0.1287
P06151	P06151	Ldha	61057708	58131004	47839952	75854856	102639744	52634192	55341228	56698024	58093544	56851452	46281984	45661668	94.4362	90.1645	75.7784	115.882	148.772	89.9276	93.4135	94.5389	97.869	94.8537	79.2677	76.7354	0.2507	0.2175	0.1549	0.7117	0.1263	0.1158	-0.311	-0.4455	0.1345	0.0537	0.4993	0.1883
P06339	P06339	H2-T23	168922	153659	95328.6	44731.1	Filtered	29831.2	133297	103703	141966	Filtered	31546.5	91897.9	0.2613	0.2383	0.151	0.0683	0	0.051	0.225	0.1729	0.2392	0	0.054	0.1544	0.0039	0.914	0.0108	0.0591	0.5819	0.0448	2.4168	2.4471	-0.0303	1.6419	-0.8052	1.6116
P06537	P06537	Nr3c1	432993	536150	659359	328793	283684	270018	236373	293938	244583	502021	579498	596505	0.6697	0.8316	1.0444	0.5023	0.4112	0.4613	0.399	0.4901	0.412	0.8376	0.9925	1.0024	0.5609	0.0209	0.025	0.4734	0.0012	0.0011	-0.0795	0.8888	-0.9683	-0.154	-1.0429	-1.1223
P06745	P06745	Gpi	12979854	11503682	8810771	14783790	18255954	8850890	10490075	11024154	11175699	11427140	9104304	9731454	20.0756	17.8429	13.9562	22.5849	26.4613	15.1221	17.7068	18.3818	18.8275	19.0656	15.5931	16.3539	0.4085	0.6067	0.339	0.8966	0.2773	0.3035	-0.2246	-0.3068	0.0822	0.0242	0.331	0.1064
P06795	P06795	Abcb1b	620781	628996	659614	688407	808431	442785	585004	556179	576728	668601	653099	510862	0.9601	0.9756	1.0448	1.0517	1.1718	0.7565	0.9875	0.9274	0.9716	1.1155	1.1186	0.8585	0.8149	0.3774	0.9988	0.6996	0.8153	0.4786	-0.046	0.0003	-0.0463	-0.0532	-0.0535	-0.0995
P06797	P06797	Ctsl	1.26605e+06	1.63851e+06	1.69219e+06	1.78547e+06	1860896	3654065	3.498e+06	3.22413e+06	3.77278e+06	1642029	1.50477e+06	1.67487e+06	1.9582	2.5414	2.6804	2.7276	2.6973	6.2431	5.9045	5.376	6.3559	2.7396	2.5772	2.8146	0.1756	0.0006	0.2797	0.2435	0.374	0.0004	0.596	-0.7005	1.2965	-0.1795	0.521	1.117
P06800	P06800	Ptprc	3.70673e+06	4.49788e+06	5.00987e+06	4.19319e+06	3908679	5.18902e+06	4844828	4.58375e+06	4.72275e+06	4.92935e+06	4783423	4.68897e+06	5.7331	6.9765	7.9356	6.4059	5.6655	8.8656	8.1778	7.643	7.9563	8.2244	8.1926	7.8799	0.3885	0.1868	0.9371	0.1331	0.314	0.4138	0.1835	-0.0202	0.2038	-0.235	-0.2147	-0.0312
P06801	P06801	Me1	761629	929997	773189	817048	1.08323e+06	1.13577e+06	795543	757288	740564	1.02626e+06	817020	1.07174e+06	1.178	1.4425	1.2247	1.2482	1.5701	1.9405	1.3428	1.2627	1.2476	1.7123	1.3993	1.8011	0.2097	0.977	0.2314	0.0722	0.8374	0.048	-0.3046	-0.3075	0.003	-0.3534	-0.0459	-0.3505
P07091	P07091	S100a4	97768272	159348384	182204048	105292184	112804928	288730880	136264528	119144584	128089600	168672816	173513504	198277664	151.215	247.158	288.611	160.853	163.506	493.308	230.008	198.663	215.79	281.422	297.179	333.21	0.6297	0.7509	0.7299	0.1599	0.7922	0.0075	-0.3434	-0.2512	-0.0922	-0.4085	-0.1572	-0.5006
P07356	P07356	Anxa2	5.54852e+06	5.6249e+06	4.94016e+06	9885709	11276925	6.7859e+06	7.94944e+06	7.86428e+06	8028771	5580743	4.10901e+06	4388810	8.5817	8.7245	7.8252	15.1022	16.3455	11.594	13.4183	13.113	13.5259	9.3112	7.0376	7.3755	0.5244	0.0001	0.0146	0.5711	0.0155	0.0016	-0.1037	-0.7762	0.6726	0.0831	0.8594	0.7557
P07607	P07607	Tyms	1.19071e+06	995542	853709	616590	734668	663487	664009	685349	783638	1.02214e+06	1.16245e+06	1.01924e+06	1.8416	1.5441	1.3523	0.942	1.0649	1.1336	1.1208	1.1428	1.3202	1.7054	1.9909	1.7128	0.1549	0.0689	0.0253	0.2599	0.0023	0.0058	0.1905	0.5933	-0.4028	-0.1911	-0.7845	-0.5939
P07742	P07742	Rrm1	3294274	2865455	2.37113e+06	854125	981871	410996	545610	552467	510654	3.26733e+06	2.61638e+06	2.08899e+06	5.0952	4.4445	3.7559	1.3048	1.4232	0.7022	0.921	0.9212	0.8603	5.4514	4.4811	3.5106	0.34	0.0008	0.0018	0.9459	0.0052	0.0031	-0.344	1.9546	-2.2986	-0.0159	-1.9705	-2.3145
P07901	P07901	Hsp90aa1	17584350	15356718	14076419	21355716	21474400	17049808	16425967	17182442	18458694	15408427	14746738	14585828	27.1972	23.8191	22.297	32.6248	31.1263	29.1303	27.7263	28.6502	31.097	25.7082	25.2569	24.5118	0.2751	0.0554	0.021	0.6536	0.0056	0.0198	-0.0865	-0.3413	0.2548	-0.042	0.2994	0.2128
P07903	P07903	Ercc1	138770	173769	261130	482421	549785	158050	155228	121251	194035	130169	120353	26795.5	0.2146	0.2695	0.4136	0.737	0.7969	0.27	0.262	0.2022	0.3269	0.2172	0.2061	0.045	0.1186	0.6353	0.1627	0.1532	0.0643	0.1798	-1.1892	-1.0067	-0.1825	0.9388	1.9455	0.7563
P08003	P08003	Pdia4	4883926	4.94421e+06	4.93087e+06	5.49252e+06	5.84822e+06	5.33903e+06	5.26746e+06	5423649	5.97868e+06	4.64268e+06	5065819	4903101	7.5538	7.6687	7.8105	8.3908	8.4768	9.1219	8.8912	9.0435	10.0722	7.7461	8.6763	8.2398	0.1985	0.0118	0.0153	0.1232	0.2797	0.0716	0.1078	-0.1742	0.2821	-0.0986	0.0756	0.1835
P08030	P08030	Aprt	5503269	4554480	4299126	6914465	11639934	5.18842e+06	4.33855e+06	4835031	5.11529e+06	3.97062e+06	3.62695e+06	3.79167e+06	8.5117	7.0643	6.8098	10.5631	16.8716	8.8646	7.3233	8.062	8.6176	6.6248	6.2119	6.372	0.1716	0.4531	0.1363	0.1231	0.0797	0.0154	-0.5967	-0.6974	0.1006	0.2208	0.9182	0.3215
P08101	P08101	Fcgr2	469583	574926	687862	487806	404735	1.02099e+06	719060	696040	700402	638753	647367	751354	0.7263	0.8917	1.0896	0.7452	0.5866	1.7444	1.2137	1.1606	1.18	1.0657	1.1088	1.2627	0.6831	0.0565	0.761	0.1145	0.7597	0.5616	0.2084	-0.1842	0.3925	-0.3442	-0.16	0.0483
P08103	P08103	Hck	742704	638974	588822	525908	548994	292039	510305	505300	472496	366284	270201	284201	1.1487	0.9911	0.9327	0.8034	0.7957	0.499	0.8614	0.8425	0.796	0.6111	0.4628	0.4776	0.2598	0.0472	0.0527	0.0032	0.1754	0.0034	0.2528	0.5503	-0.2975	0.9857	0.4354	0.6882
P08113	P08113	Hsp90b1	38579792	43961028	52716860	45281736	46425524	63909756	50928160	48582288	56588532	42618816	51035768	51857816	59.6703	68.1861	83.5034	69.1761	67.292	109.192	85.9644	81.0067	95.3336	71.1073	87.4096	87.1481	0.7177	0.1053	0.4975	0.2643	0.9999	0.4626	0.0946	-0.217	0.3115	-0.217	0	0.0946
P08207	P08207	S100a10	5981191	8977527	11638455	11860713	9980491	26464876	17014574	13529920	14621649	8727736	9404358	10259927	9.2509	13.9247	18.4353	18.1194	14.4663	45.2163	28.7198	22.5599	24.6328	14.5618	16.107	17.242	0.9522	0.0235	0.2964	0.4895	0.3637	0.009	-0.0355	-0.9028	0.8674	-0.2034	0.6995	0.664
P08228	P08228	Sod1	67101068	89065208	85096976	107702472	88824352	152858512	122222256	113107904	119151272	85913464	101129272	100211448	103.783	138.145	134.793	164.535	128.747	261.165	206.306	188.597	200.732	143.342	173.205	168.407	0.7481	0.0038	0.2223	0.0655	0.599	0.0256	0.1034	-0.5576	0.6609	-0.3644	0.1932	0.2966
P08249	P08249	Mdh2	29130350	27787934	23892106	33929400	36573348	19358746	23897040	24351650	23485144	26658944	21635476	21071510	45.0551	43.1007	37.845	51.8334	53.0116	33.0752	40.3371	40.6042	39.565	44.4791	37.0553	35.4111	0.4201	0.4472	0.5908	0.4399	0.3765	0.6941	-0.1947	-0.1304	-0.0643	0.1076	0.238	0.0433
P08556	P08556	Nras	1.24923e+06	1.30334e+06	1.55726e+06	1.33141e+06	1.69107e+06	1.6432e+06	1.57177e+06	1.47961e+06	1.74235e+06	1.08622e+06	1.30137e+06	1.34359e+06	1.9321	2.0216	2.4667	2.034	2.4511	2.8075	2.6531	2.4671	2.9353	1.8123	2.2289	2.2579	0.3862	0.0636	0.3547	0.8626	0.2809	0.0417	0.1435	-0.1838	0.3273	0.0275	0.2113	0.3548
P08752	P08752	Gnai2	2.42948e+06	2.15017e+06	2.24842e+06	2.2523e+06	2.79036e+06	1.31916e+06	1952802	1.78914e+06	1.52835e+06	2.35793e+06	1.44662e+06	1.38302e+06	3.7576	3.335	3.5615	3.4408	4.0445	2.2538	3.2962	2.9832	2.5748	3.9341	2.4776	2.3242	0.6298	0.0682	0.6024	0.292	0.6726	0.9466	-0.1374	0.1295	-0.267	0.2864	0.1568	0.0194
P08775	P08775	Polr2a	899108	846228	735633	787585	847308	565896	603292	659481	617443	821009	828973	714750	1.3906	1.3125	1.1652	1.2032	1.2281	0.9669	1.0183	1.0996	1.0402	1.3698	1.4198	1.2012	0.4084	0.0282	0.2143	0.6852	0.1368	0.017	-0.1057	0.187	-0.2927	-0.0449	-0.2319	-0.3376
P08905	P08905	Lyz2	8386073	8.24059e+06	8805470	10620323	10976360	9130647	10824224	9830528	9967137	7.5177e+06	7153865	8460647	12.9705	12.7816	13.9478	16.2245	15.9098	15.6001	18.2708	16.3915	16.7914	12.5429	12.2525	14.2183	0.1074	0.0044	0.0027	0.7638	0.0104	0.0078	0.1082	-0.2659	0.3741	0.0252	0.291	0.3993
P09055	P09055	Itgb1	1.73909e+06	2766585	3.09554e+06	2.47755e+06	2.04385e+06	4915725	3.78908e+06	3267563	3.65569e+06	2.71788e+06	2905256	3.35703e+06	2.6898	4.2911	4.9033	3.7849	2.9625	8.3987	6.3958	5.4484	6.1587	4.5346	4.9759	5.6416	0.6084	0.047	0.5816	0.212	0.9991	0.0914	0.2493	-0.3499	0.5992	-0.3505	-0.0006	0.2487
P09103	P09103	P4hb	57678144	87960520	96371480	108263200	74284160	228061376	157705104	130824144	151553088	91522280	90939536	109821864	89.2091	136.432	152.652	165.392	107.672	389.652	266.199	218.138	255.319	152.7	155.753	184.558	0.7834	0.0073	0.3424	0.1509	0.5493	0.0098	0.1585	-0.8089	0.9673	-0.3821	0.4268	0.5852
P09405	P09405	Ncl	107494784	140691248	179130560	107342952	90765888	253656864	208733504	178119808	190712832	140660128	180918672	198289984	166.259	218.22	283.742	163.986	131.562	433.383	352.333	296.999	321.29	234.684	309.862	333.23	0.4529	0.0551	0.8517	0.1968	0.6464	0.4113	0.4131	-0.1255	0.5386	-0.3935	-0.2681	0.1451
P09411	P09411	Pgk1	66373932	70881336	69634416	84226776	96896080	107482728	83505640	77904040	97078568	69526752	79458736	73193376	102.659	109.941	110.301	128.672	140.447	183.638	140.954	129.898	163.546	116.002	136.09	123.003	0.7685	0.022	0.0625	0.0529	0.2177	0.1613	-0.0597	-0.4876	0.4279	-0.2162	0.2715	0.2118
P09450	P09450	Junb	1148194	1.44885e+06	1.46138e+06	1.30863e+06	1.25299e+06	2.53707e+06	2.18002e+06	2117731	2.04803e+06	1040788	1.12133e+06	1.33584e+06	1.7759	2.2473	2.3148	1.9992	1.8162	4.3347	3.6798	3.5311	3.4503	1.7365	1.9205	2.2449	0.3617	0.0014	0.5062	0.5542	0.4147	0.0006	0.3875	-0.3628	0.7503	0.1028	0.4656	0.8531
P09528	P09528	Fth1	10250986	15269289	21197640	25384202	20153402	51477056	45608100	41467400	39934924	10411001	14170923	20357238	15.8549	23.6835	33.577	38.779	29.2116	87.9505	76.9844	69.1432	67.2776	17.3702	24.2707	34.2108	0.3575	0.0014	0.218	0.9038	0.2295	0.0013	0.4526	-1.0928	1.5453	-0.053	1.0397	1.4923
P09581	P09581	Csf1r	628480	1.09971e+06	1.17074e+06	710283	503824	861285	753254	683989	643775	1.67544e+06	1807145	1.67826e+06	0.9721	1.7057	1.8544	1.0851	0.7303	1.4715	1.2715	1.1405	1.0846	2.7954	3.0951	2.8203	0.7678	0.2826	0.2973	0.0085	0.0015	0.0001	0.0892	0.4635	-0.3743	-0.9426	-1.4061	-1.3169
P09602	P09602	Hmgn2	250654	1.26008e+06	691918	218036	443854	2.46231e+06	593108	905005	698287	661419	1.56172e+06	1.38062e+06	0.3877	1.9545	1.096	0.3331	0.6433	4.2069	1.0011	1.509	1.1764	1.1035	2.6748	2.3202	0.7105	0.8706	0.6828	0.2484	0.8299	0.1821	-0.4916	-0.5923	0.1006	-0.8268	-0.2346	-0.7262
P09671	P09671	Sod2	6890424	6.08517e+06	9810381	13610456	12706582	19679684	17012942	16438218	18627914	6324529	7334938	9491453	10.6572	9.4384	15.5396	20.7925	18.4177	33.6235	28.7171	27.4093	31.3821	10.5521	12.5626	15.9506	0.3716	0.0014	0.071	0.6638	0.0866	0.0012	0.2648	-1.0313	1.2961	-0.1326	0.8987	1.1635
P09925	P09925	Surf1	149301	164863	74871.5	201587	152524	60977.4	39131.7	30670.2	90061.2	89203	98292.9	36801.3	0.2309	0.2557	0.1186	0.308	0.2211	0.1042	0.0661	0.0511	0.1517	0.1488	0.1683	0.0618	0.1434	0.0998	0.9039	0.2308	0.2777	0.4634	-1.2355	-0.0652	-1.1703	0.6752	0.7404	-0.4951
P09926	P09926	Surf2	205104	218771	271448	171536	222089	268557	225268	230598	208569	274321	286574	312887	0.3172	0.3393	0.43	0.2621	0.3219	0.4588	0.3802	0.3845	0.3514	0.4577	0.4908	0.5258	0.7007	0.7978	0.84	0.0312	0.0794	0.0058	0.098	0.0593	0.0388	-0.4403	-0.4996	-0.4016
P0C0A3	P0C0A3	Chmp6	348135	342581	400375	377829	619495	551302	472170	443220	498823	374106	356046	318195	0.5385	0.5314	0.6342	0.5772	0.8979	0.9419	0.797	0.739	0.8404	0.6242	0.6098	0.5347	0.9145	0.0072	0.1179	0.644	0.1416	0.0074	-0.0245	-0.5043	0.4798	-0.0538	0.4506	0.4261
P0C0S6;Q3THW5	P0C0S6;Q3THW5	H2afz;H2afv	29186010	23420274	23939078	24121406	34243352	20530146	18725950	20495890	17649266	20747998	19334652	19703790	45.1412	36.3262	37.9194	36.8498	49.6344	35.0765	31.6085	34.1751	29.7334	34.6169	33.1147	33.1126	0.1424	0.057	0.8984	0.0885	0.2087	0.268	-0.3478	-0.026	-0.3218	0.2435	0.2695	-0.0783
P0C6B7	P0C6B7	Igsf6	339649	349948	443156	177796	237655	398760	237122	281939	227205	380392	491214	453197	0.5253	0.5428	0.702	0.2716	0.3445	0.6813	0.4003	0.4701	0.3828	0.6347	0.8413	0.7616	0.9145	0.0503	0.3177	0.1313	0.0884	0.0076	-0.0501	0.4482	-0.4983	-0.3381	-0.7863	-0.8364
P0C7N9	P0C7N9	Psmg4	501209	439355	449332	400338	429981	373972	278798	223127	275641	333647	306912	303477	0.7752	0.6815	0.7117	0.6116	0.6232	0.6389	0.4706	0.372	0.4644	0.5567	0.5257	0.51	0.0045	0.0024	0.0268	0.0034	0.0041	0.0518	-0.5197	0.2107	-0.7304	0.4455	0.2348	-0.2849
P0C7T6	P0C7T6	Atxn1l	149423	142604	227634	134192	109940	202475	228087	236552	201619	204456	201383	220877	0.2311	0.2212	0.3606	0.205	0.1594	0.3459	0.385	0.3944	0.3397	0.3411	0.3449	0.3712	0.0808	0.1005	0.6592	0.1505	0.1121	0.347	0.6558	0.1946	0.4612	-0.3792	-0.5738	0.082
P0CB42	P0CB42	Alkbh1	127919	160510	44041.5	186613	176959	48658.8	85739.1	78375.5	68039.7	67979.9	69011.9	107834	0.1978	0.249	0.0698	0.2851	0.2565	0.0831	0.1447	0.1307	0.1146	0.1134	0.1182	0.1812	0.2867	0.4784	0.685	0.5807	0.3498	0.7627	-0.6796	-0.2742	-0.4054	0.3234	0.5976	-0.082
P0CG14	P0CG14	Chtf8	1551231	1.69341e+06	1.85269e+06	2.09708e+06	2847842	2.1401e+06	2079358	2.28953e+06	1.9434e+06	1.86285e+06	2.1476e+06	1.99485e+06	2.3992	2.6266	2.9347	3.2037	4.1278	3.6564	3.5099	3.8176	3.274	3.1081	3.6782	3.3524	0.6988	0.0164	0.0308	0.0328	0.418	0.536	-0.0517	-0.465	0.4133	-0.3489	0.1161	0.0644
P0CG49;P0CG50	P0CG49;P0CG50	Ubb;Ubc	57492572	57513304	49919416	62161128	69528512	56002308	62929820	63346128	66553056	45876184	53195388	51053616	88.9221	89.2064	79.0722	94.9625	100.779	95.6821	106.223	105.624	112.121	76.542	91.1084	85.7967	0.0172	0.0048	0.0399	0.8283	0.0523	0.0077	0.1527	-0.1802	0.333	0.0212	0.2014	0.3542
P0CL69	P0CL69	Znf703	103933	61779.1	108958	153670	56392.8	116046	98935.2	87129.8	88587.5	88646.5	96091.5	97567.6	0.1608	0.0958	0.1726	0.2348	0.0817	0.1983	0.167	0.1453	0.1492	0.1479	0.1646	0.164	0.7228	0.6858	0.612	0.5547	0.797	0.595	-0.1575	-0.2624	0.1049	-0.1508	0.1116	-0.0459
P0DJF2	P0DJF2	Pet117	221946	392588	466608	207163	136944	181442	337244	286443	367472	346518	494918	349279	0.3433	0.6089	0.7391	0.3165	0.1985	0.31	0.5693	0.4776	0.6191	0.5781	0.8477	0.587	0.0077	0.9488	0.0781	0.5043	0.0147	0.3019	1.0139	1.0357	-0.0218	-0.251	-1.2868	-0.2728
P0DN34	P0DN34	Ndufb1	1287229	1.44242e+06	1.80073e+06	719739	812077	1.35523e+06	1086601	1.12735e+06	1.26023e+06	1.56285e+06	1.9337e+06	2.04583e+06	1.9909	2.2373	2.8523	1.0995	1.1771	2.3155	1.8341	1.8798	2.1231	2.6075	3.3119	3.4381	0.3615	0.2014	0.1518	0.1053	0.0279	0.0127	0.3461	0.6247	-0.2786	-0.4023	-1.027	-0.6809
P0DOV2	P0DOV2	Ifi204	979932	1.07174e+06	1.02888e+06	146795	232928	127004	260192	256793	168781	148803	135848	181859	1.5156	1.6623	1.6297	0.2243	0.3376	0.217	0.4392	0.4282	0.2843	0.2483	0.2327	0.3056	0.1213	0.0001	0	0	0.9572	0.0896	0.5643	2.6259	-2.0616	2.6117	-0.0142	0.5502
P0DOY1	P0DOY1	Dnmt3c	134163	151992	102784	186350	124071	127879	92614.3	139588	120941	107707	79528.7	59670.8	0.2075	0.2357	0.1628	0.2847	0.1798	0.2185	0.1563	0.2328	0.2037	0.1797	0.1362	0.1003	0.4716	0.8929	0.529	0.113	0.0808	0.1395	-0.2043	-0.1724	-0.0319	0.5422	0.7146	0.5104
P0DP26;P0DP27;P0DP28	P0DP26;P0DP27;P0DP28	Calm1;Calm2;Calm3	78827944	113978072	120655032	82155552	78448696	189372128	144783680	114422048	128737520	111378024	131684992	144561712	121.921	176.786	191.117	125.508	113.708	323.55	244.388	190.789	216.881	185.828	225.538	242.939	0.6918	0.1075	0.7501	0.1124	0.6859	0.9755	0.2125	-0.2003	0.4127	-0.4177	-0.2174	-0.005
P0DPE0	P0DPE0	Eef1akmt4	155312	164641	153308	251728	462300	144212	103138	114072	150434	98797.5	103921	125394	0.2402	0.2554	0.2428	0.3846	0.6701	0.2464	0.1741	0.1902	0.2534	0.1648	0.178	0.2107	0.1475	0.1781	0.2074	0.0129	0.1181	0.4844	-1.0746	-0.8171	-0.2575	0.4157	1.2329	0.1583
P10107	P10107	Anxa1	8949233	8.07206e+06	7.0357e+06	6930526	7775874	5.75706e+06	5.3993e+06	5.40729e+06	6029622	7673713	6979986	7062444	13.8415	12.5202	11.1445	10.5876	11.2708	9.8362	9.1138	9.0162	10.158	12.8032	11.9547	11.8686	0.109	0.0233	0.093	0.7428	0.0323	0.0041	-0.1641	0.2429	-0.4069	0.0342	-0.2086	-0.3727
P10126	P10126	Eef1a1	180919424	171109424	139705968	222976160	313192480	131096264	151390144	165673888	149291520	156380336	116225056	114781704	279.823	265.401	221.294	340.637	453.96	223.983	255.54	276.247	251.508	260.912	199.06	192.893	0.3057	0.7853	0.2884	0.2469	0.1559	0.1321	-0.3789	-0.4102	0.0312	0.2315	0.6417	0.2628
P10400	P10400	Pol	72227.3	79278.3	78201.4	147856	135143	167757	176614	196351	159895	41055	68927.6	59812.3	0.1117	0.123	0.1239	0.2259	0.1959	0.2866	0.2981	0.3274	0.2694	0.0685	0.1181	0.1005	0.1198	0.0005	0.0124	0.188	0.0099	0.0008	0.3372	-0.9824	1.3195	0.3208	1.3031	1.6403
P10404	P10404		13130213	14722785	19826086	12574969	10585666	19269554	15401369	16861540	18104082	13284674	20640984	19094956	20.3081	22.8359	31.4045	19.2106	15.3435	32.9228	25.9968	28.1151	30.4996	22.1648	35.3521	32.0895	0.3569	0.4043	0.7274	0.3888	0.3293	0.7103	0.3265	0.1438	0.1827	-0.2654	-0.4092	-0.0827
P10518	P10518	Alad	1.41718e+06	916696	1.47929e+06	1.07265e+06	1428722	746125	732570	792214	731977	864108	775797	1.01746e+06	2.1919	1.4218	2.3432	1.6387	2.0709	1.2748	1.2365	1.3209	1.2331	1.4417	1.3287	1.7099	0.1613	0.0655	0.4263	0.1839	0.548	0.12	-0.395	0.2572	-0.6521	0.411	0.1538	-0.2412
P10605	P10605	Ctsb	22020968	26476440	30209390	24233212	20837136	31958680	30424354	23775704	30453674	25707228	24523062	28380774	34.0592	41.0665	47.8516	37.0207	30.2026	54.6026	51.3549	39.6439	51.3047	42.8912	42.001	47.6945	0.4544	0.3118	0.9653	0.503	0.6566	0.4911	0.2242	0.0136	0.2106	-0.1085	-0.1221	0.102
P10630	P10630	Eif4a2	29098016	24615720	22240346	27202058	34246888	16944418	20957284	21841976	20504626	24112098	17352464	16673704	45.0051	38.1804	35.2287	41.5561	49.6395	28.9502	35.3749	36.4196	34.5437	40.2298	29.7198	28.0205	0.4888	0.2435	0.9353	0.228	0.3583	0.5095	-0.1761	-0.0209	-0.1552	0.2734	0.2944	0.1182
P10639	P10639	Txn	60480500	77618936	79611800	78493960	89206680	122472104	98868728	76466336	86247256	80255032	87139832	81620040	93.5435	120.391	126.105	119.914	129.302	209.248	166.886	127.501	145.299	133.901	149.245	137.164	0.8476	0.0939	0.2595	0.073	0.6808	0.6275	-0.0603	-0.4311	0.3708	-0.3058	0.1254	0.065
P10649	P10649	Gstm1	406542	297815	224700	313649	352960	170835	221668	240779	234298	299988	213234	275292	0.6288	0.4619	0.3559	0.4792	0.5116	0.2919	0.3742	0.4015	0.3947	0.5005	0.3652	0.4626	0.6162	0.313	0.6297	0.6809	0.8572	0.2696	-0.1322	0.1736	-0.3058	0.1231	-0.0505	-0.1827
P10711	P10711	Tcea1	10676022	12861205	14240918	16254936	14901673	26089622	20283738	17517390	18345886	13141946	13509791	15931635	16.5123	19.9485	22.5576	24.8324	21.5994	44.5751	34.238	29.2087	30.9069	21.9266	23.1384	26.7734	0.8864	0.0068	0.2226	0.1338	0.4324	0.0224	0.0521	-0.6248	0.6769	-0.2836	0.3412	0.3933
P10810	P10810	Cd14	2439312	3.72142e+06	3968441	9786487	7.85083e+06	24608102	17479884	14531901	15327585	3.50184e+06	3.49658e+06	4.25927e+06	3.7728	5.7721	6.286	14.9506	11.3795	42.0439	29.5052	24.2307	25.8221	5.8426	5.9886	7.1578	0.7232	0.0003	0.1457	0.294	0.1646	0.0002	0.2186	-2.1107	2.3293	-0.2624	1.8483	2.0668
P10833	P10833	Rras	134448	87772.7	90187.7	329424	368272	242392	204212	223882	226332	92717.8	59114.6	82887.8	0.2079	0.1361	0.1429	0.5033	0.5338	0.4141	0.3447	0.3733	0.3813	0.1547	0.1012	0.1393	0.0355	0.0013	0.0016	0.3343	0.0009	0.0003	-0.4006	-1.5754	1.1748	0.301	1.8764	1.4758
P10852	P10852	Slc3a2	8048392	8945044	10525074	8573359	7.71338e+06	12959445	10425070	10502555	10661941	9091721	9772196	10165827	12.4482	13.8743	16.6717	13.0974	11.1802	22.1417	17.597	17.5121	17.962	15.1691	16.737	17.0839	0.548	0.0546	0.767	0.2193	0.8151	0.0878	0.1932	-0.1106	0.3038	-0.1883	-0.0778	0.1154
P10853;Q8CGP1	P10853;Q8CGP1	Hist1h2bf;Hist1h2bk	436564704	647115456	591751936	581054720	567987008	736552000	611239936	567508608	485717728	512164320	484990624	521720704	675.222	1003.71	937.334	887.667	823.275	1258.43	1031.75	946.27	818.279	854.519	830.649	876.762	0.7185	0.6376	0.5237	0.8666	0.3753	0.2856	-0.0866	-0.1826	0.096	0.0303	0.2129	0.1263
P10922	P10922	H1f0	5785359	7716265	9667569	9645397	7.72657e+06	21245890	17246768	15097855	15111114	8934850	8.07981e+06	12966184	8.948	11.9684	15.3134	14.7351	11.1994	36.2994	29.1118	25.1743	25.4574	14.9073	13.8384	21.7899	0.5034	0.0029	0.3425	0.1984	0.6604	0.0253	0.3577	-0.7805	1.1382	-0.4801	0.3004	0.6581
P10923	P10923	Spp1	213867	201806	228989	284267	204483	437242	449392	375624	536392	41288.8	18033.6	134502	0.3308	0.313	0.3627	0.4343	0.2964	0.747	0.7586	0.6263	0.9036	0.0689	0.0309	0.226	0.1572	0.0063	0.3065	0.021	0.0583	0.0028	0.6311	-0.554	1.1851	1.6273	2.1813	2.8123
P11031	P11031	Sub1	5.50956e+06	5.71569e+06	7676662	4.67396e+06	4932118	7271136	6129496	5.1135e+06	6.16544e+06	6105406	6.7065e+06	5949962	8.5215	8.8654	12.1598	7.1403	7.1489	12.423	10.3463	8.5263	10.3868	10.1866	11.4863	9.999	0.6723	0.9453	0.6771	0.6013	0.4152	0.3561	0.1314	0.1455	-0.0141	-0.1002	-0.2457	-0.1143
P11103	P11103	Parp1	3.43495e+06	3481488	3.1392e+06	2929114	3.0944e+06	2.10658e+06	2.55907e+06	2.55455e+06	2.29691e+06	3.53956e+06	3.24434e+06	2.73373e+06	5.3127	5.4	4.9725	4.4748	4.4852	3.5992	4.3196	4.2595	3.8696	5.9056	5.5566	4.5941	0.9154	0.0049	0.0316	0.7796	0.076	0.0448	-0.0127	0.3207	-0.3334	-0.0337	-0.3544	-0.3671
P11152	P11152	Lpl	97338.9	85685.9	45089.9	263084	207334	194624	240551	212285	171001	66899.8	24778.8	88061	0.1506	0.1329	0.0714	0.4019	0.3005	0.3325	0.406	0.354	0.2881	0.1116	0.0424	0.148	0.9278	0.0052	0.0041	0.6762	0.0048	0.0057	0.0182	-1.5442	1.5624	0.2326	1.7767	1.7949
P11157	P11157	Rrm2	8017120	6867379	5.5092e+06	2.62764e+06	2.57564e+06	1.8087e+06	1.78589e+06	1.68637e+06	1.81264e+06	6.81248e+06	6.18333e+06	5792325	12.3999	10.6517	8.7266	4.0142	3.7333	3.0902	3.0145	2.8119	3.0537	11.3663	10.5903	9.7341	0.0828	0.002	0.0031	0.9812	0.0002	0.0001	-0.2874	1.552	-1.8394	0.004	-1.548	-1.8354
P11276	P11276	Fn1	263686	224719	342606	346236	426809	231756	245683	183031	161582	186566	251832	331441	0.4078	0.3486	0.5427	0.5289	0.6186	0.396	0.4147	0.3052	0.2722	0.3113	0.4313	0.557	0.0772	0.2272	0.3995	0.9986	0.4447	0.2844	-0.6377	-0.2488	-0.3889	-0.0006	0.2482	-0.3895
P11352	P11352	Gpx1	3.7922e+06	3.71506e+06	4.14425e+06	3.80564e+06	4.03319e+06	4.50412e+06	3628353	3.37157e+06	3984630	3.71565e+06	4192325	4.41084e+06	5.8653	5.7623	6.5645	5.8138	5.8459	7.6955	6.1245	5.6218	6.7128	6.1994	7.1802	7.4125	0.6904	0.8362	0.5944	0.1259	0.5447	0.1859	-0.0684	-0.0894	0.021	-0.1927	-0.1033	-0.1717
P11438	P11438	Lamp1	5508568	6.7572e+06	8968571	4521790	4.1492e+06	9895080	7.29153e+06	6064682	6.91216e+06	7.0805e+06	8805977	8528407	8.5199	10.4808	14.2062	6.9079	6.0141	16.9061	12.3078	10.1123	11.6448	11.8134	15.0821	14.3322	0.7112	0.8808	0.7854	0.2399	0.3541	0.1138	0.1916	0.1548	0.0368	-0.3121	-0.4669	-0.2753
P11440	P11440	Cdk1	2.94202e+06	2328373	1.79247e+06	1.72082e+06	1990682	707878	999078	1.24926e+06	1.10495e+06	2.2366e+06	1.84312e+06	1.64382e+06	4.5503	3.6114	2.8393	2.6289	2.8854	1.2094	1.6864	2.083	1.8615	3.7317	3.1567	2.7625	0.5324	0.0243	0.1182	0.4733	0.1748	0.0116	-0.2559	0.7103	-0.9662	0.1889	-0.5214	-0.7773
P11499	P11499	Hsp90ab1	86529184	74931576	68939784	84375960	86355160	71938304	74668616	75790048	82293968	73554544	67476680	67656784	133.832	116.223	109.201	128.9	125.168	122.909	126.037	126.373	138.639	122.722	115.568	113.699	0.356	0.2765	0.4767	0.7724	0.0628	0.059	0.0529	-0.0695	0.1223	0.0295	0.0989	0.1518
P11672	P11672	Lcn2	269961	3.52976e+06	460930	1.22924e+06	1.29188e+06	376435	487772	346145	361382	272040	10886137	19675540	0.4175	5.4749	0.7301	1.8779	1.8725	0.6432	0.8233	0.5772	0.6088	0.4539	18.6448	33.0652	0.13	0.401	0.6824	0.1881	0.1671	0.1511	-1.1287	0.592	-1.7207	-2.9776	-3.5696	-4.6983
P11688	P11688	Itga5	824681	1.30619e+06	1.45664e+06	3.39473e+06	2.87841e+06	6.40376e+06	5107697	4.09386e+06	4798467	1.23113e+06	1.58967e+06	1.67853e+06	1.2755	2.026	2.3073	5.1861	4.1721	10.9411	8.6216	6.8262	8.0839	2.0541	2.7227	2.8208	0.6461	0.0006	0.083	0.1652	0.1167	0.0008	0.2132	-1.8557	2.0688	-0.4378	1.4178	1.631
P11835	P11835	Itgb2	3.34941e+06	4380958	5.79954e+06	5234533	4.08259e+06	9369353	6.76943e+06	5.689e+06	6514275	4780529	4.92393e+06	6.22559e+06	5.1804	6.7951	9.1865	7.9967	5.9175	16.0079	11.4265	9.4859	10.9745	7.9761	8.4333	10.4622	0.8446	0.0517	0.4248	0.2434	0.7644	0.1576	0.0917	-0.4997	0.5915	-0.3446	0.1551	0.2469
P11881	P11881	Itpr1	801775	691221	818831	1.25005e+06	993498	514674	783197	799525	756792	479017	898569	776458	1.2401	1.0721	1.297	1.9097	1.44	0.8793	1.322	1.3331	1.275	0.7992	1.539	1.3049	0.7551	0.2003	0.5358	0.963	0.6248	0.6848	-0.1058	-0.2286	0.1229	-0.0135	0.2152	0.1094
P11928	P11928	Oas1a	703088	569787	580301	59082.1	98765.9	43950.8	222358	234904	156720	52929.9	49432.8	46884	1.0874	0.8838	0.9192	0.0903	0.1432	0.0751	0.3753	0.3917	0.264	0.0883	0.0847	0.0788	0.0059	0.0011	0.0002	0.0002	0.4149	0.003	1.7407	3.2279	-1.4872	3.5211	0.2932	2.0339
P11983	P11983	Tcp1	9726363	7.75254e+06	6851878	10065998	11858785	6579162	8.16403e+06	7957190	7571252	8235895	6257969	6182504	15.0435	12.0246	10.8534	15.3776	17.1888	11.2408	13.7805	13.2679	12.7551	13.7412	10.7181	10.3898	0.4962	0.6504	0.4147	0.5666	0.2205	0.21	-0.1383	-0.2082	0.0699	0.1219	0.33	0.1918
P12023	P12023	App	298849	332669	447699	698706	469260	1200208	1189203	932341	1.01569e+06	339821	367630	452196	0.4622	0.516	0.7092	1.0674	0.6802	2.0506	2.0073	1.5546	1.7111	0.567	0.6296	0.7599	0.3157	0.0014	0.165	0.3942	0.2103	0.0016	0.4733	-1.1705	1.6439	-0.2135	0.957	1.4303
P12265	P12265	Gusb	5938251	5395505	4505835	5.53647e+06	5786764	3.05449e+06	3885159	3.96136e+06	4.14316e+06	5.24337e+06	4303412	4.36227e+06	9.1845	8.3687	7.1372	8.458	8.3877	5.2187	6.558	6.6052	6.9799	8.7483	7.3705	7.3309	0.5839	0.0678	0.5136	0.6133	0.7122	0.0854	-0.1314	0.1622	-0.2937	0.0744	-0.0879	-0.2193
P12367	P12367	Prkar2a	662971	772317	747846	788469	839922	557267	596158	571956	657524	758813	797440	759691	1.0254	1.1979	1.1846	1.2045	1.2174	0.9521	1.0063	0.9537	1.1077	1.266	1.3658	1.2767	0.3539	0.188	0.9178	0.0591	0.1248	0.0071	-0.1373	0.0144	-0.1517	-0.1977	-0.2121	-0.3495
P12382	P12382	Pfkl	2264437	2.24582e+06	1.85907e+06	2621623	3.40658e+06	1.65525e+06	2.06381e+06	2.02681e+06	1967679	2.38321e+06	1.66886e+06	1749305	3.5023	3.4834	2.9448	4.005	4.9377	2.8281	3.4836	3.3795	3.3149	3.9763	2.8583	2.9397	0.4349	0.6853	0.3902	0.9036	0.4008	0.7297	-0.2097	-0.2453	0.0355	0.0229	0.2681	0.0584
P12787	P12787	Cox5a	16928138	26276388	26430520	23172750	23009082	36966900	25373104	23229298	24141882	25057612	26106312	27357578	26.1823	40.7562	41.8659	35.4006	33.3508	63.1594	42.8286	38.7328	40.6713	41.8073	44.7126	45.975	0.7558	0.4371	0.5173	0.2036	0.9849	0.116	-0.1099	-0.2778	0.1679	-0.2842	-0.0064	-0.1163
P12815	P12815	Pdcd6	2.08907e+06	2.09681e+06	1.7558e+06	2.31239e+06	2.69809e+06	2.10927e+06	1.64975e+06	1.85726e+06	1.71847e+06	1.64516e+06	1.80549e+06	1.71649e+06	3.2311	3.2523	2.7812	3.5326	3.9108	3.6038	2.7847	3.0968	2.8951	2.7449	3.0923	2.8846	0.0069	0.4143	0.0367	0.3807	0.0073	0.8996	-0.3319	-0.2539	-0.0781	0.0871	0.341	0.009
P12970	P12970	Rpl7a	12839820	10034358	8.37534e+06	15453204	19536090	5.21018e+06	9489343	11360493	7557854	7235472	6.16367e+06	5.29403e+06	19.859	15.5639	13.2665	23.6076	28.3168	8.9018	16.0176	18.9426	12.7326	12.072	10.5566	8.8967	0.5137	0.9058	0.5471	0.0555	0.1742	0.0555	-0.3509	-0.3211	-0.0298	0.6271	0.9482	0.5973
P13020	P13020	Gsn	2.7714e+06	2.83491e+06	2.54611e+06	2.73461e+06	2.78589e+06	2.26153e+06	2.09331e+06	2.1207e+06	2595839	2.68906e+06	2.93392e+06	3.17653e+06	4.2864	4.3971	4.033	4.1776	4.038	3.8639	3.5334	3.5361	4.3732	4.4866	5.025	5.3382	0.51	0.2292	0.2062	0.0586	0.0252	0.0386	-0.0781	0.0741	-0.1523	-0.2237	-0.2979	-0.376
P13405	P13405	Rb1	253790	158956	48327.6	135669	1505658	390060	39345.4	59963.6	31376.5	71484	58493	107504	0.3925	0.2466	0.0766	0.2073	2.1824	0.6664	0.0664	0.1	0.0529	0.1193	0.1002	0.1807	0.1883	0.1477	0.2659	0.328	0.2124	0.0979	-3.801	-2.0944	-1.7066	0.8388	2.9332	-0.8678
P13439	P13439	Umps	1.58306e+06	1353081	1.05167e+06	1.31357e+06	1.46669e+06	736046	980353	1.03617e+06	1.01417e+06	1445025	1.13437e+06	1.02203e+06	2.4485	2.0987	1.6659	2.0067	2.1259	1.2576	1.6548	1.7277	1.7086	2.4109	1.9429	1.7175	0.7331	0.1754	0.4813	0.8844	0.5408	0.1868	-0.0824	0.205	-0.2873	0.0333	-0.1717	-0.254
P13597	P13597	Icam1	3283476	3.71728e+06	4139130	2.63512e+06	2.75773e+06	4600889	4092446	3.83595e+06	3.5408e+06	3287557	3.85838e+06	3.97788e+06	5.0785	5.7657	6.5564	4.0256	3.9972	7.8608	6.9079	6.3961	5.9651	5.4851	6.6083	6.6849	0.4381	0.2862	0.7275	0.4705	0.5115	0.7474	0.2787	0.1316	0.1472	-0.1099	-0.2415	0.0372
P13705	P13705	Msh3	57011.6	761646	64317.4	93120.8	68338.4	Filtered	Filtered	334669	28838.9	53616.1	Filtered	1.04229e+06	0.0882	1.1814	0.1019	0.1423	0.0991	0	0	0.558	0.0486	0.0895	0	1.7516	0.543	0.562	0.3599	0.828	0.4033	0.5285	1.3299	2.5067	-1.1768	-0.4249	-2.9315	-1.6017
P13808	P13808	Slc4a2	325250	356471	388033	368857	274691	509215	440768	420064	457354	387365	419343	431439	0.5031	0.5529	0.6146	0.5635	0.3982	0.87	0.744	0.7004	0.7705	0.6463	0.7182	0.725	0.4123	0.009	0.7245	0.027	0.5737	0.2671	0.2741	-0.1328	0.4069	-0.3228	-0.19	0.0841
P13864	P13864	Dnmt1	8240015	7908794	6.99505e+06	4.03874e+06	4.16957e+06	2.80627e+06	3.19035e+06	3.56704e+06	3.39118e+06	7.92705e+06	8.04383e+06	6467400	12.7446	12.267	11.0801	6.1699	6.0436	4.7946	5.3852	5.9477	5.7131	13.2259	13.7768	10.8686	0.9798	0.0003	0.0007	0.5921	0.0022	0.0016	0.0032	1.0854	-1.0822	-0.0694	-1.1549	-1.1517
P14069	P14069	S100a6	19037886	32489368	30929674	11953399	19716490	50027468	31647376	27512636	33803720	28645632	29926822	40439396	29.4454	50.3929	48.9925	18.261	28.5783	85.4739	53.4193	45.8749	56.9485	47.7937	51.256	67.9592	0.7252	0.2905	0.9604	0.2384	0.6239	0.6366	0.2398	-0.0385	0.2783	-0.3744	-0.336	-0.0961
P14115	P14115	Rpl27a	11418793	10598353	7.34676e+06	12463821	19410772	5266072	8514454	11465593	7434419	6.07654e+06	4429826	5.39034e+06	17.6611	16.4386	11.6373	19.0408	28.1351	8.9973	14.372	19.1179	12.5246	10.1384	7.587	9.0586	0.5947	0.9742	0.5825	0.0333	0.1538	0.0378	-0.2878	-0.2965	0.0087	0.772	1.0685	0.7807
P14131	P14131	Rps16	13130367	11257014	10982328	15611351	18305746	6611429	12599872	11937713	8663235	8.30602e+06	5934872	5935390	20.3084	17.4603	17.396	23.8492	26.5335	11.2959	21.268	19.9051	14.5948	13.8582	10.1647	9.9745	0.7199	0.9331	0.674	0.0113	0.1307	0.0388	-0.1453	-0.161	0.0157	0.6983	0.8593	0.714
P14148	P14148	Rpl7	11243678	8634685	7117724	14253714	18571540	3.90741e+06	8.01836e+06	9345907	6.81492e+06	6708007	5420067	4.59849e+06	17.3903	13.3929	11.2745	21.7751	26.9187	6.676	13.5346	15.5835	11.481	11.192	9.283	7.7279	0.4708	0.8321	0.5222	0.0878	0.2153	0.0562	-0.4477	-0.3967	-0.0509	0.5765	0.9733	0.5256
P14152	P14152	Mdh1	14910594	13701766	12613301	12483740	15213652	11021426	10670463	11236738	12624141	14553366	14512747	13618891	23.0618	21.2522	19.9794	19.0712	22.0516	18.8305	18.0113	18.7363	21.2676	24.2815	24.8562	22.8868	0.675	0.1912	0.3501	0.0734	0.0277	0.0152	-0.0474	0.1008	-0.1482	-0.1638	-0.2646	-0.3121
P14206	P14206	Rpsa	36871200	36347300	36293780	36581372	43544492	32663550	32427420	33162424	33818384	34466984	34936440	29461304	57.0276	56.3767	57.4893	55.8847	63.116	55.8069	54.736	55.2954	56.9732	57.5064	59.8361	49.5103	0.3595	0.1571	0.6219	0.6904	0.5394	0.9881	-0.0659	-0.0327	-0.0332	0.0345	0.0672	0.0013
P14211	P14211	Calr	57518016	75319880	82484224	64386220	48515736	114949816	93570800	84259424	92920384	73515400	86969944	94131968	88.9615	116.825	130.655	98.3617	70.3216	196.396	157.943	140.495	156.541	122.657	148.954	158.191	0.4812	0.0427	0.8237	0.1278	0.6155	0.5237	0.3176	-0.1179	0.4354	-0.3533	-0.2355	0.0821
P14234	P14234	Fgr	166211	130104	94928.1	237434	497560	153221	206694	180154	144945	168527	58449.6	85481.6	0.2571	0.2018	0.1504	0.3627	0.7212	0.2618	0.3489	0.3004	0.2442	0.2812	0.1001	0.1437	0.3502	0.0933	0.1606	0.6771	0.1416	0.1203	-0.5909	-1.1433	0.5524	0.2149	1.3581	0.7673
P14430	P14430	H2-Q8	335326	29272.6	178484	160726	81740.4	72007.5	91992.2	129197	108189	9394.62	NaN	34393.1	0.5186	0.0454	0.2827	0.2455	0.1185	0.123	0.1553	0.2154	0.1823	0.0157	0	0.0578	0.6516	0.5163	0.4484	0.1345	0.0377	0.0029	0.1831	0.7979	-0.6148	3.5267	2.7288	2.9119
P14576	P14576	Srp54	1.10096e+06	855664	822532	1.35476e+06	1.37577e+06	855813	1.05568e+06	1.12443e+06	1.08e+06	915066	846623	832614	1.7028	1.3272	1.3029	2.0696	1.9941	1.4622	1.7819	1.8749	1.8195	1.5267	1.45	1.3992	0.9357	0.0449	0.16	0.9202	0.1203	0.0013	-0.013	-0.3509	0.3379	-0.0143	0.3366	0.3236
P14685	P14685	Psmd3	1.72662e+06	1.43244e+06	1.29483e+06	1.91855e+06	2.21539e+06	959907	1.40034e+06	1536098	1293795	1.34786e+06	1126913	1.0724e+06	2.6705	2.2218	2.051	2.9309	3.2111	1.64	2.3637	2.5613	2.1796	2.2488	1.9301	1.8022	0.6726	0.8149	0.6179	0.2314	0.2975	0.0958	-0.1314	-0.1645	0.0331	0.2152	0.3797	0.2483
P14733	P14733	Lmnb1	11292712	14000206	16413202	10773660	9579212	14998282	13903446	12767547	13895277	14513330	17745552	17773060	17.4661	21.7151	25.9985	16.4587	13.8847	25.6251	23.4684	21.2888	23.4091	24.2147	30.393	29.868	0.3259	0.7177	0.5175	0.1114	0.0801	0.061	0.2844	0.2198	0.0646	-0.3741	-0.5939	-0.3095
P14824	P14824	Anxa6	2.84545e+06	2.59948e+06	2.39176e+06	2542830	2.47706e+06	1.79552e+06	1.82946e+06	1.81343e+06	2.25316e+06	2.69565e+06	2.40395e+06	2.41133e+06	4.401	4.0319	3.7885	3.8846	3.5904	3.0677	3.088	3.0237	3.7958	4.4976	4.1173	4.0523	0.5714	0.0646	0.1336	0.5465	0.0625	0.0316	-0.0896	0.2132	-0.3028	-0.0517	-0.2648	-0.3545
P14869	P14869	Rplp0	12447502	11887842	10368204	14794044	16384903	10088516	11153114	12404586	11099578	11430741	10474189	8647183	19.2522	18.4387	16.4232	22.6006	23.7493	17.2366	18.8259	20.6835	18.6992	19.0716	17.9393	14.5318	0.4428	0.2664	0.2204	0.6211	0.1734	0.2145	-0.1275	-0.2327	0.1052	0.0702	0.303	0.1755
P14901	P14901	Hmox1	579907	797836	555802	1.4068e+06	1.51591e+06	1.3266e+06	1.16747e+06	1.07972e+06	1.16266e+06	618858	575545	485040	0.8969	1.2375	0.8804	2.1491	2.1973	2.2665	1.9706	1.8003	1.9587	1.0325	0.9857	0.8151	0.0104	0.0022	0.0006	0.6748	0.0001	0.0004	-0.2068	-1.1332	0.9264	0.0895	1.2228	1.0159
P15066	P15066	Jund	167313	236561	221794	331916	301241	756142	514858	439745	394211	188112	203082	376468	0.2588	0.3669	0.3513	0.5071	0.4366	1.2919	0.8691	0.7332	0.6641	0.3139	0.3478	0.6327	0.9726	0.0034	0.2034	0.3771	0.3433	0.0512	0.0198	-1.1942	1.214	-0.4058	0.7884	0.8082
P15105	P15105	Glul	292236	200591	276515	202745	204555	202025	193270	176698	194713	299522	185245	262734	0.452	0.3111	0.438	0.3097	0.2965	0.3452	0.3262	0.2946	0.328	0.4997	0.3173	0.4415	0.9655	0.1422	0.1519	0.7981	0.1401	0.1332	-0.0038	0.3363	-0.3401	-0.0674	-0.4036	-0.4074
P15208	P15208	Insr	75867.2	82696.4	115163	105029	93711.4	143386	124869	110952	134507	88603	85387.6	78027.8	0.1173	0.1283	0.1824	0.1605	0.1358	0.245	0.2108	0.185	0.2266	0.1478	0.1462	0.1311	0.4853	0.051	0.3846	0.9661	0.3122	0.0077	0.2015	-0.3386	0.5401	0.0096	0.3482	0.5496
P15307	P15307	Rel	489119	509979	375799	546840	443122	283624	334670	383766	355252	442261	396837	370631	0.7565	0.791	0.5953	0.8354	0.6423	0.4846	0.5649	0.6399	0.5985	0.7379	0.6797	0.6229	0.6364	0.1523	0.637	0.6462	0.8192	0.1171	-0.1219	0.127	-0.2489	0.0706	-0.0563	-0.1782
P15379	P15379	Cd44	13260315	15940216	15598484	15589475	14676933	26362634	20715294	20833328	18390816	13232293	13207507	15835105	20.5093	24.7242	24.708	23.8158	21.2736	45.0416	34.9665	34.7377	30.9826	22.0774	22.6207	26.6112	0.6692	0.0058	0.4295	0.831	0.4592	0.0071	0.1598	-0.3659	0.5257	-0.0279	0.3379	0.4977
P15532	P15532	Nme1	16999632	15536317	19134036	17320846	17683392	23669984	17945374	16546094	21434958	16604303	19259080	20464472	26.2928	24.0977	30.3083	26.4608	25.6314	40.4411	30.291	27.5891	36.111	27.7034	32.9853	34.391	0.9329	0.2265	0.4854	0.1539	0.8787	0.9161	0.0226	-0.1974	0.22	-0.2366	-0.0392	-0.0166
P15535	P15535	B4galt1	412482	390410	361720	165392	336448	177700	250883	251788	171026	279439	321630	189489	0.638	0.6055	0.573	0.2527	0.4877	0.3036	0.4235	0.4198	0.2881	0.4662	0.5509	0.3184	0.7463	0.0091	0.0251	0.0852	0.3797	0.4493	0.1161	0.7991	-0.683	0.4437	-0.3554	-0.2393
P15702	P15702	Spn	1.37806e+06	1.90091e+06	1.84807e+06	1.5645e+06	1.56533e+06	3.21562e+06	2.20807e+06	2.03246e+06	1.96334e+06	1612666	1.60362e+06	1.60821e+06	2.1314	2.9484	2.9273	2.3901	2.2689	5.494	3.7271	3.3889	3.3076	2.6906	2.7465	2.7026	0.9364	0.0539	0.5472	0.8776	0.5595	0.0042	0.038	-0.3425	0.3805	-0.0237	0.3188	0.3568
P15806	P15806	Tcf3	123023	196262	191425	73413.9	20218.3	259398	153409	158337	151908	187907	254454	274366	0.1903	0.3044	0.3032	0.1122	0.0293	0.4432	0.2589	0.264	0.2559	0.3135	0.4358	0.4611	0.6356	0.8753	0.6187	0.081	0.1956	0.0344	0.4138	0.4486	-0.0348	-0.6012	-1.0498	-0.636
P15864	P15864	Hist1h1c	5.50463e+06	10134758	11210468	6.72373e+06	5391782	13765908	10135867	9678336	11196360	10439616	8549990	12310275	8.5138	15.7196	17.7574	10.2717	7.8152	23.5196	17.1089	16.1378	18.8623	17.418	14.6437	20.6877	0.5178	0.3117	0.9829	0.3387	0.513	0.9168	0.3247	0.0133	0.3115	-0.3291	-0.3423	-0.0176
P15920	P15920	Atp6v0a2	240297	299394	187074	344970	418249	215905	283882	248616	274070	204824	74786.4	173546	0.3717	0.4644	0.2963	0.527	0.6062	0.3689	0.4792	0.4145	0.4617	0.3417	0.1281	0.2916	0.5365	0.2281	0.2208	0.2006	0.0602	0.0424	-0.1482	-0.4077	0.2594	0.5725	0.9801	0.8319
P16045	P16045	Lgals1	32895452	45354848	50597820	55549804	49701444	91282568	70593840	54770244	60299024	44273724	44691920	45488576	50.8785	70.348	80.1468	84.8625	72.0403	155.96	119.159	91.3245	101.585	73.8684	76.5444	76.4445	0.9927	0.0356	0.2477	0.3815	0.3339	0.0255	-0.0037	-0.6357	0.632	-0.1719	0.4637	0.4601
P16110	P16110	Lgals3	31305654	35726536	43500412	37214560	34806580	62550132	41256436	37565824	43067652	34099860	38881716	42149552	48.4196	55.4139	68.9046	56.852	50.4508	106.869	69.639	62.6377	72.5552	56.8938	66.5932	70.8332	0.8716	0.1852	0.5038	0.3797	0.736	0.5273	-0.0643	-0.3102	0.2459	-0.1699	0.1403	0.076
P16254	P16254	Srp14	1.94079e+06	2.03747e+06	2.34833e+06	1.72732e+06	2.06065e+06	3.05836e+06	2965662	2.62838e+06	2.63553e+06	2.02697e+06	1.95352e+06	2.29452e+06	3.0018	3.1602	3.7198	2.6388	2.9868	5.2253	5.0059	4.3826	4.44	3.3819	3.3458	3.856	0.3001	0.0112	0.7198	0.4395	0.9194	0.0138	0.3498	-0.135	0.4848	-0.099	0.036	0.3858
P16332	P16332	Mmut	2.01211e+06	1.98134e+06	1.64506e+06	1.81362e+06	2330807	1.21673e+06	1.39553e+06	1.59376e+06	1.57129e+06	1.87262e+06	1.75236e+06	1603123	3.1121	3.0732	2.6058	2.7706	3.3784	2.0788	2.3556	2.6574	2.6471	3.1244	3.0013	2.6941	0.6515	0.1188	0.6702	0.9653	0.645	0.0752	-0.1031	0.0955	-0.1987	-0.0047	-0.1002	-0.2034
P16546	P16546	Sptan1	801821	1.2137e+06	1.42364e+06	1089313	798108	2.52764e+06	1832187	1523752	1.65502e+06	1.45814e+06	1.38124e+06	1.90512e+06	1.2402	1.8825	2.2551	1.6641	1.1568	4.3186	3.0926	2.5407	2.7882	2.4328	2.3657	3.2016	0.6892	0.0394	0.5971	0.094	0.7918	0.6759	0.2383	-0.4088	0.6471	-0.573	-0.1642	0.0741
P16675	P16675	Ctsa	7.49981e+06	7.42555e+06	6131404	8926997	9937381	4.95555e+06	5.21976e+06	5092311	5459349	7123410	5.9158e+06	5.9071e+06	11.5997	11.5175	9.7121	13.6376	14.4038	8.4667	8.8107	8.491	9.1973	11.885	10.1321	9.927	0.1499	0.0313	0.5661	0.7529	0.4821	0.0501	-0.4623	-0.1532	-0.309	0.0394	0.1927	-0.2696
P16858	P16858	Gapdh	116954864	110925432	96392784	139531808	180576448	107712488	123764384	120160800	119139648	114719120	85910856	88226712	180.891	172.052	152.686	213.16	261.738	184.031	208.909	200.357	200.712	191.403	147.141	148.267	0.5144	0.0167	0.1018	0.7275	0.1003	0.0505	-0.1114	-0.382	0.2707	0.0547	0.4368	0.3254
P16879	P16879	Fes	2005921	1.92122e+06	1.96063e+06	838691	1.03088e+06	833071	1.32187e+06	1.46291e+06	1.28012e+06	1.77879e+06	1.81245e+06	1.87474e+06	3.1025	2.9799	3.1056	1.2813	1.4942	1.4233	2.2313	2.4393	2.1566	2.9678	3.1042	3.1505	0.0011	0.0011	0	0.8752	0	0.0014	0.7013	1.1298	-0.4285	-0.0054	-1.1352	-0.4339
P16951	P16951	Atf2	338369	472564	439862	410074	361479	691855	516852	470259	432658	490954	538317	589318	0.5233	0.733	0.6967	0.6265	0.5239	1.1821	0.8724	0.7841	0.7289	0.8191	0.922	0.9904	0.9367	0.1346	0.587	0.0336	0.5616	0.1506	0.0324	-0.2561	0.2885	-0.4839	-0.2278	-0.1954
P17012	P17012	Zfx	342485	408014	353859	386168	307513	492055	349086	372500	158965	249787	230996	320149	0.5297	0.6329	0.5605	0.5899	0.4457	0.8407	0.5892	0.6211	0.2678	0.4168	0.3956	0.538	0.457	0.5234	0.6907	0.0824	0.2291	0.7431	-0.3441	-0.123	-0.2212	0.3516	0.4745	0.1304
P17047	P17047	Lamp2	10110687	12675396	15136862	9273061	7451153	14366055	12452486	10686085	12439072	11959233	12783722	14580988	15.6379	19.6603	23.9768	14.1663	10.8002	24.545	21.0192	17.8181	20.9559	19.9534	21.8948	24.5037	0.4671	0.9508	0.5338	0.4386	0.2656	0.2653	0.2722	0.2597	0.0126	-0.1627	-0.4224	-0.1502
P17095	P17095	Hmga1	4420122	6.14339e+06	6.45698e+06	7.97509e+06	6.1007e+06	13608153	14198790	12074261	13886674	4.69173e+06	6850218	6225397	6.8365	9.5287	10.2278	12.1834	8.8427	23.2501	23.9669	20.1328	23.3946	7.8279	11.7325	10.4619	0.1616	0.001	0.2582	0.5008	0.3509	0.0017	0.6082	-0.7355	1.3437	-0.175	0.5605	1.1687
P17156	P17156	Hspa2	1.79808e+06	1.72188e+06	1.95396e+06	569379	737626	3513781	1.53348e+06	1.24918e+06	1.4903e+06	623965	782417	957359	2.781	2.6707	3.0951	0.8698	1.0692	6.0034	2.5885	2.0829	2.5107	1.0411	1.3401	1.6089	0.8878	0.0876	0.9105	0.0019	0.4784	0.0094	-0.1452	0.1058	-0.251	1.099	0.9932	0.848
P17182	P17182	Eno1	123191832	112512272	102082936	159293264	172562976	130954448	107110304	110191624	133290168	102275952	113143720	115891312	190.537	174.513	161.699	243.35	250.123	223.741	180.797	183.735	224.551	170.642	193.783	194.758	0.0577	0.2739	0.0053	0.3995	0.0092	0.571	-0.2839	-0.4453	0.1614	-0.0862	0.3591	0.0752
P17183	P17183	Eno2	7502904	7.66742e+06	7.15137e+06	15320996	14640381	31312196	15784850	17699010	21734138	7.25102e+06	6.73187e+06	9704204	11.6045	11.8926	11.3278	23.4056	21.2207	53.4981	26.6441	29.5115	36.6151	12.0979	11.5298	16.3081	0.8771	0.0029	0.1127	0.3239	0.1391	0.0061	-0.0809	-1.4945	1.4136	-0.1976	1.2969	1.216
P17225	P17225	Ptbp1	8164310	7550173	7346005	7.61681e+06	10203283	6.00094e+06	6351394	6.54444e+06	6221749	7.84537e+06	7.36896e+06	6.7484e+06	12.6275	11.7107	11.6361	11.6361	14.7893	10.2528	10.7209	10.9123	10.4817	13.0896	12.6209	11.3408	0.3223	0.0198	0.8732	0.5891	0.9353	0.0376	-0.1917	-0.028	-0.1637	-0.0426	-0.0146	-0.2063
P17426	P17426	Ap2a1	1.25241e+06	1.16153e+06	1.00902e+06	1.34248e+06	1.72338e+06	686243	928864	987283	961728	1.10717e+06	1.00046e+06	907407	1.9371	1.8016	1.5983	2.0509	2.498	1.1725	1.5679	1.6462	1.6202	1.8473	1.7135	1.5249	0.4906	0.1728	0.7657	0.5707	0.6247	0.4333	-0.243	-0.1003	-0.1427	0.0696	0.1699	-0.0731
P17427	P17427	Ap2a2	876834	762273	679070	872380	1.10736e+06	503262	658320	645209	577212	790693	663779	639859	1.3562	1.1823	1.0756	1.3327	1.6051	0.8598	1.1112	1.0758	0.9724	1.3192	1.1369	1.0753	0.3915	0.1739	0.8055	0.8139	0.7189	0.2151	-0.2654	-0.0714	-0.194	0.0334	0.1049	-0.1606
P17433	P17433	Spi1	1.40473e+06	2.19541e+06	2.44223e+06	1.51635e+06	1.42237e+06	2.77277e+06	2260610	2.52772e+06	2537962	2.43452e+06	2334437	2.81231e+06	2.1727	3.4052	3.8685	2.3165	2.0617	4.7374	3.8158	4.2147	4.2757	4.0619	3.9982	4.7261	0.2861	0.1443	0.9168	0.1163	0.2385	0.5903	0.433	0.0514	0.3816	-0.4368	-0.4882	-0.0552
P17439	P17439	Gba	1.57655e+06	1.3435e+06	1.21006e+06	1.0841e+06	1.30803e+06	492962	694503	793011	756633	1.26598e+06	1.15949e+06	1.12767e+06	2.4384	2.0838	1.9167	1.6562	1.8959	0.8422	1.1723	1.3223	1.2747	2.1122	1.9859	1.8951	0.5527	0.0051	0.1265	0.4218	0.1764	0.0006	-0.2214	0.5512	-0.7726	0.1035	-0.4477	-0.669
P17563	P17563	Selenbp1	1.55185e+06	1.7802e+06	1.22819e+06	3.2611e+06	3.6739e+06	1.89691e+06	1.89356e+06	1.6796e+06	2.11508e+06	2.06192e+06	1.24074e+06	1552105	2.4002	2.7612	1.9454	4.9819	5.3252	3.2409	3.1962	2.8006	3.5632	3.4402	2.125	2.6083	0.123	0.0644	0.0353	0.4744	0.0755	0.3555	-0.503	-0.9308	0.4278	-0.2018	0.729	0.2261
P17710	P17710	Hk1	609244	607381	521906	862725	1.28034e+06	390957	683286	711985	624390	572170	446436	393867	0.9423	0.9421	0.8267	1.318	1.8558	0.668	1.1534	1.1872	1.0519	0.9546	0.7646	0.6619	0.6873	0.0154	0.3367	0.3069	0.241	0.0237	-0.1794	-0.5029	0.3234	0.1872	0.6901	0.5107
P17742	P17742	Ppia	183818448	216143472	262928576	231268064	226450976	314801248	217644672	211774768	221568384	226318224	260854880	282403104	284.307	335.251	416.478	353.304	328.232	537.85	367.374	353.116	373.272	377.6	446.769	474.584	0.5623	0.6472	0.469	0.1425	0.7316	0.0809	-0.1569	-0.2351	0.0782	-0.3263	-0.0912	-0.2481
P17751	P17751	Tpi1	65469452	79237480	81352816	95962952	81952296	114084024	102653944	84846648	105154008	80764072	89207272	99279040	101.26	122.902	128.863	146.601	118.787	194.917	173.275	141.474	177.151	134.751	152.786	166.84	0.6946	0.0302	0.2069	0.0541	0.9386	0.4407	0.0958	-0.3828	0.4786	-0.3641	0.0187	0.1145
P17809	P17809	Slc2a1	1.46439e+06	1.57322e+06	1480819	2.95135e+06	3.12632e+06	2.49158e+06	2.37671e+06	2.54932e+06	2.48534e+06	1.29573e+06	1255759	1.22241e+06	2.2649	2.4401	2.3456	4.5087	4.5315	4.257	4.0118	4.2508	4.187	2.1619	2.1508	2.0543	0.0672	0	0	0.0203	0	0	-0.095	-0.9153	0.8203	0.1472	1.0625	0.9674
P17879;Q61696	P17879;Q61696	Hspa1b;Hspa1a	764170	926319	1.39739e+06	764632	335886	1837124	1.35623e+06	1.32154e+06	1.43667e+06	1140152	1.34326e+06	1.30913e+06	1.1819	1.4368	2.2135	1.1681	0.4869	3.1388	2.2893	2.2035	2.4203	1.9023	2.3006	2.2	0.4258	0.0936	0.9888	0.1904	0.5412	0.2768	0.5282	0.0115	0.5167	-0.4061	-0.4176	0.1106
P17918	P17918	Pcna	27772760	30376586	39002584	17443264	15565035	28053354	25953920	21026714	27707118	32575364	40058932	44632296	42.9553	47.1158	61.78	26.6478	22.5609	47.9302	43.809	35.0602	46.6776	54.3503	68.6094	75.0055	0.3329	0.2604	0.1338	0.1398	0.0279	0.0265	0.3701	0.6445	-0.2744	-0.3826	-1.0271	-0.657
P18052	P18052	Ptpra	701211	609477	693899	609027	535151	360395	448977	504451	643868	514770	626019	582696	1.0845	0.9453	1.0991	0.9304	0.7757	0.6157	0.7579	0.8411	1.0847	0.8589	1.0722	0.9792	0.4179	0.2472	0.0596	0.4074	0.1487	0.5501	0.209	0.4304	-0.2215	0.1045	-0.3259	-0.1169
P18155	P18155	Mthfd2	2.45967e+06	2.60671e+06	3.16242e+06	1.94732e+06	1.78397e+06	3.07353e+06	2.54893e+06	2.29732e+06	2479003	2.51758e+06	3.24415e+06	3087790	3.8043	4.0432	5.0093	2.9749	2.5858	5.2512	4.3025	3.8306	4.1763	4.2005	5.5563	5.1891	0.5857	0.6677	0.4951	0.2722	0.2104	0.1097	0.1871	0.2499	-0.0628	-0.2172	-0.4671	-0.28
P18242	P18242	Ctsd	7391196	7.5413e+06	7675589	8.02147e+06	9968890	6.8099e+06	7001198	6.51572e+06	7639532	7451845	7.45278e+06	8597129	11.4318	11.697	12.1581	12.2543	14.4495	11.635	11.8177	10.8644	12.8702	12.433	12.7645	14.4477	0.4189	0.8929	0.312	0.0921	0.7016	0.1842	-0.1089	-0.1197	0.0108	-0.168	-0.0483	-0.1572
P18572	P18572	Bsg	8.34152e+06	9562053	12123402	10740169	11102052	15467451	13391170	12612846	12017980	9962150	11168017	11547902	12.9016	14.8313	19.2034	16.4076	16.092	26.4267	22.6037	21.0308	20.2465	16.6213	19.1276	19.4065	0.6584	0.0469	0.3603	0.255	0.7382	0.0609	0.1165	-0.3282	0.4447	-0.2328	0.0954	0.2119
P18608	P18608	Hmgn1	333097	479224	558720	187585	175125	947888	658658	659430	570559	485367	603998	704898	0.5152	0.7433	0.885	0.2866	0.2538	1.6195	1.1118	1.0995	0.9612	0.8098	1.0345	1.1846	0.4971	0.0439	0.9911	0.1263	0.5654	0.7083	0.5547	-0.011	0.5657	-0.4988	-0.4878	0.0669
P18653	P18653	Rps6ka1	687275	596840	474443	740270	900080	411952	487044	523316	492227	640815	583801	545674	1.063	0.9257	0.7515	1.1309	1.3046	0.7038	0.8221	0.8726	0.8292	1.0692	0.9999	0.917	0.3161	0.4748	0.5422	0.4597	0.7948	0.03	-0.3148	-0.1962	-0.1186	-0.1239	0.0722	-0.2426
P18654	P18654	Rps6ka3	781506	653634	527973	789650	756725	383405	530420	556413	585472	675686	558328	572119	1.2087	1.0138	0.8363	1.2063	1.0968	0.6551	0.8953	0.9278	0.9863	1.1273	0.9563	0.9615	0.7857	0.4947	0.8749	0.9716	0.8785	0.2751	-0.0745	0.0483	-0.1227	0.0065	-0.0417	-0.1162
P18760	P18760	Cfl1	79239248	81126984	93568768	69691080	73569728	83619632	73969280	68186840	82511832	81714640	96156096	90224032	122.557	125.833	148.213	106.466	106.636	142.867	124.857	113.695	139.006	136.337	164.688	151.623	0.6378	0.5913	0.4044	0.1794	0.0922	0.085	0.0849	0.1559	-0.071	-0.1907	-0.3466	-0.2617
P19096	P19096	Fasn	4074370	3.5019e+06	3.01061e+06	3.44423e+06	3704011	2.26724e+06	2.54286e+06	2.73212e+06	2.7708e+06	3.52727e+06	3.31686e+06	3.14166e+06	6.3017	5.4316	4.7688	5.2617	5.3688	3.8737	4.2922	4.5556	4.6679	5.8851	5.6808	5.2796	0.5415	0.0952	0.3667	0.8226	0.203	0.0061	-0.1018	0.1862	-0.288	-0.0297	-0.2159	-0.3177
P19157	P19157	Gstp1	440097	420075	407886	996494	986831	1.1352e+06	835570	763485	967640	412011	515466	502403	0.6807	0.6516	0.6461	1.5223	1.4304	1.9395	1.4104	1.273	1.6302	0.6874	0.8828	0.8443	0.363	0.0017	0.0035	0.0748	0.0079	0.0062	-0.1816	-1.3062	1.1246	-0.2875	1.0187	0.8371
P19182	P19182	Ifrd1	644407	425991	381066	391020	490717	200952	245422	347929	281742	358213	321822	247028	0.9967	0.6607	0.6036	0.5974	0.7113	0.3433	0.4143	0.5801	0.4746	0.5977	0.5512	0.4151	0.6356	0.1158	0.2832	0.1587	0.8215	0.6875	-0.1693	0.4528	-0.6221	0.5318	0.079	-0.0903
P19253	P19253	Rpl13a	9225302	6.51607e+06	5.42676e+06	10155428	13700796	3050748	6.29465e+06	7.0352e+06	5.6443e+06	5024165	3.98579e+06	3216311	14.2685	10.1068	8.596	15.5143	19.8588	5.2123	10.6251	11.7306	9.5088	8.3826	6.8265	5.4051	0.5441	0.8487	0.6151	0.0962	0.2071	0.025	-0.349	-0.2997	-0.0493	0.6776	0.9773	0.6283
P19426	P19426	Nelfe	737589	869886	995496	1.00597e+06	942094	1.83023e+06	1.25473e+06	1.11467e+06	1.14807e+06	899526	1048885	1.33793e+06	1.1408	1.3492	1.5769	1.5368	1.3655	3.127	2.1179	1.8586	1.9341	1.5008	1.7964	2.2484	0.9476	0.0141	0.3186	0.1213	0.8019	0.6257	-0.0287	-0.5681	0.5394	-0.4474	0.1206	0.092
P19536	P19536	Cox5b	7.25208e+06	10336370	10916625	8075329	5.98274e+06	9115138	8.10422e+06	8451489	8592775	10407909	10671327	10800023	11.2166	16.0323	17.2919	12.3365	8.6717	15.5736	13.6796	14.0921	14.4761	17.3651	18.2769	18.1497	0.3999	0.703	0.3847	0.175	0.0465	0.0005	0.2077	0.284	-0.0763	-0.2723	-0.5563	-0.3485
P19783	P19783	Cox4i1	9237076	8.12273e+06	9268790	6873069	7223795	6.24824e+06	6.58212e+06	6747578	6853000	8026685	7.90217e+06	7.77262e+06	14.2867	12.5988	14.6817	10.4999	10.4706	10.6754	11.1103	11.251	11.5451	13.3921	13.5341	13.062	0.0062	0.0172	0.0067	0.466	0.0001	0.0004	0.0995	0.3934	-0.2939	0.0559	-0.3376	-0.238
P19973	P19973	Lsp1	4.2057e+06	5268346	5.95733e+06	3152840	2140666	5595621	4578976	4.22907e+06	4076692	5881279	6.153e+06	6997969	6.5048	8.1715	9.4364	4.8165	3.1028	9.5603	7.7291	7.0516	6.8679	9.8126	10.5383	11.7602	0.5152	0.4075	0.3538	0.0594	0.0726	0.0051	0.3086	0.4641	-0.1555	-0.4133	-0.8774	-0.5688
P20029	P20029	Hspa5	87955000	121023920	143874320	119337632	88230224	252517680	198829904	173938480	187682400	114100424	119417712	144579552	136.037	187.715	227.897	182.31	127.886	431.436	335.616	290.027	316.185	190.371	204.528	242.969	0.5185	0.0119	0.5501	0.4047	0.7336	0.0078	0.3448	-0.427	0.7717	-0.2095	0.2174	0.5622
P20060	P20060	Hexb	2.22184e+06	2.21859e+06	1.95717e+06	1.69117e+06	1.95485e+06	910288	1.17577e+06	1.16253e+06	1192722	2.02298e+06	2.0246e+06	2123851	3.4365	3.4412	3.1002	2.5836	2.8335	1.5553	1.9847	1.9384	2.0094	3.3752	3.4676	3.5692	0.4262	0.0003	0.0696	0.3148	0.044	0	-0.233	0.5171	-0.7501	-0.0615	-0.5785	-0.8116
P20065	P20065	Tmsb4x	20422082	18376410	17017906	24025442	16716159	23085676	18321738	18651054	20456250	17930560	21107964	22316730	31.5862	28.5029	26.9563	36.7032	24.2294	39.4428	30.9263	31.099	34.4622	29.9162	36.1519	37.5037	0.8014	0.1522	0.4137	0.1113	0.8486	0.4159	-0.057	-0.2056	0.1486	-0.2508	-0.0452	-0.1022
P20108	P20108	Prdx3	5348570	4918986	5459933	5194139	4884609	5.83923e+06	5.04967e+06	4.51743e+06	5823147	5.23924e+06	5.77486e+06	5.27792e+06	8.2725	7.6296	8.6485	7.935	7.08	9.9765	8.5236	7.5324	9.8101	8.7414	9.8907	8.8696	0.8011	0.5771	0.8794	0.1044	0.4205	0.5091	0.0496	-0.0257	0.0753	-0.1638	-0.1381	-0.0885
P20152	P20152	Vim	97631208	138220624	161719744	131192336	111318992	211632688	170400064	149889424	157979344	131719264	141028912	166084896	151.003	214.388	256.164	200.42	161.352	361.583	287.627	249.927	266.145	219.767	241.542	279.109	0.6892	0.1348	0.6462	0.3226	0.9331	0.3613	0.152	-0.2188	0.3708	-0.2525	-0.0336	0.1183
P20491	P20491	Fcer1g	4611960	4.20478e+06	4.06494e+06	3382111	3.94245e+06	2.40317e+06	2.78387e+06	3.08637e+06	2.96664e+06	2723025	2.51078e+06	2.7676e+06	7.1332	6.5218	6.4389	5.1668	5.7144	4.1059	4.699	5.1462	4.9978	4.5432	4.3003	4.651	0.9267	0.0024	0.0308	0.0008	0.3615	0.055	-0.0139	0.423	-0.437	0.5744	0.1514	0.1374
P20664	P20664	Prim1	744696	652686	481924	609586	739340	350742	375954	512698	307766	470923	421530	403655	1.1518	1.0124	0.7634	0.9313	1.0716	0.5993	0.6346	0.8549	0.5185	0.7857	0.722	0.6784	0.312	0.1113	0.58	0.1039	0.3884	0.5969	-0.374	0.17	-0.5439	0.4214	0.2514	-0.1226
P20934	P20934	Evi2a	245182	343083	369929	148421	121779	421597	241461	144149	204361	176799	281780	260904	0.3792	0.5321	0.586	0.2267	0.1765	0.7203	0.4076	0.2404	0.3443	0.295	0.4826	0.4385	0.82	0.0995	0.536	0.3265	0.8741	0.3746	-0.1794	0.4143	-0.5937	0.3002	-0.1141	-0.2935
P21107	P21107	Tpm3	68684360	74437816	70204600	96669288	73816600	119964120	94170264	87812624	90299704	64254936	73058736	80834576	106.232	115.457	111.204	147.68	106.994	204.963	158.955	146.42	152.126	107.206	125.129	135.844	0.9814	0.0008	0.2129	0.2509	0.3615	0.0308	-0.0067	-0.4654	0.4587	-0.1453	0.3201	0.3134
P21126	P21126	Ubl4a	5234877	5.81095e+06	6.83198e+06	5.16532e+06	3848597	9765540	7.569e+06	6239001	6646726	5719993	6722997	7957776	8.0966	9.0131	10.8218	7.891	5.5784	16.6848	12.7761	10.403	11.1976	9.5435	11.5146	13.3732	0.7045	0.1131	0.8417	0.1877	0.7092	0.9896	0.1891	-0.1105	0.2995	-0.3018	-0.1914	-0.0023
P21278	P21278	Gna11	NaN	18601.6	8929.52	10225.2	54552.6	6939.16	NaN	NaN	27052.6	43765.1	101357	Filtered	0	0.0289	0.0141	0.0156	0.0791	0.0119	0	0	0.0456	0.073	0.1736	0	0.4871	0.9627	0.4154	0.2541	0.4426	0.2714	-1.225	-1.3092	0.0842	-2.5199	-1.2108	-2.4358
P21279	P21279	Gnaq	936420	827366	706607	557104	959967	452872	632667	655399	597035	781500	637458	593594	1.4483	1.2833	1.1193	0.8511	1.3914	0.7737	1.0679	1.0928	1.0058	1.3039	1.0918	0.9975	0.8109	0.0814	0.2677	0.3098	0.5893	0.4675	0.0701	0.3524	-0.2823	0.1825	-0.1699	-0.0997
P21300	P21300	Akr1b7	264644	236520	183881	309806	294249	142909	210970	164566	189990	188398	165074	124789	0.4093	0.3669	0.2913	0.4733	0.4265	0.2442	0.3561	0.2744	0.3201	0.3143	0.2827	0.2097	0.4316	0.4046	0.7599	0.1343	0.2155	0.2861	-0.2671	-0.0999	-0.1673	0.4039	0.5038	0.2367
P21460	P21460	Cst3	286358	303744	255203	419214	399754	316006	428922	324595	386821	222413	260962	244887	0.4429	0.4711	0.4042	0.6404	0.5794	0.5399	0.724	0.5412	0.6517	0.3711	0.447	0.4115	0.4365	0.0243	0.0137	0.3695	0.0084	0.0163	0.1234	-0.4167	0.5401	0.1005	0.5172	0.6406
P21550	P21550	Eno3	3.70354e+06	3.15159e+06	3475052	2.06367e+06	2.17926e+06	1.777e+06	1.70806e+06	1.76882e+06	2.39625e+06	3.50834e+06	3.93257e+06	3.91148e+06	5.7282	4.8883	5.5045	3.1526	3.1588	3.0361	2.8831	2.9494	4.0369	5.8535	6.7354	6.5733	0.6678	0.0098	0.0009	0.0517	0.0003	0.0026	0.0784	0.7863	-0.7079	-0.2493	-1.0356	-0.9572
P21619	P21619	Lmnb2	754629	1.13202e+06	1.49986e+06	914031	669228	1.75989e+06	1.27666e+06	1.12132e+06	1.27409e+06	1.41265e+06	1.49245e+06	1.72859e+06	1.1672	1.7558	2.3758	1.3963	0.97	3.0068	2.1549	1.8697	2.1464	2.3569	2.5561	2.9049	0.6934	0.466	0.9739	0.094	0.2722	0.0416	0.1997	-0.0201	0.2199	-0.5611	-0.541	-0.3413
P21855	P21855	Cd72	142837	246976	253684	227087	245583	283546	285069	199352	227560	223177	250260	225047	0.2209	0.3831	0.4018	0.3469	0.356	0.4844	0.4812	0.3324	0.3834	0.3724	0.4286	0.3782	0.9614	0.4271	0.4515	0.3911	0.9575	0.9061	0.0116	-0.2393	0.251	-0.2294	0.0099	0.0216
P21956	P21956	Mfge8	172537	138031	141269	85233.7	102832	40101.1	36375.8	34751	59460.2	76382.6	79442.3	65463.8	0.2669	0.2141	0.2238	0.1302	0.1491	0.0685	0.0614	0.0579	0.1002	0.1274	0.1361	0.11	0.1993	0.0016	0.0152	0.0035	0.7534	0.0299	-0.6638	1.0189	-1.6827	0.9159	-0.103	-0.7668
P21958	P21958	Tap1	1.28969e+06	1.498e+06	942569	472367	779116	186524	797959	863557	789863	377273	379016	342990	1.9947	2.3235	1.493	0.7216	1.1293	0.3187	1.3469	1.4399	1.3307	0.6295	0.6491	0.5764	0.0516	0.0816	0.0226	0.0055	0.6785	0	0.9243	1.4214	-0.4971	1.6474	0.226	1.1503
P21981	P21981	Tgm2	1.84956e+06	1.86554e+06	1.63592e+06	1.87158e+06	2.18907e+06	1.37067e+06	1517999	1.52904e+06	1572228	1.61811e+06	1.42685e+06	1.52891e+06	2.8607	2.8936	2.5913	2.8592	3.173	2.3418	2.5623	2.5495	2.6487	2.6997	2.4438	2.5694	0.4497	0.1249	0.9727	0.1562	0.4334	0.8526	-0.1098	-0.0049	-0.1048	0.1137	0.1186	0.0089
P22091	P22091	Tal1	514088	649781	644410	584764	322435	541647	467035	343972	391500	722112	780867	738867	0.7951	1.0078	1.0207	0.8933	0.4674	0.9254	0.7883	0.5735	0.6596	1.2048	1.3374	1.2417	0.6113	0.0498	0.3379	0.0183	0.0309	0.0014	-0.1775	0.3047	-0.4822	-0.4223	-0.727	-0.9045
P22315	P22315	Fech	368827	280572	227715	409791	419892	111642	225409	312277	231337	300254	215193	213818	0.5705	0.4352	0.3607	0.626	0.6086	0.1907	0.3805	0.5207	0.3897	0.501	0.3686	0.3593	0.779	0.7582	0.905	0.5817	0.6838	0.764	-0.143	-0.061	-0.0819	0.153	0.2141	0.0711
P22366	P22366	Myd88	675470	629531	471106	736331	1.03315e+06	378100	489559	644673	459389	452670	372821	359463	1.0447	0.9764	0.7462	1.1249	1.4975	0.646	0.8264	1.0749	0.7739	0.7553	0.6385	0.6041	0.4945	0.8241	0.5592	0.0644	0.1664	0.0946	-0.2889	-0.2401	-0.0489	0.4701	0.7101	0.4212
P22437	P22437	Ptgs1	799564	689558	611191	267742	481885	200005	192171	242933	256853	708573	717710	509828	1.2367	1.0695	0.9681	0.409	0.6985	0.3417	0.3244	0.4051	0.4327	1.1822	1.2292	0.8568	0.4491	0.0011	0.0106	0.9892	0.0194	0.0045	-0.3185	1.1759	-1.4944	0.0027	-1.1732	-1.4917
P22682	P22682	Cbl	2.01759e+06	1.94012e+06	1669184	2.33095e+06	2.5279e+06	1.37339e+06	1.55484e+06	1.63509e+06	1.6965e+06	1728695	1.6635e+06	1.76609e+06	3.1205	3.0092	2.644	3.5609	3.6641	2.3465	2.6245	2.7264	2.8581	2.8842	2.8491	2.9679	0.3489	0.302	0.5838	0.8784	0.5319	0.0977	-0.2216	-0.1256	-0.096	0.012	0.1375	-0.084
P22892	P22892	Ap1g1	675452	629885	533872	744779	1.04842e+06	408063	538025	550015	495967	629821	542255	506250	1.0447	0.977	0.8457	1.1378	1.5196	0.6972	0.9082	0.9171	0.8355	1.0508	0.9287	0.8508	0.3881	0.3418	0.5431	0.8883	0.5145	0.4251	-0.3343	-0.2264	-0.1078	0.0188	0.2452	-0.0891
P22893	P22893	Zfp36	673428	630530	2.4258e+06	1.48702e+06	543397	2.20124e+06	1.50483e+06	2.12294e+06	1.67703e+06	286087	96340	774822	1.0416	0.978	3.8425	2.2717	0.7876	3.7609	2.5401	3.5398	2.8253	0.4773	0.165	1.3021	0.4869	0.3635	0.8147	0.263	0.153	0.0068	0.3848	-0.2184	0.6032	1.5921	1.8105	2.1953
P22907	P22907	Hmbs	1.43709e+06	974253	1.21277e+06	1.00238e+06	1.28683e+06	1.09853e+06	733081	905862	1.04609e+06	967305	1.26817e+06	1.10003e+06	2.2227	1.5111	1.921	1.5313	1.8652	1.8769	1.2374	1.5104	1.7623	1.6139	2.172	1.8486	0.25	0.2102	0.6176	0.9806	0.5751	0.1662	-0.2256	0.1008	-0.3263	0.0052	-0.0956	-0.3211
P23116	P23116	Eif3a	4365303	3943235	3.19532e+06	3.51528e+06	3865682	2.10636e+06	2.53138e+06	2863825	2.7107e+06	3.37367e+06	3.1832e+06	2993192	6.7517	6.1162	5.0614	5.3702	5.6032	3.5988	4.2729	4.7752	4.5667	5.6288	5.4519	5.0301	0.6489	0.0489	0.2355	0.3117	0.4788	0.0223	-0.0981	0.2991	-0.3972	0.1543	-0.1448	-0.2429
P23198	P23198	Cbx3	8.20395e+06	11658382	14508018	6.99294e+06	6681791	17280670	13369981	11244087	12012348	12976386	15843969	16069243	12.6888	18.0828	22.9807	10.683	9.685	29.5247	22.5679	18.7485	20.237	21.6504	27.1362	27.0047	0.5847	0.4585	0.8651	0.1023	0.2671	0.0889	0.303	0.1075	0.1955	-0.4957	-0.6032	-0.3002
P23249	P23249	Mov10	243673	258838	204416	42846.3	93477	74229.4	88924.7	72226.6	73494.6	22329.2	57223.2	36965	0.3769	0.4015	0.3238	0.0655	0.1355	0.1268	0.1501	0.1204	0.1238	0.0373	0.098	0.0621	0.4067	0.0007	0.0013	0.0005	0.1985	0.0303	0.2668	1.7496	-1.4828	2.4813	0.7317	0.9985
P23475	P23475	Xrcc6	3.47381e+06	2.65561e+06	2.19326e+06	4951537	4.88306e+06	2.42613e+06	2.90134e+06	2.81415e+06	2.65157e+06	3111287	2393540	1.94284e+06	5.3728	4.119	3.4741	7.5644	7.0778	4.1451	4.8973	4.6923	4.467	5.191	4.0994	3.265	0.2164	0.559	0.1825	0.8707	0.1598	0.4305	-0.4185	-0.535	0.1165	0.0464	0.5814	0.1629
P23492	P23492	Pnp	3.43238e+06	3.18342e+06	2.42576e+06	2.08184e+06	2.24984e+06	1.28845e+06	1.5214e+06	1.51805e+06	1.51903e+06	1.64836e+06	1.20078e+06	1.32618e+06	5.3088	4.9377	3.8424	3.1804	3.2611	2.2014	2.5681	2.5312	2.5591	2.7502	2.0566	2.2287	0.3901	0.0082	0.031	0.0085	0.2508	0.3764	-0.1745	0.705	-0.8794	1.0018	0.2969	0.1224
P23506	P23506	Pcmt1	2.87608e+06	3.80992e+06	4.17696e+06	3.85544e+06	2.77825e+06	6808197	5.23033e+06	4454283	5131200	3.82838e+06	4361386	4.97414e+06	4.4484	5.9094	6.6163	5.8899	4.027	11.6321	8.8286	7.4271	8.6444	6.3874	7.4698	8.3592	0.6567	0.0271	0.5559	0.1107	0.9294	0.2819	0.2085	-0.3443	0.5528	-0.3883	-0.044	0.1645
P23591	P23591	Tsta3	1.33209e+06	1.12438e+06	787474	1.47843e+06	1.44298e+06	650882	795902	912920	990396	1.00011e+06	748676	717323	2.0603	1.744	1.2474	2.2586	2.0915	1.1121	1.3434	1.5222	1.6685	1.6686	1.2823	1.2055	0.4499	0.5352	0.7656	0.3414	0.3217	0.5032	-0.2686	-0.1127	-0.1559	0.2814	0.3942	0.1255
P23708	P23708	Nfya	1.16948e+06	1.36505e+06	1.54507e+06	1.1093e+06	897908	2296606	1.80574e+06	1.62186e+06	1.5477e+06	1.455e+06	1.564e+06	1.67415e+06	1.8088	2.1173	2.4474	1.6947	1.3015	3.9238	3.048	2.7043	2.6074	2.4276	2.6787	2.8134	0.593	0.0438	0.8384	0.0757	0.7067	0.4494	0.2727	-0.1187	0.3914	-0.3134	-0.1947	0.078
P23780	P23780	Glb1	1.25733e+06	1311127	1.08091e+06	1.42236e+06	1.65713e+06	779868	1.08031e+06	1.07834e+06	1067255	1.08212e+06	934848	952450	1.9447	2.0336	1.7122	2.1729	2.4019	1.3324	1.8235	1.798	1.798	1.8055	1.6011	1.6006	0.6434	0.401	0.8416	0.1249	0.4175	0.1161	-0.1243	-0.0539	-0.0704	0.1845	0.2385	0.1142
P23906	P23906	Irf2	437992	612854	698793	382748	408118	721740	577792	629013	567955	600426	587659	701147	0.6774	0.9506	1.1069	0.5847	0.5916	1.2331	0.9753	1.0488	0.9568	1.0018	1.0065	1.1783	0.4292	0.5583	0.6854	0.3374	0.3094	0.3479	0.3071	0.1828	0.1243	-0.2205	-0.4033	-0.0962
P23949	P23949	Zfp36l2	467995	735412	618523	510515	592796	736947	623725	543420	607009	802353	898393	936942	0.7238	1.1407	0.9797	0.7799	0.8592	1.2591	1.0528	0.9061	1.0226	1.3387	1.5387	1.5746	0.8664	0.7413	0.9297	0.0195	0.0352	0.0047	0.0409	-0.0271	0.068	-0.6464	-0.6193	-0.5784
P24063	P24063	Itgal	209406	263411	336838	159655	328505	314658	225906	223508	240762	236853	243723	273432	0.3239	0.4086	0.5335	0.2439	0.4762	0.5376	0.3813	0.3727	0.4056	0.3952	0.4174	0.4595	0.7348	0.5962	0.9807	0.976	0.9605	0.1528	-0.1171	0.0095	-0.1266	-0.0069	-0.0165	-0.1336
P24270	P24270	Cat	1.13791e+06	1.19695e+06	1.28715e+06	1.09045e+06	1.14242e+06	943512	863737	850852	1.01417e+06	1.39486e+06	1.66011e+06	1.32379e+06	1.76	1.8565	2.0388	1.6659	1.6559	1.612	1.4579	1.4187	1.7086	2.3273	2.8433	2.2247	0.2765	0.0433	0.0449	0.0495	0.0129	0.0115	-0.1057	0.1969	-0.3026	-0.387	-0.5839	-0.6896
P24288	P24288	Bcat1	3.05356e+06	2.14734e+06	1.8445e+06	2.84428e+06	2.86962e+06	1.93934e+06	2.08972e+06	2195759	2.55033e+06	1.89616e+06	2.05676e+06	1.82443e+06	4.7228	3.3306	2.9217	4.3452	4.1594	3.3134	3.5274	3.6612	4.2965	3.1636	3.5226	3.066	0.7934	0.7892	0.6791	0.5088	0.1179	0.1035	-0.0412	-0.1067	0.0655	0.1704	0.2772	0.2359
P24369	P24369	Ppib	12202546	11247737	10653630	12377411	13070928	9225815	10312637	10745045	10554192	10457730	9940976	8867362	18.8733	17.4459	16.8753	18.9088	18.9458	15.7627	17.4073	17.9164	17.7804	17.4482	17.026	14.9018	0.8803	0.9632	0.913	0.2666	0.3434	0.1964	-0.0139	-0.0114	-0.0025	0.1075	0.1189	0.105
P24452	P24452	Capg	34903404	39796592	49097896	29978494	29699584	63200112	45421672	41165248	52764032	41280704	50738948	58284588	53.9841	61.7268	77.771	45.7976	43.0484	107.98	76.6697	68.6394	88.8905	68.8747	86.9012	97.9485	0.6015	0.2121	0.9626	0.1418	0.4528	0.5624	0.2508	-0.0247	0.2755	-0.3911	-0.3663	-0.1155
P24527	P24527	Lta4h	1191277	1.00982e+06	737579	1.28354e+06	1.62212e+06	685907	840402	902185	945434	1.01658e+06	818412	816525	1.8425	1.5663	1.1683	1.9608	2.3512	1.1719	1.4186	1.5043	1.5928	1.6961	1.4017	1.3722	0.4092	0.9241	0.4901	0.8796	0.4033	0.9011	-0.2803	-0.2608	-0.0195	0.0342	0.2949	0.0147
P24547	P24547	Impdh2	5424586	4288956	3.62279e+06	6277620	7.12239e+06	3.85464e+06	4.69831e+06	5.33562e+06	4.65802e+06	4501287	4.15676e+06	3.94498e+06	8.3901	6.6524	5.7385	9.5902	10.3236	6.5858	7.9305	8.8967	7.8473	7.5102	7.1193	6.6296	0.6367	0.2004	0.2401	0.8551	0.2102	0.0543	-0.103	-0.3507	0.2478	-0.0328	0.3179	0.2149
P24638	P24638	Acp2	782713	848378	986277	641654	523668	903219	778837	705914	895983	931869	871320	1.11968e+06	1.2106	1.3159	1.5623	0.9802	0.759	1.5432	1.3146	1.177	1.5094	1.5548	1.4923	1.8816	0.3966	0.8471	0.3524	0.154	0.105	0.1159	0.2856	0.3169	-0.0312	-0.2696	-0.5864	-0.3008
P24668	P24668	M6pr	8076234	8700677	12530251	10345878	8400570	21589550	15573729	13384008	13597939	9568254	9581933	12652985	12.4913	13.4952	19.8479	15.8052	12.1763	36.8866	26.2877	22.3166	22.9082	15.9641	16.4111	21.2636	0.7906	0.0307	0.4742	0.4146	0.6599	0.047	0.1407	-0.5011	0.6418	-0.2268	0.2742	0.4149
P24788	P24788	Cdk11b	1.12569e+06	1.2818e+06	1.46487e+06	1.39256e+06	1.37978e+06	1.47053e+06	1.30328e+06	1.37046e+06	1.45715e+06	1.21421e+06	1.49986e+06	1.40615e+06	1.7411	1.9881	2.3203	2.1274	1.9999	2.5125	2.1999	2.2851	2.4548	2.0258	2.5688	2.3631	0.5907	0.1817	0.4365	0.2596	0.6564	0.9744	0.0638	-0.1343	0.1981	-0.2018	-0.0675	-0.0037
P24860	P24860	Ccnb1	94564.9	126979	100705	215572	247117	4876.65	38861.3	14329.1	32076.8	87232.7	45295.4	50678.3	0.1463	0.197	0.1595	0.3293	0.3582	0.0083	0.0656	0.0239	0.054	0.1455	0.0776	0.0852	0.178	0.0036	0.5998	0.0695	0.321	0.0915	-2.2774	-0.469	-1.8085	0.7055	1.1745	-1.1029
P25085	P25085	Il1rn	280155	388116	396764	243337	172386	503309	435593	373869	431729	298119	355590	383191	0.4333	0.602	0.6285	0.3717	0.2499	0.8599	0.7353	0.6234	0.7273	0.4974	0.609	0.644	0.3484	0.1183	0.7723	0.7214	0.6643	0.1213	0.4936	0.1674	0.3263	-0.0732	-0.2406	0.2531
P25206	P25206	Mcm3	8211932	7146080	6.74169e+06	5103410	5.00626e+06	3.80786e+06	4314661	4460066	4520910	7226342	7.16561e+06	6.75653e+06	12.7012	11.084	10.6788	7.7964	7.2564	6.5059	7.283	7.4368	7.6163	12.0568	12.2726	11.3545	0.5392	0.0029	0.004	0.5805	0.0005	0.0001	0.0511	0.6768	-0.6257	-0.0502	-0.727	-0.6759
P25322	P25322	Ccnd1	1.24255e+06	1.18629e+06	976655	1626288	1.70616e+06	1.02616e+06	1.03189e+06	1.12222e+06	1.09683e+06	995413	876082	844583	1.9218	1.84	1.547	2.4845	2.473	1.7532	1.7418	1.8712	1.8478	1.6608	1.5005	1.4193	0.1644	0.6959	0.1553	0.1445	0.048	0.0226	-0.2974	-0.3381	0.0407	0.2129	0.5509	0.2536
P25425	P25425	Pou2f1	1.11865e+06	1.36725e+06	1.74422e+06	1.19615e+06	1.13214e+06	2285305	1.77585e+06	1.6304e+06	1.73976e+06	1.77104e+06	1.83243e+06	2182803	1.7302	2.1207	2.7628	1.8273	1.641	3.9045	2.9976	2.7185	2.9309	2.9549	3.1384	3.6682	0.5921	0.096	0.7635	0.0468	0.3518	0.1813	0.23	-0.1568	0.3867	-0.5617	-0.4049	-0.1749
P25444	P25444	Rps2	16960616	13090935	11900518	18834210	23614156	7.4149e+06	14166383	14909997	11106422	10256098	7624216	7415515	26.2325	20.3048	18.8504	28.7727	34.2278	12.6686	23.9122	24.8611	18.7108	17.1118	13.0581	12.4619	0.7067	0.8249	0.6433	0.0478	0.1723	0.0262	-0.1652	-0.2107	0.0455	0.6171	0.8278	0.6626
P25446	P25446	Fas	229821	213836	280323	1.04777e+06	836914	1.3654e+06	1.19033e+06	1.12239e+06	1.14978e+06	205180	170067	327994	0.3555	0.3317	0.444	1.6007	1.2131	2.3328	2.0092	1.8715	1.937	0.3423	0.2913	0.5512	0.5358	0	0.0154	0.8464	0.0174	0.0001	0.1768	-2.1858	2.3627	-0.0669	2.119	2.2958
P25799	P25799	Nfkb1	1.15055e+06	1.06541e+06	955084	1.36018e+06	1.37443e+06	1156991	1.19949e+06	1.19506e+06	1231981	979846	958145	1.01766e+06	1.7795	1.6525	1.5129	2.0779	1.9922	1.9768	2.0247	1.9927	2.0755	1.6348	1.641	1.7102	0.7188	0.009	0.0116	0.8733	0.0009	0.0004	0.0109	-0.2902	0.3012	-0.012	0.2783	0.2892
P25911	P25911	Lyn	973213	963909	868729	905940	1.14796e+06	526091	749898	792807	708012	792510	718526	614652	1.5052	1.4951	1.3761	1.384	1.6639	0.8988	1.2658	1.3219	1.1928	1.3223	1.2306	1.0329	0.8188	0.0236	0.5629	0.05	0.6415	0.5246	-0.0621	0.1491	-0.2112	0.2874	0.1384	0.0763
P25916	P25916	Bmi1	105292	52917.3	58468.5	218690	207655	151266	47035.8	86191	1835.64	39321.3	48194	48565.1	0.1629	0.0821	0.0926	0.3341	0.301	0.2584	0.0794	0.1437	0.0031	0.0656	0.0825	0.0816	0.0085	0.4817	0.0052	0.2383	0.0006	0.9783	-1.9819	-1.4044	-0.5775	0.5549	1.9594	-0.0225
P25976	P25976	Ubtf	2.84544e+06	3.33152e+06	4.16465e+06	2.89187e+06	2.72992e+06	4.68599e+06	4.01562e+06	3374676	3.72203e+06	3.98192e+06	4.24548e+06	4668914	4.401	5.1674	6.5968	4.4179	3.9569	8.0062	6.7782	5.627	6.2704	6.6436	7.2713	7.8462	0.594	0.3124	0.9624	0.0632	0.2477	0.0994	0.1891	-0.0191	0.2083	-0.4289	-0.4097	-0.2206
P26011	P26011	Itgb7	360147	193230	356794	172648	430922	317967	397044	322675	417256	100136	74267.2	269491	0.557	0.2997	0.5652	0.2638	0.6246	0.5433	0.6702	0.538	0.7029	0.1671	0.1272	0.4529	0.2548	0.1806	0.9826	0.17	0.2026	0.0274	0.4168	-0.0098	0.4266	0.9283	0.9382	1.355
P26039	P26039	Tln1	6854582	6818833	7527151	6.42184e+06	6.25655e+06	6626970	6448557	6.513e+06	7.08255e+06	7008436	7318032	8574350	10.6018	10.5764	11.923	9.8105	9.0686	11.3224	10.8849	10.8599	11.9318	11.6932	12.5337	14.4094	0.198	0.7526	0.2927	0.1148	0.0541	0.1325	0.1571	0.1323	0.0249	-0.2231	-0.3553	-0.1982
P26040	P26040	Ezr	5.83177e+06	4661301	3787258	5220326	6.50297e+06	3.58835e+06	4116382	4501146	4317792	4177536	4.72445e+06	3976898	9.0198	7.2299	5.999	7.975	9.4258	6.1308	6.9483	7.5053	7.2741	6.97	8.0916	6.6833	0.5677	0.855	0.7579	0.8718	0.5995	0.9906	-0.1151	-0.0809	-0.0342	0.0331	0.1139	-0.0011
P26041	P26041	Msn	7364569	6.65727e+06	5.78537e+06	9354352	11068460	5851379	6783422	7.56768e+06	7.03e+06	5920452	5.25184e+06	5304055	11.3906	10.3258	9.164	14.2905	16.0433	9.9973	11.4501	12.6184	11.8433	9.878	8.9949	8.9136	0.4656	0.0828	0.174	0.2217	0.0834	0.0042	-0.1674	-0.3852	0.2178	0.1523	0.5375	0.3701
P26043	P26043	Rdx	15686196	14314445	11998544	17470576	18711368	9964659	12554956	13509796	12193993	12879219	11536393	10976131	24.2614	22.2025	19.0057	26.6895	27.1214	17.025	21.1922	22.5264	20.543	21.4883	19.7585	18.4456	0.5484	0.8178	0.6483	0.3365	0.3375	0.223	-0.1405	-0.1137	-0.0269	0.1333	0.2469	0.1064
P26151	P26151	Fcgr1	1.31108e+06	1.16106e+06	1.35495e+06	255733	491417	458341	493581	413442	484093	452714	408065	412183	2.0278	1.8009	2.1462	0.3907	0.7123	0.7831	0.8331	0.6894	0.8155	0.7553	0.6989	0.6927	0.3075	0.0004	0.001	0.0002	0.5166	0.2672	0.3099	1.6635	-1.3536	1.4767	-0.1869	0.1231
P26187	P26187	Mgmt	476473	597911	732180	554089	421697	1.06482e+06	824386	770941	838373	728329	821031	960175	0.7369	0.9274	1.1598	0.8465	0.6112	1.8193	1.3915	1.2855	1.4124	1.2152	1.4062	1.6136	0.5068	0.0304	0.718	0.0487	0.4559	0.7102	0.3195	-0.2146	0.5341	-0.5846	-0.37	-0.0505
P26231	P26231	Ctnna1	305109	389736	538693	336784	321499	754632	570658	477928	495630	564099	517537	638260	0.4719	0.6045	0.8533	0.5145	0.466	1.2893	0.9632	0.7969	0.835	0.9412	0.8864	1.0726	0.7099	0.1446	0.715	0.0604	0.4835	0.2453	0.1932	-0.2342	0.4274	-0.5878	-0.3536	-0.1603
P26323	P26323	Fli1	1171056	1321082	1.45765e+06	660627	610512	1.22568e+06	973591	860014	1.01305e+06	1628463	1.85083e+06	1.8466e+06	1.8112	2.0491	2.3089	1.0092	0.8849	2.0941	1.6434	1.434	1.7067	2.717	3.1699	3.1033	0.5365	0.0494	0.1509	0.0095	0.0152	0.001	0.2625	0.6293	-0.3669	-0.5433	-1.1726	-0.9101
P26350	P26350	Ptma	97002848	116083248	120286480	90234568	93352440	151651696	131253008	112174752	127823712	115418744	132102824	127240528	150.031	180.052	190.534	137.85	135.311	259.103	221.549	187.042	215.342	192.57	226.254	213.83	0.5091	0.0996	0.9318	0.0751	0.4704	0.8506	0.2293	-0.0319	0.2612	-0.2812	-0.2493	-0.02
P26369	P26369	U2af2	4540674	4.25621e+06	4.34881e+06	4201931	3.94665e+06	4203431	3885774	4.28028e+06	3.94015e+06	3943019	4.84957e+06	3857041	7.0229	6.6016	6.8885	6.4192	5.7205	7.1817	6.559	7.137	6.6379	6.5787	8.3059	6.4818	0.5031	0.799	0.4176	0.6629	0.4018	0.6081	0.0737	0.0863	-0.0127	-0.0588	-0.1451	-0.0715
P26443	P26443	Glud1	6978864	5823174	5430864	6.50455e+06	7.09364e+06	3.63477e+06	4333631	4723762	4587054	5.78105e+06	4.60856e+06	4452904	10.794	9.0321	8.6025	9.9369	10.282	6.2101	7.315	7.8765	7.7277	9.6454	7.8931	7.4832	0.4237	0.0566	0.6729	0.2949	0.7645	0.3634	-0.2056	0.1052	-0.3108	0.1842	0.0789	-0.1266
P26450	P26450	Pik3r1	1.64419e+06	1.35848e+06	1.51417e+06	1314126	1.10428e+06	1.43464e+06	1383076	1.46735e+06	1.43147e+06	1.50604e+06	1.76627e+06	1.73447e+06	2.543	2.1071	2.3984	2.0076	1.6006	2.4511	2.3346	2.4467	2.4116	2.5128	3.0251	2.9148	0.202	0.7348	0.2998	0.0811	0.0517	0.0577	0.2474	0.2182	0.0292	-0.2621	-0.4803	-0.2329
P26516	P26516	Psmd7	3043865	2.74631e+06	2.84511e+06	3221368	3.57725e+06	2.88265e+06	2.60013e+06	2.78611e+06	3.15303e+06	2.70596e+06	2.9616e+06	2803122	4.7079	4.2597	4.5066	4.9212	5.1851	4.9251	4.3889	4.6456	5.3119	4.5148	5.0724	4.7107	0.473	0.3931	0.0293	0.2583	0.2572	0.9621	-0.0673	-0.1578	0.0905	-0.0856	0.0722	0.0049
P26638	P26638	Sars	9806365	8130859	7.2368e+06	12928660	14253666	8530410	9210943	10376169	10400478	7882416	6825888	6.8884e+06	15.1672	12.6114	11.4631	19.7509	20.6601	14.5745	15.5477	17.3013	17.5215	13.1514	11.6908	11.5761	0.4838	0.0422	0.0745	0.4789	0.0344	0.0044	-0.1265	-0.4867	0.3602	0.1077	0.5944	0.4679
P26883	P26883	Fkbp1a	9046118	11087233	11632712	10059150	9047591	19465498	13893799	11390591	13631176	11045109	12364198	12810468	13.9914	17.1969	18.4262	15.3672	13.1141	33.2576	23.4521	18.9928	22.9642	18.4282	21.1763	21.5283	0.8604	0.0529	0.5682	0.08	0.9765	0.4536	0.0833	-0.3154	0.3987	-0.3012	0.0142	0.0975
P27046	P27046	Man2a1	441773	386587	335156	345558	599743	224361	282380	330357	285672	357341	292096	236102	0.6833	0.5996	0.5309	0.5279	0.8693	0.3833	0.4766	0.5508	0.4813	0.5962	0.5003	0.3968	0.5687	0.1127	0.9449	0.2146	0.5705	0.938	-0.239	0.0267	-0.2656	0.2805	0.2539	0.0149
P27048;P63163	P27048;P63163	Snrpb;Snrpn	3.03621e+06	2.11621e+06	2327029	2.4723e+06	3.15998e+06	1.25152e+06	2.00278e+06	1.82512e+06	1.24513e+06	2.11568e+06	1231013	1.30006e+06	4.696	3.2824	3.686	3.7769	4.5803	2.1383	3.3806	3.0432	2.0976	3.5299	2.1084	2.1848	0.4646	0.1396	0.6641	0.1096	0.3558	0.718	-0.3006	0.1524	-0.4529	0.5763	0.424	0.1234
P27546	P27546	Map4	2.30662e+06	2.84106e+06	3.16055e+06	2.94337e+06	2.77603e+06	5301579	3.93172e+06	3.91638e+06	3.55122e+06	3161800	3.3575e+06	4.01275e+06	3.5676	4.4066	5.0063	4.4965	4.0237	9.058	6.6366	6.5302	5.9827	5.2753	5.7504	6.7435	0.7624	0.0114	0.4077	0.0566	0.9713	0.39	0.1235	-0.4374	0.561	-0.453	-0.0156	0.1079
P27601	P27601	Gna13	587408	598216	438881	762569	841522	315466	497693	565544	422001	442952	361638	393174	0.9085	0.9279	0.6952	1.165	1.2198	0.539	0.8401	0.943	0.7109	0.739	0.6194	0.6607	0.5647	0.9067	0.6013	0.1069	0.2445	0.1049	-0.2293	-0.2078	-0.0216	0.3263	0.534	0.3047
P27612	P27612	Plaa	902009	819853	673775	1.09116e+06	1059396	688842	798016	876963	874548	763318	734549	708806	1.3951	1.2716	1.0673	1.6669	1.5356	1.1769	1.347	1.4623	1.4733	1.2736	1.2581	1.1912	0.8422	0.1528	0.286	0.9717	0.2148	0.0173	-0.0322	-0.23	0.1978	0.0043	0.2344	0.2021
P27641	P27641	Xrcc5	703131	692052	672577	969551	1.02336e+06	718648	726378	584104	595364	731350	624536	656702	1.0875	1.0734	1.0654	1.4812	1.4833	1.2278	1.2261	0.9739	1.003	1.2202	1.0697	1.1036	0.0471	0.9274	0.0193	0.2929	0.0506	0.5272	-0.3883	-0.3779	-0.0104	-0.0729	0.305	-0.0833
P27659	P27659	Rpl3	10823342	7903655	6960525	11744823	15484058	3.75969e+06	8650771	9398507	6.53986e+06	5435363	4.22136e+06	3989632	16.7402	12.259	11.0255	17.9424	22.4435	6.4236	14.6021	15.6712	11.0176	9.0686	7.23	6.7047	0.7302	0.8594	0.679	0.0391	0.1753	0.0181	-0.181	-0.2259	0.0449	0.799	1.025	0.844
P27661	P27661	H2afx	179487	161481	387969	327561	12299364	94770.5	172845	200269	194752	148663	106811	262591	0.2776	0.2505	0.6145	0.5004	17.8274	0.1619	0.2918	0.3339	0.3281	0.248	0.1829	0.4413	0.373	0.6215	0.3777	0.5561	0.371	0.7473	-4.2769	-4.0163	-0.2606	0.3895	4.4058	0.1289
P27773	P27773	Pdia3	56410776	76577952	88432872	72879688	53459056	124235952	96895144	83422896	88889552	80072352	82314080	95922488	87.2489	118.777	140.077	111.337	77.4868	212.262	163.555	139.1	149.75	133.596	140.98	161.2	0.6986	0.104	0.6938	0.1614	0.7934	0.637	0.1737	-0.2127	0.3864	-0.3324	-0.1197	0.054
P27808	P27808	Mgat1	64549.6	50791.1	29292.4	55796.5	87463.1	NaN	52223.6	50993	41703.8	47121.1	22311.8	6023.84	0.0998	0.0788	0.0464	0.0852	0.1268	0	0.0882	0.085	0.0703	0.0786	0.0382	0.0101	0.795	0.7286	0.9198	0.2649	0.5392	0.133	0.1994	0.0859	0.1135	0.8257	0.7398	0.9392
P27870	P27870	Vav1	8070646	6.32064e+06	4.87387e+06	8.14627e+06	8893758	3.55643e+06	5055854	5898113	5.68092e+06	6087335	5013845	5053057	12.4826	9.8037	7.7202	12.4449	12.8911	6.0763	8.5341	9.8346	9.5705	10.1564	8.5873	8.4918	0.632	0.656	0.8656	0.5664	0.5722	0.7439	-0.169	-0.0661	-0.103	0.1398	0.2058	0.0368
P28028	P28028	Braf	26713.9	53251.2	40914.5	62853.5	12959.8	31974.1	47041.8	45825.3	60847.8	42533.6	25124.7	45273.3	0.0413	0.0826	0.0648	0.096	0.0188	0.0546	0.0794	0.0764	0.1025	0.071	0.043	0.0761	0.2809	0.1854	0.812	0.9785	0.7933	0.1592	0.6085	0.1555	0.4529	-0.0103	-0.1659	0.4426
P28033	P28033	Cebpb	1.29239e+06	1.36096e+06	1.59958e+06	1.63939e+06	1.44511e+06	2.4941e+06	2.58784e+06	2.24364e+06	2.09217e+06	1.56488e+06	1.5676e+06	1697025	1.9989	2.1109	2.5337	2.5045	2.0946	4.2613	4.3682	3.7411	3.5246	2.6109	2.6848	2.8519	0.2634	0.0052	0.3409	0.0478	0.7402	0.0115	0.3929	-0.4154	0.8083	-0.2944	0.121	0.5139
P28063	P28063	Psmb8	9670754	7.42371e+06	6.82917e+06	5061237	5067258	3.58006e+06	4434723	4.81233e+06	4.38223e+06	4.36295e+06	3.9655e+06	4224804	14.9575	11.5146	10.8174	7.732	7.3448	6.1167	7.4856	8.0241	7.3826	7.2794	6.7918	7.0999	0.3422	0.0207	0.0173	0.014	0.9889	0.0789	0.1113	0.8152	-0.7039	0.8167	0.0015	0.1128
P28076	P28076	Psmb9	2.04226e+06	2.15674e+06	2177694	654478	605423	626286	829408	664323	706277	958768	776703	833174	3.1587	3.3452	3.4495	0.9998	0.8775	1.07	1.4	1.1077	1.1899	1.5997	1.3303	1.4002	0.0733	0.0001	0	0.0001	0.0094	0.1503	0.3271	1.7557	-1.4286	1.2008	-0.555	-0.2278
P28271	P28271	Aco1	951394	836432	664278	1.16167e+06	1.35759e+06	629848	701180	802259	796173	903817	696902	739124	1.4715	1.2974	1.0522	1.7747	1.9678	1.0761	1.1836	1.3377	1.3413	1.508	1.1936	1.2421	0.3122	0.9218	0.3254	0.8063	0.3684	0.819	-0.319	-0.3346	0.0156	-0.0456	0.2891	-0.03
P28352	P28352	Apex1	2.69363e+06	2.55847e+06	1.86059e+06	2.31893e+06	2962300	1.71944e+06	1.86996e+06	1.90362e+06	1803267	2.52781e+06	1.98114e+06	2.07915e+06	4.1662	3.9683	2.9472	3.5426	4.2937	2.9377	3.1564	3.1741	3.0379	4.2175	3.3931	3.4941	0.3007	0.2074	0.8598	0.9874	0.8262	0.0927	-0.2017	0.0406	-0.2423	-0.003	-0.0436	-0.2453
P28474	P28474	Adh5	1.56259e+06	1.41234e+06	1.04245e+06	2.06613e+06	1.8839e+06	1.02615e+06	1.15061e+06	1.09877e+06	1.21244e+06	1.3366e+06	1.04147e+06	1.05762e+06	2.4168	2.1906	1.6512	3.1564	2.7306	1.7532	1.9422	1.8321	2.0426	2.2301	1.7837	1.7773	0.2212	0.565	0.3857	0.5974	0.2352	0.9603	-0.3934	-0.2878	-0.1056	0.112	0.3998	0.0064
P28574	P28574	Max	2.26122e+06	2.78562e+06	3.01181e+06	1.98678e+06	2099022	3.0565e+06	2.52038e+06	2.16519e+06	2.17839e+06	2.52646e+06	2.63329e+06	2.44524e+06	3.4974	4.3207	4.7707	3.0352	3.0424	5.2221	4.2543	3.6103	3.6699	4.2153	4.5101	4.1093	0.9226	0.4554	0.6271	0.8444	0.5261	0.1426	0.0297	0.1558	-0.1262	-0.0279	-0.1837	-0.1541
P28650	P28650	Adssl1	2946150	2.58647e+06	2.11945e+06	2.21562e+06	3.18096e+06	1.3212e+06	1.82191e+06	1.68922e+06	1.78674e+06	2.7415e+06	1.93344e+06	2.08014e+06	4.5567	4.0118	3.3572	3.3848	4.6107	2.2573	3.0753	2.8166	3.0101	4.5741	3.3114	3.4957	0.5463	0.047	0.5053	0.7468	0.657	0.1086	-0.2038	0.2181	-0.4219	0.0674	-0.1506	-0.3544
P28656	P28656	Nap1l1	25617750	33129138	41548396	29181200	20323996	73607152	46936980	39469168	46340760	39805084	39667380	46904056	39.6222	51.3852	65.8126	44.5796	29.4588	125.761	79.2275	65.8113	78.0694	66.4127	67.9388	78.8232	0.8097	0.0641	0.6665	0.0922	0.8896	0.5989	0.1592	-0.3494	0.5086	-0.4429	-0.0935	0.0657
P28658	P28658	Atxn10	1479667	1.35254e+06	1.32808e+06	1.37926e+06	1.28908e+06	1.24134e+06	1.20536e+06	1.17153e+06	1.33216e+06	1438491	1.63116e+06	1.49093e+06	2.2886	2.0979	2.1037	2.1071	1.8685	2.1209	2.0346	1.9534	2.2443	2.4	2.7937	2.5055	0.7234	0.4665	0.2721	0.039	0.0204	0.0287	0.0318	0.0903	-0.0585	-0.2465	-0.3368	-0.305
P28659	P28659	Celf1	896041	730256	665991	875507	1.20381e+06	576595	894254	836307	689617	718765	658102	571906	1.3859	1.1327	1.0549	1.3375	1.7449	0.9851	1.5095	1.3945	1.1618	1.1992	1.1271	0.9611	0.9981	0.3151	0.5322	0.4791	0.3225	0.105	-0.0006	-0.1868	0.1862	0.1204	0.3072	0.3065
P28663	P28663	Napb	398622	370524	322823	394410	391984	317376	314453	349850	306827	322972	284973	191772	0.6165	0.5747	0.5114	0.6025	0.5682	0.5422	0.5308	0.5833	0.5169	0.5389	0.4881	0.3223	0.3647	0.5508	0.9266	0.1781	0.1477	0.2419	-0.0707	-0.0087	-0.0619	0.3356	0.3444	0.2737
P28667	P28667	Marcksl1	3.98557e+06	4.16845e+06	4963251	7.24824e+06	6.79456e+06	13795411	12570224	11414773	11104617	3.94154e+06	3.48626e+06	4.26765e+06	6.1644	6.4655	7.8618	11.073	9.8485	23.57	21.218	19.0331	18.7077	6.5763	5.971	7.1719	0.3399	0.0002	0.1442	0.7025	0.1336	0.0001	0.4062	-1.1185	1.5247	0.0554	1.1739	1.5801
P28704	P28704	Rxrb	216703	217844	259807	169564	212233	142766	150049	182062	161125	210271	178210	134639	0.3352	0.3379	0.4115	0.259	0.3076	0.2439	0.2533	0.3036	0.2714	0.3508	0.3052	0.2263	0.8193	0.0422	0.0443	0.2015	0.5924	0.6702	0.0312	0.4201	-0.3889	0.2978	-0.1223	-0.0912
P28740	P28740	Kif2a	772432	799688	621190	799275	1.10243e+06	577052	641664	629069	629991	693015	697456	616621	1.1947	1.2404	0.984	1.221	1.5979	0.9859	1.0831	1.0489	1.0613	1.1563	1.1945	1.0362	0.3172	0.3981	0.5455	0.9136	0.4924	0.2557	-0.2528	-0.1543	-0.0985	0.0136	0.1678	-0.085
P28741	P28741	Kif3a	51171.9	54557.6	43072.7	76320.9	89473.9	64720.5	44887.3	38805.6	61176	49413.5	24195.9	37125.7	0.0791	0.0846	0.0682	0.1166	0.1297	0.1106	0.0758	0.0647	0.1031	0.0824	0.0414	0.0624	0.0411	0.7715	0.005	0.299	0.0123	0.31	-0.5512	-0.6213	0.07	0.3167	0.9379	0.3867
P28798	P28798	Grn	1.5204e+06	2.40663e+06	2391481	3.39643e+06	1.80951e+06	3.04183e+06	2.70551e+06	2.33429e+06	2.35882e+06	1.28662e+06	1.59573e+06	1542753	2.3516	3.7328	3.7881	5.1887	2.6228	5.1971	4.5668	3.8922	3.9739	2.1467	2.733	2.5926	0.8385	0.1733	0.3449	0.1863	0.1025	0.0039	-0.0653	-0.398	0.3327	0.4019	0.7998	0.7345
P28867	P28867	Prkcd	1.93431e+06	1.59383e+06	1.29386e+06	2225479	2562795	1.07422e+06	1531947	1.59598e+06	1.44477e+06	1.43565e+06	1.06432e+06	1.07774e+06	2.9917	2.4721	2.0495	3.3998	3.7147	1.8353	2.5859	2.6612	2.434	2.3953	1.8229	1.8112	0.5097	0.8518	0.4971	0.2125	0.187	0.0542	-0.2206	-0.2524	0.0318	0.3174	0.5699	0.3493
P29037	P29037	Tbp	140406	174528	211967	127884	128210	63954	34187.1	58205.9	120657	134153	1034.23	96894.8	0.2172	0.2707	0.3358	0.1954	0.1858	0.1093	0.0577	0.0971	0.2033	0.2238	0.0018	0.1628	0.4381	0.0487	0.0643	0.1237	0.6596	0.9044	-0.4541	0.7478	-1.2019	1.0843	0.3365	-0.1176
P29341	P29341	Pabpc1	10942071	10344350	9354010	11664037	13418283	6713988	9013670	9494395	8663109	8671076	8605410	7.16655e+06	16.9238	16.0447	14.8167	17.8189	19.4493	11.4711	15.2147	15.8311	14.5946	14.4672	14.7386	12.0435	0.6961	0.3695	0.9053	0.1072	0.388	0.1899	-0.0948	-0.0285	-0.0663	0.2122	0.2407	0.1459
P29351	P29351	Ptpn6	7.10886e+06	6.12622e+06	4.93618e+06	9151870	10446083	5.47117e+06	6.48235e+06	7353179	6489326	5833460	4947734	4896298	10.9951	9.5021	7.8189	13.9812	15.1412	9.3477	10.9419	12.2608	10.9324	9.7328	8.474	8.2283	0.4726	0.1294	0.1648	0.5752	0.0935	0.0161	-0.1725	-0.4421	0.2696	0.0992	0.5413	0.3688
P29352	P29352	Ptpn22	104577	100764	121903	111160	119606	86655.1	75086.9	84413	80850.8	102958	52532.8	108699	0.1617	0.1563	0.1931	0.1698	0.1734	0.1481	0.1267	0.1408	0.1362	0.1718	0.09	0.1827	0.0308	0.0425	0.6589	0.5182	0.6338	0.6698	-0.2831	0.0573	-0.3404	0.2018	0.1445	-0.1386
P29391	P29391	Ftl1	10409912	16215140	23285130	14470298	10513363	25761190	24472762	22892290	24795938	11598701	16651380	25571630	16.1007	25.1506	36.8836	22.106	15.2387	44.014	41.3089	38.1709	41.7732	19.3518	28.519	42.9737	0.2032	0.0787	0.9238	0.667	0.7894	0.2195	0.5757	-0.0583	0.634	-0.2174	-0.1591	0.4165
P29416	P29416	Hexa	1.8138e+06	1.75069e+06	1.40575e+06	1496479	1.9447e+06	1007928	1.32206e+06	1.2882e+06	1.31788e+06	1.58002e+06	1.41764e+06	1.3631e+06	2.8054	2.7154	2.2267	2.2861	2.8188	1.7221	2.2316	2.148	2.2202	2.6362	2.428	2.2907	0.8233	0.103	0.4468	0.5597	0.6243	0.0723	-0.0488	0.1825	-0.2313	0.075	-0.1075	-0.1563
P29452	P29452	Casp1	1.93587e+06	1.79306e+06	1.44977e+06	1.71725e+06	1.78453e+06	1.01087e+06	1.23355e+06	1.2431e+06	1.3073e+06	1.38744e+06	1.10415e+06	1.06609e+06	2.9942	2.7811	2.2964	2.6234	2.5866	1.7271	2.0822	2.0728	2.2024	2.3149	1.8911	1.7916	0.5491	0.0534	0.3507	0.0573	0.4013	0.5095	-0.1259	0.2185	-0.3445	0.4285	0.21	0.084
P29594	P29594	Casp2	673079	581725	612312	281315	331416	528468	300383	326872	359902	476056	729338	684801	1.041	0.9023	0.9699	0.4298	0.4804	0.9029	0.507	0.545	0.6063	0.7943	1.2491	1.1508	0.7527	0.0011	0.0775	0.5505	0.0869	0.0222	-0.1286	0.6842	-0.8128	-0.1329	-0.8171	-0.9457
P29595	P29595	Nedd8	5.40067e+06	5.51738e+06	6577532	6.52434e+06	5.00317e+06	8.13251e+06	6117737	4929150	6526766	5.06687e+06	6218623	7023589	8.3531	8.5578	10.4188	9.9671	7.2519	13.8947	10.3265	8.2189	10.9955	8.4538	10.6507	11.8033	0.8153	0.5265	0.5693	0.37	0.9762	0.7418	-0.0748	-0.1871	0.1122	-0.1775	0.0096	-0.0653
P29758	P29758	Oat	1.64323e+06	1.42798e+06	1.30389e+06	2.27518e+06	2.31415e+06	1.34228e+06	1.45627e+06	1445459	1.50713e+06	1.46793e+06	1.27766e+06	1.18996e+06	2.5415	2.2149	2.0654	3.4757	3.3543	2.2933	2.4581	2.4102	2.539	2.4492	2.1883	1.9998	0.2042	0.251	0.1283	0.7643	0.1054	0.1313	-0.3006	-0.4194	0.1188	0.0396	0.459	0.1584
P30204	P30204	Msr1	937057	1.03973e+06	1.19156e+06	1.26747e+06	1.13167e+06	2.11215e+06	2.13763e+06	1.74777e+06	1.94092e+06	881863	907934	1.04581e+06	1.4493	1.6127	1.8874	1.9363	1.6403	3.6087	3.6082	2.9142	3.2698	1.4713	1.555	1.7575	0.249	0.0025	0.2996	0.7374	0.2654	0.0016	0.4466	-0.5378	0.9844	0.0491	0.5869	1.0335
P30282	P30282	Ccnd3	58342.4	39586.6	64912.8	88663.2	87606.1	62441.7	NaN	40260.6	39310.8	17643.5	13246.1	49064.3	0.0902	0.0614	0.1028	0.1354	0.127	0.1067	0	0.0671	0.0662	0.0294	0.0227	0.0825	0.0299	0.187	0.0627	0.1507	0.0196	0.9895	-1.4688	-0.5366	-0.9321	0.919	1.4556	-0.0131
P30285	P30285	Cdk4	1.89248e+06	1.64117e+06	1.46991e+06	1.71251e+06	2.01475e+06	1.06179e+06	1.22124e+06	1.40486e+06	1.32121e+06	1.45495e+06	1.35135e+06	1.30625e+06	2.927	2.5456	2.3283	2.6162	2.9203	1.8141	2.0614	2.3425	2.2258	2.4275	2.3145	2.1952	0.5186	0.1132	0.7083	0.1992	0.7033	0.3866	-0.1489	0.0858	-0.2347	0.1693	0.0835	-0.0654
P30355	P30355	Alox5ap	1.26823e+06	1.24561e+06	1.01244e+06	923670	1284890	609969	816455	640369	647553	859209	910389	1.03404e+06	1.9615	1.932	1.6037	1.4111	1.8624	1.0422	1.3781	1.0678	1.0909	1.4335	1.5592	1.7377	0.3701	0.0127	0.2092	0.1521	0.6138	0.0405	-0.2871	0.3491	-0.6363	0.2167	-0.1324	-0.4195
P30412	P30412	Ppic	928579	1.20959e+06	1182243	803165	538693	1.10457e+06	785233	667846	758776	1.2677e+06	1687315	1.7647e+06	1.4362	1.8761	1.8727	1.227	0.7808	1.8872	1.3254	1.1136	1.2783	2.1151	2.8899	2.9656	0.8654	0.0374	0.2901	0.0396	0.032	0.0071	-0.0674	0.4127	-0.4801	-0.6203	-1.0331	-1.1004
P30415	P30415	Nktr	125463	162880	201743	139682	166783	259661	169493	123044	121868	197715	175685	155194	0.194	0.2526	0.3196	0.2134	0.2417	0.4436	0.2861	0.2052	0.2053	0.3299	0.3009	0.2608	0.4326	0.6343	0.6147	0.3702	0.9761	0.125	-0.3677	-0.2302	-0.1375	-0.2186	0.0116	-0.3561
P30416	P30416	Fkbp4	2.68674e+06	2.33412e+06	2111267	2.41816e+06	2.77723e+06	1.78429e+06	1.93807e+06	2.07624e+06	2.13552e+06	2.42791e+06	2.15896e+06	2.0531e+06	4.1555	3.6204	3.3442	3.6942	4.0255	3.0485	3.2714	3.4619	3.5977	4.0508	3.6977	3.4503	0.6547	0.3627	0.7688	0.9334	0.6909	0.2184	-0.0598	0.0464	-0.1062	-0.0102	-0.0566	-0.1164
P30681	P30681	Hmgb2	48744664	62281212	64214780	56421652	51354792	85867840	64009820	62514568	59101360	60338768	58993560	68714056	75.392	96.6017	101.716	86.1944	74.4367	146.708	108.046	104.237	99.5669	100.672	101.039	115.475	0.95	0.2057	0.6621	0.1987	0.893	0.7608	0.021	-0.1672	0.1882	-0.2127	-0.0455	-0.0245
P30999	P30999	Ctnnd1	1.86618e+06	1.67924e+06	1.94052e+06	1.58976e+06	1.48674e+06	1773612	1.53361e+06	1.55991e+06	1.79381e+06	1.67744e+06	1.97004e+06	1.94601e+06	2.8864	2.6046	3.0738	2.4286	2.155	3.0303	2.5887	2.601	3.022	2.7987	3.3741	3.2703	0.5367	0.5827	0.3392	0.2603	0.1235	0.1451	0.109	0.1698	-0.0607	-0.1409	-0.3106	-0.2016
P31230	P31230	Aimp1	6616440	8.1461e+06	10047315	7521420	5731297	13514384	11124722	9548787	10770076	8901924	9858861	12070448	10.2335	12.6351	15.9149	11.4903	8.3073	23.0898	18.778	15.9218	18.1441	14.8524	16.8854	20.2846	0.5083	0.0654	0.7891	0.1257	0.5574	0.8868	0.3012	-0.1451	0.4463	-0.4237	-0.2786	0.0226
P31266	P31266	Rbpj	1.9082e+06	1.6938e+06	1.51371e+06	2.61727e+06	2.79953e+06	2149975	2387655	2.44704e+06	2.25809e+06	1.51528e+06	937353	960297	2.9514	2.6272	2.3977	3.9984	4.0578	3.6733	4.0303	4.0802	3.8042	2.5282	1.6054	1.6138	0.6954	0.0019	0.0033	0.0981	0.0037	0.0029	0.0226	-0.5564	0.579	0.4728	1.0292	1.0518
P31651	P31651	Slc6a12	325378	281794	239004	412841	444757	125846	194528	170215	146564	177126	254179	134420	0.5033	0.4371	0.3786	0.6307	0.6447	0.215	0.3284	0.2838	0.2469	0.2955	0.4353	0.2259	0.2149	0.0235	0.7145	0.1659	0.3119	0.6473	-0.7948	-0.1763	-0.6185	0.4631	0.6394	-0.1553
P31750	P31750	Akt1	388713	348015	285652	495480	541889	324939	350631	383677	415370	360373	314893	339037	0.6012	0.5398	0.4525	0.7569	0.7854	0.5552	0.5918	0.6397	0.6998	0.6013	0.5393	0.5698	0.5214	0.102	0.1172	0.4512	0.1589	0.11	-0.1191	-0.3965	0.2774	-0.1021	0.2944	0.1753
P31786	P31786	Dbi	34730144	45765036	48520208	39512616	31960722	61387548	48211684	41025924	45789544	47317552	52291928	53646036	53.7161	70.9842	76.8559	60.3627	46.3258	104.883	81.3791	68.4071	77.1407	78.9469	89.561	90.1533	0.7909	0.3461	0.8688	0.0722	0.4329	0.1155	0.1011	-0.07	0.171	-0.3599	-0.2899	-0.1888
P31809	P31809	Ceacam1	26980.3	63682.6	23386.7	132278	13520.8	149815	107038	126229	123415	47729.9	33045.9	58383.9	0.0417	0.0988	0.037	0.2021	0.0196	0.256	0.1807	0.2105	0.2079	0.0796	0.0566	0.0981	0.6048	0.0031	0.249	0.4601	0.3261	0.0014	0.3268	-1.4277	1.7545	-0.4004	1.0273	1.3541
P31938	P31938	Map2k1	1.5269e+06	1.31664e+06	1.1326e+06	1905367	2144750	1.10518e+06	1343620	1.44893e+06	1611216	1.07777e+06	911161	896986	2.3616	2.0422	1.794	2.9108	3.1087	1.8882	2.268	2.416	2.7144	1.7982	1.5606	1.5074	0.6932	0.1298	0.239	0.0765	0.0595	0.006	-0.0961	-0.3515	0.2554	0.349	0.7005	0.6044
P31996	P31996	Cd68	13465321	16857786	19829724	10721883	10017713	15179225	13634987	11266775	12157067	18548994	19534954	23193248	20.8264	26.1474	31.4102	16.3796	14.5203	25.9343	23.0152	18.7863	20.4808	30.948	33.4578	38.9767	0.6529	0.1785	0.1991	0.0975	0.0219	0.0068	0.1321	0.4638	-0.3317	-0.3994	-0.8632	-0.7311
P32020	P32020	Scp2	6807018	8825605	10404549	6.88852e+06	6871415	9560059	7.9241e+06	6426626	8065625	11134141	10644968	12537836	10.5282	13.689	16.4808	10.5235	9.9598	16.3337	13.3755	10.7158	13.588	18.5767	18.2318	21.0701	0.904	0.6334	0.6529	0.0418	0.0343	0.0064	0.0334	0.1446	-0.1112	-0.5081	-0.6527	-0.6193
P32037	P32037	Slc2a3	318670	328184	336409	947723	759610	689229	714512	758384	734402	337056	363525	323901	0.4929	0.509	0.5329	1.4478	1.101	1.1776	1.2061	1.2645	1.2372	0.5624	0.6226	0.5443	0.9564	0	0.0023	0.0698	0.0035	0	-0.0072	-1.2798	1.2725	-0.1722	1.1076	1.1004
P32067	P32067	Ssb	4.13266e+06	4.04685e+06	3.77585e+06	4.29849e+06	4.91637e+06	4387998	4.58969e+06	4.69028e+06	4.40152e+06	3.79023e+06	3.51051e+06	3.55017e+06	6.3919	6.2769	5.9809	6.5667	7.1261	7.4971	7.7472	7.8206	7.4151	6.3238	6.0125	5.9661	0.1152	0.0012	0.0463	0.5243	0.0303	0.0007	0.1172	-0.1842	0.3014	0.0271	0.2113	0.3285
P32233	P32233	Drg1	1.30823e+06	1.0153e+06	855053	1392242	1.50727e+06	811583	1.04517e+06	1.15022e+06	980850	886102	919794	838940	2.0234	1.5748	1.3544	2.1269	2.1847	1.3866	1.7642	1.9179	1.6524	1.4784	1.5753	1.4099	0.6747	0.5794	0.4854	0.4662	0.1905	0.0329	-0.0952	-0.2023	0.1072	0.15	0.3523	0.2571
P32261	P32261	Serpinc1	313311	210436	319687	60309.1	31945.9	45216.1	28802.7	29383.6	37696.6	187547	266609	222791	0.4846	0.3264	0.5064	0.0921	0.0463	0.0773	0.0486	0.049	0.0635	0.3129	0.4566	0.3744	0.274	0.0025	0.0032	0.4574	0.0021	0.0014	-0.4208	2.6106	-3.0315	0.2036	-2.407	-2.8278
P32507	P32507	Nectin2	147737	96210.6	132895	292469	205570	390944	266750	208629	228593	109660	101613	77911.9	0.2285	0.1492	0.2105	0.4468	0.298	0.6679	0.4503	0.3479	0.3851	0.183	0.174	0.1309	0.5306	0.0066	0.0671	0.3113	0.047	0.0024	-0.2557	-1.264	1.0083	0.2697	1.5337	1.278
P32883	P32883	Kras	102761	126844	122304	33490.8	117384	216467	101447	168219	104077	56423.1	69946.2	43303	0.1589	0.1967	0.1937	0.0512	0.1701	0.3698	0.1712	0.2805	0.1753	0.0941	0.1198	0.0728	0.9101	0.5306	0.8892	0.0086	0.3409	0.0413	0.0851	-0.1056	0.1907	0.9383	1.0439	1.129
P32921	P32921	Wars	3.5539e+06	2799594	2.22832e+06	3.90093e+06	4354219	2.21369e+06	2.69694e+06	2.92672e+06	2.86711e+06	2.2792e+06	2.21527e+06	2.06733e+06	5.4967	4.3423	3.5297	5.9594	6.3113	3.7822	4.5523	4.88	4.8302	3.8027	3.7941	3.4742	0.4959	0.6344	0.4109	0.2577	0.106	0.002	-0.1706	-0.264	0.0934	0.2721	0.536	0.3654
P33174	P33174	Kif4	1.6648e+06	1494027	1.74838e+06	1.369e+06	1544020	1.18849e+06	1.21458e+06	1.16906e+06	1.28351e+06	1.91497e+06	1.86706e+06	1.78735e+06	2.5749	2.3173	2.7694	2.0914	2.238	2.0306	2.0502	1.9493	2.1623	3.195	3.1977	3.0037	0.49	0.0259	0.04	0.0166	0.0003	0.0003	-0.0457	0.2686	-0.3143	-0.2945	-0.5631	-0.6088
P33215	P33215	Nedd1	1.53279e+06	1.42454e+06	2.11427e+06	1.01243e+06	751495	984095	1.14911e+06	1.15627e+06	993956	1918159	2150546	3.27274e+06	2.3707	2.2095	3.349	1.5467	1.0893	1.6814	1.9397	1.928	1.6745	3.2003	3.6833	5.4999	0.1095	0.0956	0.0391	0.1317	0.0205	0.0319	0.3603	0.8771	-0.5167	-0.6432	-1.5202	-1.1599
P33609	P33609	Pola1	955506	800009	733943	640036	631123	394125	440039	484839	442987	820820	797303	733776	1.4779	1.2409	1.1626	0.9778	0.9148	0.6734	0.7428	0.8084	0.7463	1.3695	1.3656	1.2331	0.4004	0.0056	0.0298	0.796	0.0105	0.0004	-0.1594	0.597	-0.7565	-0.0319	-0.629	-0.7884
P33610	P33610	Prim2	1.51639e+06	1.2144e+06	1031834	1.64083e+06	1.1931e+06	944299	854712	947545	919899	1.11518e+06	1.12606e+06	1.02424e+06	2.3454	1.8836	1.6344	2.5067	1.7294	1.6134	1.4427	1.5799	1.5497	1.8606	1.9286	1.7213	0.2077	0.1127	0.99	0.6166	0.714	0.0133	-0.3553	0.0034	-0.3588	0.0896	0.0861	-0.2692
P33611	P33611	Pola2	988242	731056	662544	973088	803783	426792	462614	598429	552345	777609	708552	590829	1.5285	1.1339	1.0495	1.4866	1.1651	0.7292	0.7809	0.9978	0.9305	1.2974	1.2135	0.9929	0.383	0.1064	0.6979	0.7096	0.8713	0.0758	-0.3195	0.1348	-0.4543	0.0832	-0.0516	-0.3711
P34022	P34022	Ranbp1	21518612	26388764	28066598	27011342	18074258	38443564	31823816	31193384	32525848	26867306	28795656	34437728	33.2822	40.9305	44.4574	41.2648	26.1979	65.6823	53.7171	52.0122	54.7956	44.8267	49.3187	57.8733	0.473	0.0148	0.7074	0.0926	0.6312	0.5086	0.2698	-0.166	0.4358	-0.3573	-0.1913	0.0785
P34152	P34152	Ptk2	1.01655e+06	1.03053e+06	947837	1.1322e+06	1.44677e+06	799761	874163	897635	986241	892398	845575	867583	1.5723	1.5984	1.5014	1.7296	2.097	1.3664	1.4755	1.4967	1.6615	1.4889	1.4482	1.458	0.4424	0.8551	0.4604	0.0427	0.2765	0.2558	-0.1644	-0.1525	-0.0119	0.0881	0.2407	0.0763
P34884	P34884	Mif	86770960	91553688	94854584	87354864	106222728	120517264	105506984	91667088	105838120	100843608	105082840	120328912	134.206	142.005	150.249	133.451	153.966	205.908	178.091	152.847	178.303	168.252	179.977	202.215	0.83	0.0458	0.3694	0.0197	0.4677	0.3523	0.0458	-0.2101	0.2559	-0.3682	-0.1581	-0.1122
P34902	P34902	Il2rg	348791	528205	534772	563019	114456	941448	825993	664186	786637	525001	564427	611222	0.5395	0.8193	0.8471	0.8601	0.1659	1.6085	1.3942	1.1075	1.3252	0.8759	0.9667	1.0272	0.403	0.0145	0.7552	0.1089	0.8606	0.0302	0.5387	-0.2562	0.7949	-0.3796	-0.1234	0.4152
P35123	P35123	Usp4	1.44527e+06	1.29807e+06	1.13346e+06	1108481	1.45781e+06	1.03002e+06	1.12875e+06	1.12366e+06	1.16015e+06	1.22678e+06	1.17248e+06	1144667	2.2354	2.0134	1.7954	1.6934	2.113	1.7598	1.9053	1.8736	1.9545	2.0468	2.0081	1.9236	0.6955	0.4675	0.4306	0.8766	0.3669	0.1322	0.0427	0.1188	-0.0762	0.0157	-0.1031	-0.0604
P35235	P35235	Ptpn11	862056	751161	637460	882984	813883	453114	635289	720221	718548	665775	686503	598982	1.3333	1.1651	1.0097	1.3489	1.1797	0.7742	1.0723	1.2009	1.2105	1.1108	1.1758	1.0066	0.7493	0.9412	0.7426	0.5348	0.9865	0.3931	0.077	0.087	-0.0101	0.0912	0.0042	0.0812
P35276	P35276	Rab3d	208260	227093	176425	214508	267544	104531	98975.1	186982	167570	254964	120805	137891	0.3221	0.3522	0.2795	0.3277	0.3878	0.1786	0.1671	0.3118	0.2823	0.4254	0.2069	0.2317	0.5924	0.2597	0.7769	0.6999	0.9193	0.6972	-0.2323	0.0933	-0.3255	0.1426	0.0493	-0.1829
P35278	P35278	Rab5c	4639301	4.44401e+06	3.26156e+06	3080936	3868869	2709999	2.87161e+06	3095494	2.8196e+06	3.18018e+06	2.735e+06	2909940	7.1755	6.8929	5.1663	4.7067	5.6078	4.6301	4.8472	5.1615	4.7501	5.306	4.6843	4.8902	0.8633	0.0802	0.1113	0.0907	0.9559	0.8633	-0.0181	0.3641	-0.3821	0.3703	0.0062	-0.0118
P35279	P35279	Rab6a	16151818	12795644	13057991	16742176	21879586	10890993	14049878	15365459	13823861	13859517	9037801	9506820	24.9816	19.8468	20.6838	25.5767	31.7136	18.6077	23.7156	25.6205	23.2888	23.1239	15.4792	15.9764	0.7911	0.2457	0.4467	0.2825	0.191	0.0794	-0.0636	-0.2123	0.1487	0.2634	0.4757	0.4121
P35282	P35282	Rab21	1070760	890478	848965	1.24132e+06	1.30414e+06	653351	914003	929707	877486	796404	697925	584508	1.6561	1.3812	1.3448	1.8963	1.8903	1.1163	1.5428	1.5502	1.4783	1.3288	1.1953	0.9823	0.6926	0.5658	0.5648	0.1069	0.1693	0.0265	-0.101	-0.162	0.061	0.3216	0.4837	0.3826
P35283	P35283	Rab12	510083	378096	328003	657882	693206	370906	514878	575689	493804	571095	326536	295849	0.7889	0.5864	0.5196	1.005	1.0048	0.6337	0.8691	0.9599	0.8319	0.9528	0.5593	0.4972	0.9664	0.0462	0.1668	0.8277	0.3256	0.2152	0.0095	-0.4803	0.4898	-0.0845	0.3958	0.4052
P35288	P35288	Rab23	164894	337144	109132	214086	301257	234314	180931	161853	157364	116565	129266	126998	0.255	0.5229	0.1729	0.3271	0.4367	0.4003	0.3054	0.2699	0.2651	0.1945	0.2214	0.2134	0.0357	0.7469	0.5551	0.3691	0.0058	0.0094	-0.47	-0.2919	-0.1781	0.5954	0.8873	0.4173
P35290	P35290	Rab24	270854	520872	351300	632078	944719	507223	507677	405832	509493	210470	266048	299963	0.4189	0.8079	0.5565	0.9656	1.3693	0.8666	0.8569	0.6767	0.8583	0.3512	0.4557	0.5041	0.1776	0.1905	0.0689	0.268	0.0171	0.0088	-0.4206	-0.8442	0.4237	0.444	1.2882	0.8676
P35293	P35293	Rab18	915998	832926	704842	955094	1.13905e+06	549633	795964	813671	673451	664233	426652	428608	1.4167	1.2919	1.1165	1.4591	1.651	0.9391	1.3436	1.3567	1.1345	1.1082	0.7307	0.7203	0.7662	0.9786	0.7615	0.0524	0.1158	0.044	-0.0785	-0.0821	0.0037	0.5798	0.6619	0.5834
P35486	P35486	Pdha1	2.31045e+06	2.04424e+06	1.89781e+06	3.13237e+06	3.42677e+06	1.84354e+06	2087656	2.3708e+06	2.16175e+06	1.98102e+06	1.76006e+06	1.58347e+06	3.5735	3.1707	3.0061	4.7853	4.967	3.1498	3.5239	3.9531	3.6419	3.3052	3.0145	2.6611	0.3721	0.0974	0.1559	0.3649	0.0977	0.0344	-0.2146	-0.4041	0.1895	0.1186	0.5227	0.3081
P35550	P35550	Fbl	3.65207e+06	3.31415e+06	2.9808e+06	4.25562e+06	4.64138e+06	2.47564e+06	3.43891e+06	3.47987e+06	2746899	2.71948e+06	2.52081e+06	2256559	5.6485	5.1404	4.7216	6.5012	6.7275	4.2297	5.8047	5.8024	4.6276	4.5373	4.3174	3.7922	0.6701	0.6379	0.4833	0.0515	0.1247	0.0565	-0.1048	-0.1707	0.0658	0.2945	0.4651	0.3603
P35564	P35564	Canx	28422500	39976844	49398940	31177388	28543838	66744596	53999060	46766004	50955652	42406576	46816340	49268184	43.9603	62.0064	78.2478	47.6291	41.3732	114.036	91.1479	77.9782	85.844	70.7532	80.1829	82.7962	0.5033	0.0904	0.8161	0.193	0.6862	0.252	0.3286	-0.1404	0.4689	-0.3435	-0.2031	0.1255
P35585	P35585	Ap1m1	642860	697280	544263	737822	878196	450776	570680	635032	593642	644330	509455	473565	0.9943	1.0815	0.8621	1.1272	1.2729	0.7702	0.9633	1.0589	1.0001	1.075	0.8726	0.7958	0.7616	0.707	0.6583	0.57	0.4522	0.3495	-0.069	-0.1098	0.0408	0.0988	0.2086	0.1396
P35601	P35601	Rfc1	622328	621357	640048	440180	478774	259019	323688	347376	296361	649930	546542	645209	0.9625	0.9638	1.0138	0.6725	0.694	0.4425	0.5464	0.5792	0.4993	1.0844	0.9361	1.0843	0.5043	0.0001	0.0101	0.3528	0.0102	0.0008	-0.1548	0.7007	-0.8556	-0.0786	-0.7793	-0.9342
P35639	P35639	Ddit3	760977	1.52452e+06	1.40456e+06	555574	82934.1	944526	268599	563369	46689.8	695139	37272.3	169118	1.177	2.3646	2.2248	0.8487	0.1202	1.6138	0.4534	0.9394	0.0787	1.1598	0.0638	0.2842	0.4983	0.0335	0.1368	0.0476	0.5474	0.9782	-0.8117	1.1588	-1.9705	1.9352	0.7764	-0.0353
P35689	P35689	Ercc5	30696.1	49834.5	83041.2	37313.6	19973.8	87075.5	48019.4	62464.6	99046.9	87038.3	42969.3	55287.5	0.0475	0.0773	0.1315	0.057	0.029	0.1488	0.0811	0.1042	0.1669	0.1452	0.0736	0.0929	0.4275	0.4198	0.8774	0.6013	0.5745	0.7077	0.5849	0.1269	0.458	-0.2824	-0.4093	0.1756
P35700	P35700	Prdx1	60278380	53790244	54356548	61684680	64361484	49899100	46099464	44916624	45663400	52368280	54632308	51019856	93.2308	83.4317	86.1006	94.2346	93.2894	85.2545	77.8138	74.8945	76.9282	87.3737	93.5694	85.7399	0.0085	0.0223	0.4595	0.7466	0.6135	0.0082	-0.2484	-0.054	-0.1944	-0.0214	0.0326	-0.2158
P35761	P35761	Ttk	319823	172152	123829	252009	121800	141218	179479	78674.1	222584	218949	151194	180530	0.4947	0.267	0.1961	0.385	0.1765	0.2413	0.303	0.1312	0.375	0.3653	0.259	0.3034	0.9834	0.6899	0.6605	0.9209	0.5784	0.6417	0.0113	0.2547	-0.2434	0.0462	-0.2085	-0.1972
P35821	P35821	Ptpn1	953537	881567	717208	743241	727266	524903	678236	716018	653535	850242	621754	650407	1.4748	1.3674	1.1361	1.1354	1.0541	0.8968	1.1448	1.1939	1.101	1.4186	1.0649	1.093	0.1914	0.1578	0.0715	0.4259	0.2878	0.7158	0.1564	0.3662	-0.2098	0.1536	-0.2126	-0.0563
P35831	P35831	Ptpn12	14715124	10715809	11131404	17992652	23527064	10964348	13738632	14289083	13070509	9623688	11209092	11074891	22.7595	16.6208	17.6321	27.4871	34.1015	18.733	23.1902	23.8258	22.0196	16.0566	19.198	18.6116	0.4485	0.112	0.1837	0.6484	0.1249	0.0101	-0.2184	-0.4945	0.2761	0.0819	0.5764	0.358
P35922	P35922	Fmr1	617904	491956	487443	598933	582540	319349	374861	386863	345412	448725	437251	428457	0.9557	0.7631	0.7721	0.915	0.8444	0.5456	0.6327	0.6451	0.5819	0.7487	0.7489	0.72	0.2658	0.0328	0.6571	0.2247	0.8103	0.0052	-0.3097	0.1119	-0.4216	0.1676	0.0558	-0.2539
P35951	P35951	Ldlr	374351	561572	650831	490990	456505	775978	671014	588075	625399	575837	619098	612463	0.579	0.871	1.0309	0.7501	0.6617	1.3258	1.1326	0.9806	1.0536	0.9608	1.0603	1.0293	0.5382	0.1763	0.7463	0.234	0.646	0.5034	0.2101	-0.142	0.3521	-0.2981	-0.1561	0.0541
P35979	P35979	Rpl12	16183015	14157823	15901960	16372701	18141766	13302662	14233413	16024374	12176901	13477141	11727311	11171477	25.0298	21.9596	25.1887	25.0123	26.2958	22.7281	24.0254	26.7192	20.5142	22.4859	20.0855	18.7739	0.6789	0.8901	0.6972	0.0753	0.0484	0.1906	-0.0552	-0.0367	-0.0185	0.2346	0.2713	0.2161
P35980	P35980	Rpl18	20274824	14926640	12354341	25549474	28215286	6840491	14874272	16320206	12500424	10398965	8.32594e+06	7.47454e+06	31.3585	23.1521	19.5692	39.0315	40.8969	11.6872	25.1071	27.2125	21.0592	17.3501	14.2599	12.5611	0.5615	0.9554	0.5926	0.0569	0.1729	0.0131	-0.3202	-0.3065	-0.0137	0.746	1.0525	0.7323
P35991	P35991	Btk	706395	590552	469729	648402	772039	320530	432372	540226	461317	538641	442506	410168	1.0926	0.916	0.744	0.9906	1.119	0.5476	0.7298	0.9008	0.7772	0.8987	0.7579	0.6893	0.6688	0.3658	0.8815	0.3146	0.6023	0.8091	-0.1422	0.0509	-0.1931	0.2307	0.1798	0.0376
P36371	P36371	Tap2	540270	612616	442692	348148	370112	35907	278667	378736	262296	121646	67099.3	89162.9	0.8356	0.9502	0.7012	0.5319	0.5365	0.0613	0.4704	0.6315	0.4419	0.203	0.1149	0.1498	0.4582	0.0278	0.0593	0.0009	0.2392	0.0051	0.4506	1.1385	-0.688	2.4107	1.2722	1.7227
P36536	P36536	Sar1a	632866	520033	504000	876226	1.09203e+06	462173	480767	567604	555251	470532	325440	358302	0.9788	0.8066	0.7983	1.3386	1.5829	0.7896	0.8115	0.9464	0.9354	0.7851	0.5574	0.6021	0.228	0.6432	0.1952	0.0796	0.0738	0.0382	-0.4624	-0.5224	0.0599	0.41	0.9324	0.47
P36552	P36552	Cpox	545273	463453	438475	762769	826078	393810	442172	545883	445947	417537	409698	372986	0.8434	0.7188	0.6945	1.1653	1.1974	0.6728	0.7464	0.9102	0.7513	0.6966	0.7017	0.6268	0.3052	0.5164	0.214	0.2121	0.121	0.0966	-0.3342	-0.4277	0.0935	0.1562	0.5839	0.2497
P36916	P36916	Gnl1	1764933	1479258	1.17462e+06	1.68544e+06	1.92944e+06	1109033	1.31798e+06	1.48912e+06	1.48876e+06	1.24365e+06	1.12004e+06	1.06553e+06	2.7298	2.2944	1.8606	2.5748	2.7966	1.8948	2.2247	2.483	2.5081	2.075	1.9183	1.7906	0.9559	0.7004	0.7481	0.2369	0.1563	0.0175	-0.0101	-0.0778	0.0677	0.2514	0.3292	0.3191
P36993	P36993	Ppm1b	997888	1240149	1.45262e+06	1.49639e+06	1.06227e+06	2.57109e+06	2042655	1.75329e+06	2118878	1.38633e+06	1524114	1.89134e+06	1.5434	1.9235	2.3009	2.286	1.5397	4.3928	3.4479	2.9235	3.5696	2.313	2.6104	3.1784	0.5484	0.0092	0.4067	0.081	0.9673	0.1297	0.2745	-0.5108	0.7853	-0.4902	0.0206	0.2951
P37040	P37040	Por	2.532e+06	2.66955e+06	2.24234e+06	4311407	4.40855e+06	2.72716e+06	3057952	3.20889e+06	3.13889e+06	2.3914e+06	2.10753e+06	1.80163e+06	3.9162	4.1406	3.5519	6.5865	6.39	4.6595	5.1617	5.3505	5.288	3.9899	3.6096	3.0277	0.3759	0.0015	0.0342	0.3753	0.0256	0.0038	-0.1586	-0.6033	0.4447	0.1274	0.7308	0.5722
P37913	P37913	Lig1	2.62215e+06	2.28046e+06	1.8579e+06	1538315	1824055	962002	1.25165e+06	1.36544e+06	1.33142e+06	2.45609e+06	2188430	2068103	4.0556	3.5371	2.9429	2.3501	2.6439	1.6436	2.1127	2.2768	2.243	4.0979	3.7482	3.4755	0.9958	0.0161	0.0412	0.5164	0.0108	0.0011	-0.0011	0.6665	-0.6677	-0.1038	-0.7703	-0.7714
P38060	P38060	Hmgcl	1.19593e+06	1.0989e+06	955686	1.30598e+06	1.96987e+06	883407	849998	1.02695e+06	947033	1.00166e+06	998845	830653	1.8497	1.7045	1.5138	1.9951	2.8552	1.5093	1.4348	1.7123	1.5954	1.6712	1.7107	1.3959	0.2507	0.4386	0.348	0.5243	0.2636	0.9309	-0.4233	-0.3276	-0.0957	0.085	0.4126	-0.0107
P38532	P38532	Hsf1	259866	219019	319276	560155	361609	615103	536360	411926	437989	282253	331160	296135	0.4019	0.3397	0.5057	0.8557	0.5241	1.0509	0.9054	0.6869	0.7379	0.4709	0.5672	0.4977	0.8507	0.0116	0.0707	0.1628	0.1291	0.0212	-0.0611	-0.9625	0.9015	-0.3001	0.6625	0.6014
P38585	P38585	Ttl	105871	78303.2	44429.4	137215	52470	78983.5	44843.5	80378.9	51364.6	56722.1	6714.75	49030	0.1637	0.1215	0.0704	0.2096	0.0761	0.1349	0.0757	0.134	0.0865	0.0946	0.0115	0.0824	0.3855	0.5746	0.6695	0.211	0.1717	0.318	-0.5057	-0.2424	-0.2633	0.9153	1.1577	0.652
P38647	P38647	Hspa9	33236988	47075524	58689500	44306212	33671092	99477008	73113320	61115380	64954288	50420280	55590128	64665660	51.4067	73.0168	92.964	67.6858	48.8049	169.96	123.412	101.904	109.427	84.1236	95.2099	108.672	0.6948	0.0447	0.5913	0.1666	0.9899	0.176	0.2248	-0.398	0.6228	-0.4058	-0.0078	0.217
P39054	P39054	Dnm2	2985319	2.52387e+06	2.00596e+06	3.50494e+06	3926866	1.80406e+06	2.46335e+06	2529573	2.42486e+06	2.46614e+06	1.96872e+06	2.08037e+06	4.6173	3.9147	3.1774	5.3544	5.6918	3.0823	4.158	4.2178	4.0851	4.1146	3.3718	3.4961	0.5352	0.5808	0.4297	0.6368	0.2853	0.1018	-0.1812	-0.2709	0.0897	0.0925	0.3634	0.1822
P39098	P39098	Man1a2	179470	208236	149043	176266	256804	51057.3	119831	133067	94941.7	147999	129655	122877	0.2776	0.323	0.2361	0.2693	0.3722	0.0872	0.2023	0.2219	0.1599	0.2469	0.2221	0.2065	0.6021	0.0534	0.7005	0.1247	0.8432	0.2337	-0.3192	0.1992	-0.5184	0.3087	0.1095	-0.2097
P39428	P39428	Traf1	116233	126933	70010.9	170637	255869	160003	233425	277164	247610	59076.2	55571.9	65386.1	0.1798	0.1969	0.1109	0.2607	0.3709	0.2734	0.394	0.4621	0.4171	0.0986	0.0952	0.1099	0.0377	0.0014	0.0332	0.0829	0.0046	0.0001	0.4927	-0.8922	1.3849	0.6833	1.5755	2.0682
P39429	P39429	Traf2	292538	257730	138242	160857	241162	141093	291616	453451	295904	272816	224791	181451	0.4525	0.3998	0.219	0.2457	0.3496	0.2411	0.4922	0.7561	0.4985	0.4552	0.385	0.3049	0.0319	0.1148	0.3782	0.7812	0.14	0.1079	1.0625	0.357	0.7055	-0.0963	-0.4533	0.6092
P39688	P39688	Fyn	1.199e+06	1.82666e+06	1.30965e+06	3909472	3.41486e+06	1.89106e+06	2.29092e+06	2.13416e+06	1.63801e+06	1906494	1.71361e+06	1.51838e+06	1.8545	2.8333	2.0745	5.9724	4.9497	3.231	3.867	3.5585	2.7595	3.1809	2.9349	2.5517	0.2011	0.0619	0.0446	0.1424	0.0898	0.2512	-0.4747	-1.0656	0.5909	-0.3581	0.7074	0.2328
P39689	P39689	Cdkn1a	2.44571e+06	2409257	2683563	3.32149e+06	4.3935e+06	4836678	4.18244e+06	4181386	3.79734e+06	1.26921e+06	1.8666e+06	2.07082e+06	3.7827	3.7369	4.2508	5.0742	6.3682	8.2637	7.0598	6.9721	6.3973	2.1176	3.1969	3.4801	0.8121	0.0004	0.0482	0.0904	0.0231	0.0011	0.052	-0.7435	0.7955	0.4205	1.1639	1.2159
P39749	P39749	Fen1	5755208	5.38602e+06	5306511	5205829	5.56742e+06	3.988e+06	4.05176e+06	4410157	4478055	4992484	5.51164e+06	5.24317e+06	8.9014	8.354	8.4055	7.9529	8.0698	6.8137	6.8392	7.3535	7.5441	8.3297	9.4399	8.8113	0.4635	0.0088	0.0975	0.449	0.072	0.0137	-0.0712	0.1682	-0.2394	-0.0508	-0.2191	-0.2902
P40124	P40124	Cap1	10557680	9025511	7.87489e+06	13507924	16215948	9311932	10462047	11078524	11505017	8204665	7.34097e+06	7446524	16.3293	13.9991	12.4738	20.6358	23.5044	15.9098	17.6595	18.4725	19.3823	13.6891	12.573	12.514	0.5417	0.0259	0.0814	0.3205	0.0343	0.0009	-0.1133	-0.4885	0.3752	0.1425	0.631	0.5177
P40142	P40142	Tkt	34131768	27817104	24631966	28245860	32983524	19774308	20587006	21615302	22302226	28357994	24904926	23793780	52.7906	43.1459	39.017	43.1507	47.8083	33.7852	34.7499	36.0416	37.5721	47.3138	42.655	39.9859	0.2638	0.1002	0.589	0.736	0.7275	0.0348	-0.2031	0.1135	-0.3166	0.0545	-0.059	-0.2621
P40201	P40201	Chd1	1.40101e+06	1.36029e+06	1.37322e+06	1.13722e+06	1.67088e+06	1.07947e+06	1.06093e+06	1.29082e+06	1.11592e+06	1.21321e+06	1.13941e+06	743901	2.1669	2.1099	2.1752	1.7373	2.4219	1.8443	1.7908	2.1523	1.88	2.0242	1.9515	1.2501	0.8136	0.1311	0.5226	0.1742	0.4707	0.5013	-0.044	0.1039	-0.148	0.3041	0.2001	0.1561
P40237	P40237	Cd82	1257529	1.28667e+06	1.29458e+06	1.5525e+06	1.49261e+06	2.34343e+06	1.75539e+06	1.88869e+06	1.63865e+06	1.05071e+06	1.09326e+06	1.33677e+06	1.945	1.9957	2.0506	2.3717	2.1635	4.0038	2.963	3.1492	2.7606	1.7531	1.8724	2.2465	0.8602	0.0012	0.2187	0.8061	0.2129	0.0058	0.0553	-0.5112	0.5665	0.029	0.5402	0.5956
P40240	P40240	Cd9	376307	417421	455426	389648	277745	847484	476394	406830	481800	506112	419143	515424	0.582	0.6474	0.7214	0.5953	0.4026	1.448	0.8041	0.6784	0.8117	0.8444	0.7179	0.8662	0.8836	0.1248	0.6371	0.0603	0.9867	0.5185	-0.0923	-0.3262	0.2339	-0.3159	0.0103	-0.0821
P40336	P40336	Vps26a	1.41761e+06	1.28879e+06	1.18624e+06	1.11821e+06	1.35673e+06	856794	962343	952529	1.01123e+06	1.39298e+06	1.12819e+06	1.03702e+06	2.1926	1.999	1.879	1.7083	1.9665	1.4639	1.6244	1.5883	1.7036	2.3241	1.9323	1.7427	0.645	0.0169	0.1443	0.9082	0.2704	0.1075	-0.0638	0.2404	-0.3043	0.0171	-0.2234	-0.2872
P40338	P40338	Vhl	508931	599195	635891	571706	416342	714951	691989	628392	754067	603831	583669	656167	0.7871	0.9294	1.0073	0.8734	0.6035	1.2215	1.168	1.0478	1.2704	1.0075	0.9997	1.1027	0.2393	0.0492	0.9666	0.1504	0.4929	0.1579	0.3696	0.0135	0.356	-0.1912	-0.2047	0.1648
P40630	P40630	Tfam	1.54065e+06	1.77976e+06	2.06039e+06	1.85343e+06	1.4077e+06	2.76214e+06	2.36722e+06	2.01728e+06	2.19307e+06	1.94163e+06	2.13803e+06	2.40791e+06	2.3829	2.7605	3.2637	2.8315	2.0404	4.7192	3.9958	3.3636	3.6946	3.2395	3.6618	4.0465	0.582	0.0482	0.6609	0.0704	0.614	0.9106	0.2048	-0.1901	0.3949	-0.381	-0.1909	0.0139
P40694	P40694	Ighmbp2	275642	255356	240090	217728	173727	90499.2	184864	179993	225367	202006	226359	275622	0.4263	0.3961	0.3803	0.3326	0.2518	0.1546	0.312	0.3001	0.3797	0.337	0.3877	0.4632	0.2141	0.0674	0.0439	0.9057	0.077	0.2136	0.4244	0.7025	-0.2781	0.0179	-0.6847	-0.2603
P41105	P41105	Rpl28	3.19658e+06	2.75536e+06	2.87694e+06	3.7341e+06	4.42834e+06	1.57003e+06	2.67353e+06	2.92138e+06	2.25227e+06	2.69089e+06	1673388	1.557e+06	4.9441	4.2737	4.5571	5.7045	6.4187	2.6825	4.5128	4.8711	3.7944	4.4896	2.866	2.6166	0.6717	0.6208	0.7821	0.1098	0.2788	0.1844	-0.168	-0.1041	-0.0639	0.4661	0.5702	0.4022
P41216	P41216	Acsl1	1.11792e+06	1.04041e+06	895461	1516021	1.71592e+06	861476	1.01501e+06	1.26528e+06	1.13173e+06	1.07863e+06	813907	699348	1.7291	1.6137	1.4184	2.316	2.4872	1.4719	1.7133	2.1097	1.9066	1.7996	1.394	1.1753	0.6152	0.0915	0.1973	0.5567	0.1552	0.1034	-0.1312	-0.3983	0.2671	0.1241	0.5224	0.3912
P41233	P41233	Abca1	78206.4	90861	61167.8	90954.3	5222.67	56876.3	28987.8	46539.7	40452.2	37294.7	21478.8	19682.5	0.121	0.1409	0.0969	0.1389	0.0076	0.0972	0.0489	0.0776	0.0681	0.0622	0.0368	0.0331	0.7015	0.0231	0.4003	0.0085	0.4031	0.1691	-0.324	0.558	-0.882	1.4416	0.8836	0.5596
P41241	P41241	Csk	1.59656e+06	1.37465e+06	1.11396e+06	1.67927e+06	1.57361e+06	810306	1.0293e+06	1.05504e+06	976042	1.40833e+06	1.02299e+06	995047	2.4694	2.1322	1.7645	2.5654	2.2809	1.3844	1.7374	1.7592	1.6443	2.3497	1.7521	1.6722	0.3671	0.1192	0.9177	0.5404	0.7324	0.3852	-0.2774	0.031	-0.3084	0.1408	0.1098	-0.1676
P41251	P41251	Slc11a1	265493	156329	137820	238357	520904	197266	183163	205105	230061	94982.4	140971	101753	0.4106	0.2425	0.2183	0.3641	0.755	0.337	0.3092	0.342	0.3876	0.1585	0.2414	0.171	0.367	0.4367	0.2581	0.2024	0.0984	0.0106	-0.4874	-0.7408	0.2534	0.6101	1.3509	0.8635
P41274	P41274	Tnfsf9	181390	206880	204359	84693.1	102802	126572	113661	165837	80538.2	145797	253861	168469	0.2806	0.3209	0.3237	0.1294	0.149	0.2163	0.1919	0.2765	0.1357	0.2433	0.4348	0.2831	0.4952	0.0686	0.0085	0.8511	0.072	0.1702	0.2883	0.9033	-0.615	-0.0551	-0.9584	-0.6701
P42082	P42082	Cd86	676334	664224	740093	591097	460666	845732	810955	831465	737549	699022	539404	774883	1.0461	1.0302	1.1723	0.903	0.6677	1.445	1.3689	1.3864	1.2425	1.1663	0.9238	1.3022	0.2353	0.0174	0.7572	0.7089	0.6487	0.1667	0.4067	0.1073	0.2994	-0.0624	-0.1698	0.2369
P42125	P42125	Eci1	2.00546e+06	1.71785e+06	1.52019e+06	2.1419e+06	2.42068e+06	1.39843e+06	1.69008e+06	1.79844e+06	1.9879e+06	1.70307e+06	1.39981e+06	1.39673e+06	3.1018	2.6645	2.408	3.2721	3.5087	2.3893	2.8528	2.9987	3.349	2.8415	2.3975	2.3472	0.9795	0.2437	0.4494	0.487	0.232	0.0668	0.0048	-0.1659	0.1706	0.1077	0.2736	0.2783
P42128	P42128	Foxk1	431822	456354	482740	456494	390142	417740	406413	431532	480817	470000	535564	553294	0.6679	0.7078	0.7647	0.6974	0.5655	0.7137	0.686	0.7195	0.81	0.7842	0.9173	0.9298	0.2535	0.6183	0.3746	0.0396	0.0299	0.0804	0.1647	0.1148	0.0498	-0.2979	-0.4127	-0.2481
P42208	P42208	2022-09-02	4.01384e+06	3.54193e+06	3.03616e+06	4.34873e+06	4.23045e+06	3.07435e+06	3.24956e+06	3.35436e+06	3.21281e+06	3205662	3106335	2.96878e+06	6.2081	5.4937	4.8093	6.6435	6.1319	5.2527	5.4851	5.5931	5.4126	5.3485	5.3203	4.9891	0.279	0.9875	0.4272	0.5354	0.1346	0.0936	-0.1286	-0.1268	-0.0018	0.0766	0.2034	0.0748
P42225	P42225	Stat1	6.48011e+06	6451021	5.64139e+06	1.25358e+06	1.21121e+06	818835	1.68971e+06	1.90662e+06	2.08801e+06	1.07365e+06	1142501	1.11384e+06	10.0226	10.0059	8.936	1.9151	1.7556	1.399	2.8522	3.1791	3.5176	1.7913	1.9568	1.8718	0.0037	0.0001	0	0	0.3152	0.0027	0.9134	2.5143	-1.6009	2.3657	-0.1487	0.7648
P42227	P42227	Stat3	336296	305110	295024	412417	494834	254492	354962	352550	364039	272571	240416	196346	0.5201	0.4732	0.4673	0.63	0.7172	0.4348	0.5992	0.5878	0.6133	0.4548	0.4118	0.33	0.9458	0.0034	0.2768	0.0938	0.099	0.0057	0.0147	-0.2869	0.3016	0.2878	0.5748	0.5894
P42230	P42230	Stat5a	583708	557595	512106	583305	577183	385557	351642	395541	381556	577255	448947	515537	0.9028	0.8649	0.8112	0.8911	0.8366	0.6587	0.5936	0.6595	0.6428	0.9631	0.7689	0.8664	0.0883	0.0024	0.4408	0.9213	0.4754	0.017	-0.332	0.1119	-0.4439	-0.0109	-0.1228	-0.4548
P42232	P42232	Stat5b	187699	161668	140550	166380	179553	179285	192466	117925	157144	113760	133749	128949	0.2903	0.2508	0.2226	0.2542	0.2603	0.3063	0.3249	0.1966	0.2647	0.1898	0.2291	0.2167	0.7907	0.8665	0.4991	0.1343	0.0374	0.2654	-0.062	-0.1039	0.042	0.2649	0.3689	0.3069
P42337	P42337	Pik3ca	151876	57008.2	57909.7	133129	59565.4	46535.8	40149.6	92411.3	54478.5	5471.04	69473.5	32717.3	0.2349	0.0884	0.0917	0.2034	0.0863	0.0795	0.0678	0.1541	0.0918	0.0091	0.119	0.055	0.7176	0.5701	0.8199	0.2523	0.293	0.3478	-0.2354	0.1688	-0.4042	1.1807	1.0119	0.7765
P42567	P42567	Eps15	1.33191e+06	1.52878e+06	1.77028e+06	1.27075e+06	1.1259e+06	1986829	1.66129e+06	1.55913e+06	1.66059e+06	1.6233e+06	1.81064e+06	2.05377e+06	2.06	2.3712	2.8041	1.9413	1.632	3.3946	2.8042	2.5997	2.7976	2.7084	3.1011	3.4514	0.4944	0.2272	0.8861	0.0907	0.2609	0.1914	0.2352	0.0544	0.1808	-0.3561	-0.4104	-0.1753
P42669	P42669	Pura	1890690	2447971	2.52177e+06	1.97818e+06	2.18418e+06	2.94638e+06	2.33713e+06	2.35019e+06	2.53751e+06	2.48412e+06	2.58722e+06	2451736	2.9243	3.7969	3.9945	3.022	3.1659	5.034	3.945	3.9187	4.2749	4.1446	4.4312	4.1202	0.6666	0.2448	0.8278	0.1271	0.4953	0.2886	0.1133	-0.0666	0.1799	-0.2446	-0.1781	-0.0648
P42859	P42859	Htt	667125	648758	493199	555099	370809	349837	512676	411513	404309	453396	432149	577397	1.0318	1.0063	0.7812	0.848	0.5375	0.5977	0.8654	0.6862	0.6811	0.7565	0.7401	0.9703	0.5017	0.1223	0.0879	0.3411	0.2521	0.4606	0.1709	0.5075	-0.3366	0.1926	-0.3149	-0.144
P42932	P42932	Cct8	17476152	15716241	13523742	20095388	22313912	13038865	15874914	15877735	15639871	15837823	12768544	13066651	27.0299	24.3768	21.4216	30.6994	32.3431	22.2774	26.7961	26.4747	26.3482	26.4246	21.8688	21.9588	0.5754	0.2361	0.3015	0.7174	0.2204	0.1075	-0.0998	-0.2284	0.1286	0.052	0.2803	0.1806
P43024	P43024	Cox6a1	6364389	9044268	10469083	4.78807e+06	4.78496e+06	10396424	6650382	7.75542e+06	6.90326e+06	9000649	10811683	10366509	9.8436	14.0282	16.583	7.3146	6.9356	17.7627	11.2255	12.9315	11.6298	15.0171	18.5173	17.4211	0.7433	0.4862	0.5259	0.19	0.1627	0.0119	0.1608	0.3377	-0.1769	-0.3329	-0.6706	-0.5098
P43247	P43247	Msh2	741402	693966	576610	593418	694637	502030	465781	480284	473738	734434	620606	621458	1.1467	1.0764	0.9133	0.9066	1.0068	0.8577	0.7862	0.8008	0.7981	1.2254	1.0629	1.0444	0.0434	0.0224	0.2112	0.5072	0.0608	0.0054	-0.2164	0.1786	-0.395	-0.0875	-0.2662	-0.4826
P43252	P43252	Ptgir	41459.7	32414	203701	Filtered	107604	21829.6	43478.5	63252.7	53487.9	30054.3	Filtered	34002.6	0.0641	0.0503	0.3227	0	0.156	0.0373	0.0734	0.1055	0.0901	0.0501	0	0.0571	0.6264	0.5634	0.4632	0.2908	0.5996	0.0562	0.4769	1.1773	-0.7004	2.0264	0.8491	1.326
P43274	P43274	Hist1h1e	71967160	101042088	122458064	81894792	63704480	136133152	126349400	109607472	123463048	100861808	117516160	128498744	111.309	156.722	193.973	125.109	92.3371	232.589	213.272	182.761	207.996	168.283	201.271	215.945	0.3023	0.1391	0.9386	0.2121	0.369	0.734	0.4246	0.0379	0.3867	-0.3418	-0.3796	0.045
P43275	P43275	Hist1h1a	35154080	51126944	65654652	33590852	24562564	80225392	61314156	52982256	50262476	56012992	64938444	70613016	54.3718	79.3008	103.997	51.3162	35.6025	137.068	103.496	88.3432	84.6762	93.4547	111.221	118.667	0.6139	0.4489	0.9016	0.1519	0.3646	0.1736	0.3039	0.0855	0.2184	-0.4441	-0.5296	-0.2257
P43276	P43276	Hist1h1b	77445144	122800144	134644448	91701264	77287152	159015472	125908200	114067032	115808552	125296768	145774576	175073600	119.782	190.47	213.276	140.09	112.025	271.684	212.527	190.197	195.1	209.051	249.67	294.215	0.6455	0.4405	0.9988	0.1102	0.2374	0.1126	0.1907	-0.0007	0.1915	-0.5243	-0.5235	-0.3328
P43277	P43277	Hist1h1d	225242176	348454688	383046912	286752512	247431680	440210624	404972480	358137952	358185312	353319680	382067104	486026560	348.376	540.473	606.745	438.067	358.642	752.117	683.575	597.163	603.428	589.495	654.371	816.778	0.4159	0.1907	0.9072	0.1409	0.2835	0.4661	0.2828	-0.0505	0.3332	-0.4624	-0.4119	-0.1292
P43346	P43346	Dck	645423	629292	440840	203986	372318	145429	148576	193909	199668	261774	224961	204083	0.9983	0.9761	0.6983	0.3116	0.5397	0.2485	0.2508	0.3233	0.3364	0.4368	0.3853	0.343	0.5321	0.0042	0.0161	0.0074	0.8256	0.0894	-0.2725	1.2811	-1.5535	1.1979	-0.0832	-0.3556
P43406	P43406	Itgav	292880	390627	407294	328977	296177	438045	375874	324272	339992	415064	393687	420377	0.453	0.6059	0.6452	0.5026	0.4293	0.7484	0.6345	0.5407	0.5728	0.6925	0.6743	0.7065	0.8332	0.8323	0.9475	0.1068	0.2481	0.0202	0.0569	0.0202	0.0367	-0.2829	-0.3032	-0.2462
P43883	P43883	Plin2	736872	589548	809663	607466	494530	1.0432e+06	827587	832975	971886	662331	760637	865876	1.1397	0.9144	1.2825	0.928	0.7168	1.7824	1.3969	1.3889	1.6373	1.1051	1.3028	1.4551	0.3788	0.0546	0.9341	0.3	0.6922	0.2243	0.3681	-0.0386	0.4067	-0.2113	-0.1727	0.1954
P45376	P45376	Akr1b1	12244701	9965640	7545872	13749684	16698605	6938139	8170928	8646370	9586105	10228512	7.83193e+06	6975859	18.9385	15.4573	11.9526	21.0052	24.204	11.8541	13.7922	14.4171	16.1495	17.0657	13.4138	11.7231	0.3238	0.7717	0.4445	0.6179	0.2856	0.6987	-0.3633	-0.3	-0.0633	0.1352	0.4352	0.0719
P45377	P45377	Akr1b8	1563636	1.48233e+06	1.03979e+06	4293511	4.37629e+06	2.76837e+06	2468801	2.77005e+06	2.94246e+06	1.38237e+06	1108744	1.21203e+06	2.4184	2.2992	1.647	6.5591	6.3433	4.7299	4.1672	4.6188	4.9571	2.3064	1.899	2.0368	0.1051	0.0018	0.0039	0.8863	0.003	0.0006	-0.3595	-1.4701	1.1106	0.028	1.4981	1.1386
P45481	P45481	Crebbp	1.50234e+06	1.56411e+06	1.91992e+06	888033	971022	1.72043e+06	1.00038e+06	991477	916636	1.82028e+06	2.31962e+06	2117643	2.3236	2.426	3.0411	1.3566	1.4075	2.9394	1.6886	1.6532	1.5442	3.037	3.9728	3.5587	0.6287	0.0132	0.2861	0.0579	0.0504	0.0023	-0.2232	0.4499	-0.6731	-0.4399	-0.8899	-1.1131
P45878	P45878	Fkbp2	3.2749e+06	3.61854e+06	3343681	3.44972e+06	3.94112e+06	3.63466e+06	3.18898e+06	3.22416e+06	3.57076e+06	2.87821e+06	3.51914e+06	3.7476e+06	5.0652	5.6126	5.2964	5.2701	5.7125	6.21	5.3828	5.376	6.0156	4.8021	6.0273	6.2979	0.7065	0.3708	0.2661	0.4739	0.9695	0.8278	-0.0355	-0.106	0.0705	-0.1006	0.0055	-0.03
P45952	P45952	Acadm	1.04399e+06	1.02462e+06	879850	1.04802e+06	1.15046e+06	529250	650322	760856	772030	976258	853139	790317	1.6147	1.5892	1.3937	1.601	1.6675	0.9042	1.0977	1.2687	1.3006	1.6288	1.4612	1.3281	0.5402	0.03	0.6068	0.6202	0.7681	0.0801	-0.1864	0.1399	-0.3263	0.0574	-0.0824	-0.2688
P46061	P46061	Rangap1	1908187	2.23148e+06	2.89318e+06	2.16039e+06	1.82016e+06	3204158	2484578	2140064	2584679	2.48003e+06	2.92984e+06	3.24607e+06	2.9513	3.4611	4.5828	3.3004	2.6382	5.4744	4.1939	3.5684	4.3544	4.1378	5.018	5.4551	0.8051	0.5256	0.8942	0.1231	0.3202	0.142	0.0863	-0.0538	0.1401	-0.4102	-0.3564	-0.2701
P46062	P46062	Sipa1	396879	385794	346092	344194	372345	235647	226193	282572	263393	384028	381538	315697	0.6138	0.5984	0.5482	0.5258	0.5397	0.4026	0.3818	0.4712	0.4437	0.6407	0.6535	0.5305	0.3249	0.0094	0.1115	0.65	0.1119	0.0202	-0.1791	0.262	-0.4411	-0.0517	-0.3137	-0.4928
P46414	P46414	Cdkn1b	2478355	3.12117e+06	3.60233e+06	3.26907e+06	2.68154e+06	5.42239e+06	4.05241e+06	3.57278e+06	3.72033e+06	3.44325e+06	3743574	4.14407e+06	3.8332	4.8411	5.7061	4.9941	3.8868	9.2644	6.8403	5.9573	6.2676	5.7449	6.4117	6.9642	0.8624	0.0598	0.5075	0.0707	0.8557	0.9682	0.0713	-0.3355	0.4068	-0.411	-0.0755	-0.0042
P46460	P46460	Nsf	3.24458e+06	2.9578e+06	2.522e+06	3271867	3.82974e+06	1.80019e+06	2.35265e+06	2579740	2.43214e+06	2.97267e+06	2.7249e+06	2.41898e+06	5.0183	4.5877	3.9948	4.9984	5.5511	3.0757	3.9712	4.3015	4.0974	4.9598	4.667	4.0651	0.6096	0.2587	0.9925	0.9427	0.979	0.1912	-0.1394	-0.0026	-0.1368	-0.0096	-0.0071	-0.1465
P46467	P46467	Vps4b	4.88821e+06	5534288	6621562	5.41835e+06	4513270	6.9971e+06	5962397	5.67865e+06	6.39328e+06	5864525	6433039	7682719	7.5605	8.584	10.4885	8.2775	6.5418	11.9548	10.0643	9.4687	10.7706	9.7847	11.0179	12.911	0.5127	0.2616	0.9805	0.132	0.2763	0.3123	0.1786	-0.0076	0.1863	-0.3401	-0.3325	-0.1538
P46471	P46471	Psmc2	4.36625e+06	4.0854e+06	3.5517e+06	5232694	5427473	3.66952e+06	4168569	4177751	4.12078e+06	3.92773e+06	3.51956e+06	3.62375e+06	6.7531	6.3367	5.6259	7.9939	7.8669	6.2695	7.0364	6.966	6.9422	6.5532	6.028	6.0898	0.5161	0.0877	0.1524	0.9697	0.1173	0.0108	-0.0794	-0.2418	0.1623	0.0035	0.2452	0.1658
P46638	P46638	Rab11b	5.15238e+06	5.14524e+06	5627329	5164491	5821575	5855532	5.60585e+06	5437931	6164936	4918746	5.8998e+06	5.2928e+06	7.969	7.9806	8.9137	7.8897	8.4381	10.0044	9.4624	9.0673	10.3859	8.2067	10.1047	8.8947	0.3117	0.0542	0.5265	0.2874	0.7469	0.4483	0.135	-0.0828	0.2178	-0.1299	-0.0471	0.0879
P46656	P46656	Fdx1	1092254	1.47862e+06	1.26646e+06	1.28419e+06	1.31054e+06	1.56319e+06	1.30371e+06	1.48461e+06	1.37196e+06	1.31588e+06	1.53344e+06	1.47929e+06	1.6894	2.2934	2.0061	1.9618	1.8996	2.6708	2.2006	2.4755	2.3113	2.1955	2.6263	2.486	0.5907	0.1578	0.5818	0.1112	0.405	0.5155	0.0972	-0.1253	0.2225	-0.2872	-0.1619	-0.0647
P46660	P46660	Ina	56480.5	24010.1	39277.1	80680.1	179477	73179.6	55723.6	38199	52943.1	25490.7	17601	24263.9	0.0874	0.0372	0.0622	0.1233	0.2601	0.125	0.0941	0.0637	0.0892	0.0425	0.0301	0.0408	0.1329	0.3101	0.0874	0.1778	0.0444	0.012	-1.0419	-1.4445	0.4026	0.7195	2.164	1.1221
P46664	P46664	Adss	33493996	29084566	22655486	28005836	32953206	19382244	22344486	21720868	24132172	25888810	21735894	21776534	51.8042	45.1118	35.8862	42.784	47.7644	33.1153	37.7165	36.2176	40.655	43.1941	37.2273	36.5959	0.5377	0.2742	0.6544	0.358	0.6675	0.7599	-0.11	0.1029	-0.2128	0.1826	0.0797	-0.0303
P46718	P46718	Pdcd2	1.15721e+06	1.14177e+06	1.23518e+06	997074	673988	1.52663e+06	1.29908e+06	1.10523e+06	1.03418e+06	1124812	1.31171e+06	1.52911e+06	1.7898	1.7709	1.9565	1.5232	0.9769	2.6083	2.1928	1.8429	1.7423	1.8767	2.2466	2.5697	0.6776	0.5905	0.7918	0.1336	0.3668	0.2766	0.1777	0.1111	0.0666	-0.2787	-0.3898	-0.2121
P46737	P46737	Brcc3	477461	413994	388472	457110	513621	305463	379872	314788	344860	402677	326320	382599	0.7385	0.6421	0.6153	0.6983	0.7445	0.5219	0.6412	0.5249	0.581	0.6718	0.5589	0.643	0.3921	0.1742	0.8995	0.4646	0.7096	0.4262	-0.1694	0.0228	-0.1921	0.0912	0.0684	-0.101
P46978	P46978	Stt3a	2.26021e+06	2.33239e+06	2.00571e+06	3286543	3.91643e+06	1.04906e+06	2.16662e+06	2.37597e+06	1.86764e+06	2.07198e+06	1567234	1.23523e+06	3.4958	3.6177	3.177	5.0208	5.6767	1.7924	3.6571	3.9617	3.1464	3.457	2.6842	2.0758	0.663	0.5916	0.5766	0.1757	0.3233	0.1418	-0.2144	-0.2794	0.0651	0.3246	0.6041	0.3897
P47199	P47199	Cryz	848906	787097	572939	919352	827346	750074	692463	721303	662543	732028	649625	674036	1.313	1.2208	0.9075	1.4045	1.1992	1.2815	1.1688	1.2027	1.1162	1.2214	1.1126	1.1327	0.1101	0.9077	0.3392	0.9502	0.1108	0.8751	-0.1557	-0.175	0.0193	-0.0106	0.1644	0.0087
P47226	P47226	Tes	511568	402386	422542	570249	575820	369473	394111	451753	434643	416514	378687	445954	0.7912	0.6241	0.6693	0.8712	0.8346	0.6313	0.6652	0.7533	0.7322	0.6949	0.6486	0.7494	0.4768	0.7166	0.4018	0.9641	0.3673	0.6507	-0.1199	-0.1649	0.045	-0.0057	0.1591	0.0393
P47713	P47713	Pla2g4a	4.15261e+06	3.54108e+06	3.02963e+06	4243471	4502602	2.5995e+06	3193455	3459115	3.24434e+06	3.22834e+06	2.81018e+06	2724792	6.4227	5.4924	4.7989	6.4827	6.5263	4.4414	5.3904	5.7678	5.4657	5.3863	4.813	4.5791	0.713	0.9535	0.783	0.2888	0.2886	0.0819	-0.07	-0.0622	-0.0078	0.1776	0.2398	0.1698
P47738	P47738	Aldh2	9535966	8636788	8461362	8144716	9011594	5581914	5.95944e+06	6147464	6676474	9038903	8789739	8383957	14.749	13.3962	13.4028	12.4425	13.0619	9.5369	10.0593	10.2504	11.2477	15.0809	15.0543	14.0894	0.3687	0.0046	0.1389	0.1836	0.0542	0.001	-0.1511	0.2457	-0.3968	-0.0901	-0.3358	-0.4869
P47740	P47740	Aldh3a2	732775	731341	570935	947073	1.02902e+06	338922	580857	620782	531344	491378	435794	376635	1.1334	1.1344	0.9044	1.4468	1.4915	0.5791	0.9805	1.0351	0.8951	0.8198	0.7464	0.6329	0.5369	0.3716	0.7265	0.0259	0.2193	0.0251	-0.2731	-0.1491	-0.1241	0.5285	0.6776	0.4044
P47753	P47753	Capza1	9998858	9130388	9968307	9629413	9397575	11250028	9955181	9751187	11091430	9466451	10686232	10489646	15.4649	14.1618	15.7898	14.7107	13.6214	19.2211	16.8039	16.2592	18.6855	15.7943	18.3024	17.6281	0.495	0.0761	0.7102	0.0796	0.4986	0.9943	0.122	-0.0663	0.1883	-0.1876	-0.1213	0.0007
P47754	P47754	Capza2	3297269	3316294	2.94427e+06	2.65951e+06	2.92071e+06	2.63811e+06	2658686	2.62047e+06	3.06332e+06	3.15544e+06	2936156	2976721	5.0998	5.1438	4.6637	4.0629	4.2335	4.5073	4.4877	4.3694	5.1607	5.2647	5.0288	5.0024	0.2196	0.3647	0.025	0.4989	0.0057	0.1768	0.1307	0.2195	-0.0888	-0.0371	-0.2566	-0.1259
P47757	P47757	Capzb	7385982	6.40485e+06	5823725	5.48838e+06	7.22352e+06	4583521	5334729	5.66059e+06	6.16871e+06	6043001	6234904	6.09421e+06	11.4237	9.9343	9.2248	8.3845	10.4702	7.8311	9.0048	9.4385	10.3923	10.0824	10.6786	10.2414	0.4714	0.4898	0.2767	0.8452	0.1553	0.1813	0.1118	0.1966	-0.0849	-0.0197	-0.2163	-0.1045
P47758	P47758	Srprb	859027	769902	661241	1.00734e+06	1.09356e+06	668829	861876	992864	926434	726648	640417	509150	1.3286	1.1942	1.0474	1.5389	1.5851	1.1427	1.4548	1.6555	1.5607	1.2124	1.0968	0.8556	0.425	0.0212	0.2256	0.3665	0.1043	0.0139	0.1306	-0.2571	0.3877	0.1739	0.431	0.5616
P47791	P47791	Gsr	3.93276e+06	3.27772e+06	2.90944e+06	3.89363e+06	3.8748e+06	2.7364e+06	3.04443e+06	2.78955e+06	3.2947e+06	3.49615e+06	2.48527e+06	2.78727e+06	6.0827	5.0839	4.6086	5.9482	5.6164	4.6752	5.1389	4.6513	5.5505	5.8331	4.2566	4.6841	0.5514	0.789	0.802	0.6298	0.4651	0.743	-0.0822	-0.0419	-0.0403	0.0946	0.1365	0.0543
P47802	P47802	Mtx1	645406	542730	485042	587069	607296	372786	492224	510688	480189	527629	477352	416592	0.9982	0.8418	0.7683	0.8969	0.8803	0.6369	0.8309	0.8515	0.809	0.8803	0.8176	0.7001	0.7766	0.6016	0.5809	0.4604	0.9596	0.5968	0.0455	0.1117	-0.0662	0.1213	0.0096	0.0551
P47809	P47809	Map2k4	339398	330972	188904	326016	457422	244622	241853	249096	301125	289264	192633	203778	0.5249	0.5134	0.2992	0.498	0.663	0.4179	0.4082	0.4153	0.5073	0.4826	0.3299	0.3425	0.3536	0.9793	0.4778	0.5283	0.1803	0.3724	-0.2466	-0.2395	-0.0072	0.2117	0.4511	0.2045
P47811	P47811	Mapk14	1.68774e+06	1.30185e+06	1.07694e+06	1.50465e+06	1.58485e+06	865939	1000248	1.04868e+06	1.15443e+06	1.30274e+06	1.07489e+06	1.03633e+06	2.6104	2.0192	1.7059	2.2986	2.2972	1.4795	1.6884	1.7486	1.9448	2.1736	1.841	1.7416	0.4607	0.3139	0.8308	0.5492	0.7428	0.4574	-0.1749	0.0605	-0.2354	0.1384	0.0779	-0.097
P47856	P47856	Gfpt1	822884	685746	519975	1.07283e+06	1.18015e+06	639751	794852	806698	831732	609911	513268	519080	1.2727	1.0636	0.8236	1.6389	1.7106	1.093	1.3417	1.3451	1.4012	1.0176	0.8791	0.8723	0.5789	0.0778	0.142	0.3988	0.0498	0.001	-0.12	-0.4915	0.3715	0.1906	0.682	0.562
P47857	P47857	Pfkm	152902	333938	182071	262849	290186	149867	145629	78036.2	81285.7	191176	221697	160283	0.2365	0.518	0.2884	0.4015	0.4206	0.2561	0.2458	0.1301	0.1369	0.319	0.3797	0.2694	0.0423	0.1342	0.9126	0.8001	0.5795	0.0369	-1.072	-0.0481	-1.0239	0.1074	0.1555	-0.9164
P47911	P47911	Rpl6	21470302	16203081	12200487	22508398	26938840	8.28011e+06	14523960	17831600	13237130	12008268	10438508	9329967	33.2075	25.1319	19.3255	34.3857	39.0468	14.1469	24.5158	29.7326	22.3003	20.0352	17.8782	15.6792	0.6679	0.9393	0.7215	0.1298	0.2174	0.0393	-0.1942	-0.1733	-0.0209	0.5352	0.7086	0.5143
P47915	P47915	Rpl29	3.39109e+06	3411691	1.92128e+06	4522576	5447075	4.14161e+06	3.13954e+06	4199180	3.05232e+06	2.57375e+06	2.51609e+06	2.5933e+06	5.2449	5.2917	3.0433	6.9091	7.8953	7.0761	5.2994	7.0018	5.1422	4.2942	4.3093	4.3581	0.0915	0.2472	0.0261	0.795	0.0006	0.0662	-0.327	-0.6882	0.3612	0.0672	0.7554	0.4284
P47930	P47930	Fosl2	211117	228298	274941	706479	509335	1.10543e+06	766227	731425	710776	213478	258132	236355	0.3265	0.3541	0.4355	1.0793	0.7383	1.8887	1.2934	1.2196	1.1974	0.3562	0.4421	0.3972	0.997	0	0.0654	0.5546	0.0707	0	0.0016	-1.7314	1.733	-0.0991	1.6324	1.634
P47941	P47941	Crkl	2487452	2858989	3.55074e+06	3.13088e+06	2.64763e+06	5.03586e+06	3.69581e+06	3510686	3929663	2.96727e+06	3.75162e+06	3.99242e+06	3.8473	4.4345	5.6244	4.783	3.8376	8.604	6.2384	5.8538	6.6202	4.9507	6.4254	6.7093	0.7534	0.0477	0.5143	0.1388	0.8626	0.7404	0.1195	-0.3088	0.4283	-0.3791	-0.0704	0.0492
P47955	P47955	Rplp1	19012276	18418202	28089170	24911474	24675626	39020908	37937188	31046238	26175814	23553760	17733708	19947910	29.4057	28.5677	44.4932	38.0568	35.7663	66.6687	64.0362	51.7669	44.0979	39.2982	30.3727	33.5229	0.6041	0.0696	0.3213	0.9686	0.2931	0.0412	0.1867	-0.4553	0.642	-0.0102	0.4451	0.6318
P47962	P47962	Rpl5	13244841	11443782	10021630	14436300	16753865	8293723	10723973	12418878	9786386	9517524	7.69652e+06	6.53165e+06	20.4854	17.75	15.8742	22.0541	24.2841	14.1701	18.1016	20.7074	16.4869	15.8795	13.1819	10.9766	0.6269	0.8384	0.5586	0.0739	0.1136	0.0535	-0.13	-0.1612	0.0313	0.4345	0.5958	0.4658
P47963	P47963	Rpl13	15322593	12052807	10456479	15367207	19641326	5.74523e+06	11333926	14833040	10030659	8681912	6852862	6573426	23.699	18.6946	16.563	23.4762	28.4693	9.816	19.1311	24.7328	16.8985	14.4853	11.737	11.0468	0.9587	0.8576	0.883	0.0376	0.2235	0.0375	-0.0235	-0.0671	0.0435	0.6617	0.7287	0.7052
P47964	P47964	Rpl36	4.69185e+06	4403794	4105550	6.8955e+06	10867241	5.53135e+06	5.07391e+06	5053298	3.96867e+06	3.09454e+06	2.71309e+06	3.08554e+06	7.2568	6.8305	6.5032	10.5341	15.7516	9.4505	8.5645	8.4259	6.6859	5.1631	4.6467	5.1853	0.1197	0.1847	0.0614	0.0026	0.024	0.0101	-0.5939	-0.7954	0.2015	0.4575	1.2529	0.659
P47968	P47968	Rpia	544239	378411	899607	432437	401138	283157	176880	250682	213777	367743	309713	456805	0.8418	0.5869	1.425	0.6606	0.5814	0.4838	0.2986	0.418	0.3601	0.6136	0.5305	0.7677	0.0247	0.0772	0.2119	0.2898	0.5125	0.023	-0.6807	0.7255	-1.4062	0.578	-0.1475	-0.8282
P48024	P48024	Eif1	2.97668e+06	3.81679e+06	4382148	2.75755e+06	2.15033e+06	5.39126e+06	4.05528e+06	4630399	5736566	2.95461e+06	3.71043e+06	5.4501e+06	4.604	5.9201	6.9413	4.2127	3.1168	9.2112	6.8451	7.7208	9.6643	4.9296	6.3549	9.159	0.2798	0.1035	0.8846	0.5215	0.5941	0.4463	0.5508	0.0785	0.4723	-0.2272	-0.3056	0.2452
P48025	P48025	Syk	1.12847e+06	1.03414e+06	846493	1.48962e+06	1.62271e+06	798551	977776	1.06078e+06	1.09861e+06	1082363	854075	767502	1.7454	1.604	1.3408	2.2757	2.3521	1.3644	1.6504	1.7688	1.8508	1.8059	1.4628	1.2898	0.497	0.2171	0.2693	0.8307	0.2457	0.218	-0.1853	-0.3534	0.1681	0.0411	0.3945	0.2093
P48036	P48036	Anxa5	32357952	34648900	36452416	34473828	31933852	46535348	36133632	33107616	44529536	31473382	35949012	39038576	50.0471	53.7424	57.7405	52.6651	46.2869	79.5074	60.9919	55.204	75.018	52.5117	61.5703	65.6051	0.7359	0.1907	0.6168	0.2466	0.9718	0.6143	0.0996	-0.1438	0.2434	-0.1537	-0.0099	0.0897
P48193	P48193	Epb41	526905	493897	491008	518862	441941	288195	376060	485635	446364	502901	438998	414787	0.8149	0.7661	0.7778	0.7927	0.6406	0.4924	0.6348	0.8098	0.752	0.8391	0.7519	0.6971	0.4211	0.3696	0.1759	0.6195	0.2769	0.6681	0.1899	0.2927	-0.1028	0.0439	-0.2488	-0.0589
P48377	P48377	Rfx1	455485	512582	437415	674148	596701	336928	378553	397464	365461	471785	491480	431761	0.7045	0.795	0.6929	1.0299	0.8649	0.5757	0.639	0.6627	0.6157	0.7871	0.8418	0.7256	0.2393	0.059	0.5348	0.3105	0.7918	0.0158	-0.3656	-0.1723	-0.1934	-0.1029	0.0693	-0.2963
P48410	P48410	Abcd1	361574	377023	252944	338230	444905	95351.5	219408	228260	216459	321208	252413	176502	0.5592	0.5848	0.4007	0.5167	0.6449	0.1629	0.3704	0.3806	0.3647	0.5359	0.4323	0.2966	0.6544	0.0686	0.6609	0.359	0.9071	0.5134	-0.2476	0.2219	-0.4695	0.2883	0.0665	-0.1811
P48428	P48428	Tbca	4026246	4916539	4.6657e+06	4.79789e+06	4291826	7.9309e+06	6.59369e+06	5753324	6695604	4654271	5354536	5.5208e+06	6.2273	7.6258	7.3905	7.3296	6.2208	13.5503	11.1298	9.5932	11.28	7.7654	9.1708	9.2778	0.5241	0.0066	0.4477	0.0638	0.9053	0.0566	0.2399	-0.3513	0.5912	-0.3033	0.048	0.2879
P48441	P48441	Idua	370149	377281	345875	260940	187309	293786	204460	282529	318757	322453	283789	326944	0.5725	0.5852	0.5479	0.3986	0.2715	0.5019	0.3451	0.4711	0.537	0.538	0.486	0.5494	0.5269	0.1099	0.058	0.1205	0.1263	0.2853	0.2073	0.5412	-0.3338	0.1163	-0.4249	-0.2176
P48453	P48453	Ppp3cb	980654	852371	682737	961931	1.12327e+06	678220	739339	714167	728521	732089	707554	666041	1.5167	1.3221	1.0815	1.4695	1.6281	1.1588	1.248	1.1908	1.2273	1.2215	1.2118	1.1193	0.2294	0.5412	0.5807	0.3993	0.173	0.3597	-0.2154	-0.1187	-0.0967	0.1421	0.2608	0.0454
P48678	P48678	Lmna	19115406	25725234	31813532	19662154	15846214	30253278	27226494	23830994	26103588	27195002	30801192	33219826	29.5653	39.9013	50.3926	30.0375	22.9685	51.6889	45.9571	39.7361	43.9762	45.3734	52.7536	55.8266	0.3993	0.6304	0.6562	0.1683	0.1482	0.088	0.3086	0.1951	0.1135	-0.3612	-0.5563	-0.2477
P48722	P48722	Hspa4l	685012	654444	603613	1.18115e+06	1.23532e+06	996277	936187	1.01026e+06	990222	619635	625156	651843	1.0595	1.0151	0.9561	1.8044	1.7905	1.7022	1.5802	1.6845	1.6682	1.0338	1.0707	1.0954	0.0561	0.0001	0.0001	0.181	0	0.0001	-0.1028	-0.8056	0.7028	-0.0784	0.7272	0.6244
P48725	P48725	Pcnt	867198	1.03245e+06	1.20284e+06	763232	752195	1.27867e+06	996104	990889	884201	1079808	1.27542e+06	1.41944e+06	1.3413	1.6014	1.9053	1.166	1.0903	2.1847	1.6814	1.6522	1.4896	1.8016	2.1844	2.3854	0.7398	0.9643	0.7446	0.0982	0.1762	0.0466	0.1191	0.1265	-0.0074	-0.3942	-0.5208	-0.4016
P48754	P48754	Brca1	435083	666449	899598	322369	268122	375490	323898	341186	224855	630640	600295	758731	0.6729	1.0337	1.425	0.4925	0.3886	0.6415	0.5467	0.5689	0.3788	1.0522	1.0281	1.2751	0.9257	0.0726	0.0794	0.7629	0.0047	0.0033	-0.027	1.0403	-1.0673	-0.0996	-1.1399	-1.1669
P48755	P48755	Fosl1	17313	4849.73	38744.8	153888	109789	168999	151276	128120	135630	47502.4	187236	6723.49	0.0268	0.0075	0.0614	0.2351	0.1591	0.2887	0.2553	0.2136	0.2285	0.0793	0.3207	0.0113	0.9086	0.0005	0.0086	0.3311	0.421	0.3705	0.0303	-2.8357	2.866	-2.1038	0.7319	0.7622
P48758	P48758	Cbr1	956671	1.0379e+06	1.11128e+06	913795	664523	1.11785e+06	983299	908794	1.17037e+06	1.08607e+06	1.38031e+06	1.37922e+06	1.4797	1.6098	1.7603	1.396	0.9632	1.9099	1.6598	1.5153	1.9717	1.812	2.3641	2.3178	0.3917	0.563	0.5348	0.0479	0.0851	0.1134	0.2698	0.184	0.0858	-0.4212	-0.6052	-0.3354
P48771	P48771	Cox7a2	8634449	6886140	9766282	5.67672e+06	5.13636e+06	5410109	5005170	5073437	4.96521e+06	7635014	7.92447e+06	8472952	13.3547	10.6808	15.4698	8.6722	7.4449	9.2434	8.4485	8.4595	8.3648	12.7386	13.5723	14.239	0.9587	0.0267	0.0336	0.8222	0.0018	0.0003	-0.005	0.6395	-0.6445	-0.0377	-0.6771	-0.6821
P48962	P48962	Slc25a4	3.24448e+06	3.07054e+06	2655870	3893011	4.55636e+06	1.88236e+06	2.73026e+06	3.14338e+06	2.17518e+06	2864654	2.09673e+06	1.87482e+06	5.0181	4.7626	4.2069	5.9473	6.6043	3.2161	4.6085	5.2413	3.6645	4.7795	3.5911	3.1507	0.544	0.7755	0.607	0.204	0.2843	0.3764	-0.2225	-0.1728	-0.0497	0.2798	0.4527	0.2302
P48972	P48972	Mybl2	54621	107420	125685	54241.7	179380	127504	89813.7	72499.7	78707.9	112262	131327	181913	0.0845	0.1666	0.1991	0.0829	0.26	0.2178	0.1516	0.1209	0.1326	0.1873	0.2249	0.3057	0.3925	0.6918	0.5922	0.1415	0.4577	0.0445	-0.469	-0.3168	-0.1523	-0.6734	-0.3566	-0.8256
P49025	P49025	Cit	264370	183839	200377	181952	165307	65765.1	120863	138247	165199	241712	229629	174083	0.4089	0.2851	0.3174	0.278	0.2396	0.1124	0.204	0.2305	0.2783	0.4033	0.3933	0.2925	0.6392	0.0815	0.1107	0.6398	0.0669	0.0391	0.1784	0.6831	-0.5048	-0.1068	-0.7899	-0.6115
P49117	P49117	Nr2c2	147855	115077	124104	73020.5	82890.8	73044	78778.9	81468	89837.2	101980	85683.9	104815	0.2287	0.1785	0.1966	0.1116	0.1201	0.1248	0.133	0.1358	0.1513	0.1701	0.1468	0.1761	0.0371	0.0177	0.0056	0.0985	0.0096	0.0843	0.2371	0.7601	-0.523	0.2922	-0.4678	-0.2308
P49135	P49135	Ercc3	100687	83438.3	82321.6	113346	169721	60900.8	73531	94462.7	61280	92958.7	71614.9	75956.9	0.1557	0.1294	0.1304	0.1732	0.246	0.1041	0.1241	0.1575	0.1032	0.1551	0.1227	0.1276	0.353	0.6003	0.4398	0.8113	0.4048	0.7335	-0.443	-0.3324	-0.1107	0.0357	0.368	-0.075
P49138	P49138	Mapkapk2	3.44113e+06	2.95642e+06	2.46893e+06	3.42856e+06	4.13216e+06	2620666	2.64026e+06	2974615	3.03426e+06	2.86799e+06	2.49099e+06	2.5063e+06	5.3223	4.5856	3.9108	5.2378	5.9894	4.4775	4.4566	4.9599	5.1118	4.7851	4.2664	4.2119	0.4592	0.6292	0.3519	0.6998	0.1606	0.1926	-0.1123	-0.1846	0.0722	0.0592	0.2437	0.1314
P49282	P49282	Slc11a2	86624.5	84753	82251.5	126231	128683	132238	53537.9	94550.5	125182	45126.5	54804.6	104302	0.134	0.1315	0.1303	0.1928	0.1865	0.2259	0.0904	0.1577	0.2109	0.0753	0.0939	0.1753	0.2571	0.5786	0.0047	0.6076	0.0581	0.4576	-0.3994	-0.6131	0.2137	0.2002	0.8134	0.414
P49300	P49300	Clec10a	627128	770089	673374	487820	330376	687854	541759	360590	459038	674756	585583	784050	0.97	1.1945	1.0666	0.7452	0.4789	1.1752	0.9145	0.6013	0.7733	1.1258	1.0029	1.3176	0.8766	0.048	0.263	0.5575	0.1919	0.0401	-0.0679	0.4294	-0.4972	-0.0931	-0.5224	-0.5903
P49312	P49312	Hnrnpa1	8897096	8566828	9203873	7.81766e+06	8928564	9331806	9142115	9534820	9554730	7565681	10094118	8880686	13.7609	13.2876	14.5789	11.9429	12.9416	15.9438	15.4315	15.8985	16.0967	12.6229	17.2883	14.9242	0.1453	0.0105	0.8429	0.4871	0.5005	0.5602	0.2161	0.028	0.1882	-0.1071	-0.1351	0.0811
P49442	P49442	Inpp1	143726	161596	133884	177015	239428	217875	131450	134372	166796	121525	141960	166036	0.2223	0.2506	0.2121	0.2704	0.347	0.3722	0.2219	0.2241	0.281	0.2028	0.2431	0.279	0.0729	0.5687	0.0361	0.621	0.0794	0.9828	-0.4452	-0.5309	0.0857	-0.0817	0.4492	0.004
P49443	P49443	Ppm1a	803957	1.00738e+06	1.18596e+06	1.25143e+06	957295	2.05502e+06	1.62644e+06	1.30528e+06	1.62857e+06	1.15352e+06	1.30857e+06	1.624e+06	1.2435	1.5625	1.8786	1.9118	1.3876	3.5111	2.7454	2.1764	2.7436	1.9246	2.2412	2.7292	0.6908	0.0196	0.3463	0.0683	0.9689	0.4416	0.1706	-0.5398	0.7105	-0.5576	-0.0178	0.1528
P49446	P49446	Ptpre	89893.7	95210.7	69648.4	73532.3	49888.1	70975.1	55161.2	75563.4	56307.4	59896.9	95839.4	82750.5	0.139	0.1477	0.1103	0.1123	0.0723	0.1213	0.0931	0.126	0.0949	0.0999	0.1641	0.1391	0.8914	0.1494	0.1817	0.9302	0.2481	0.2393	0.0375	0.3762	-0.3387	-0.022	-0.3982	-0.3607
P49452	P49452	Cenpc	350126	404591	412915	179602	347016	210863	179831	242323	190873	456718	404492	427833	0.5415	0.6275	0.6541	0.2744	0.503	0.3603	0.3035	0.4041	0.3216	0.762	0.6928	0.719	0.6486	0.0045	0.0379	0.0416	0.0077	0.0005	-0.1446	0.6804	-0.8249	-0.2538	-0.9342	-1.0787
P49586	P49586	Pcyt1a	2182479	2.64068e+06	3.05867e+06	2.30424e+06	1.54781e+06	4.14523e+06	3.4982e+06	3.14711e+06	3292932	2.71361e+06	2588502	3.69609e+06	3.3756	4.0958	4.8449	3.5202	2.2435	7.0823	5.9048	5.2475	5.5475	4.5275	4.4334	6.2114	0.4287	0.0347	0.9125	0.2548	0.645	0.4495	0.3785	-0.0607	0.4393	-0.3009	-0.2401	0.1384
P49615	P49615	Cdk5	1.53608e+06	1.53363e+06	1.17391e+06	1.34075e+06	1.70662e+06	1.013e+06	1.10724e+06	1.20865e+06	1.11342e+06	1.34804e+06	1.08312e+06	806373	2.3758	2.3787	1.8595	2.0482	2.4737	1.7308	1.869	2.0153	1.8758	2.2491	1.8551	1.3551	0.4977	0.1871	0.6849	0.2835	0.4759	0.7225	-0.1184	0.0811	-0.1995	0.2768	0.1957	0.0774
P49710	P49710	Hcls1	15221979	18415218	19604298	20526140	17051734	36008048	28671358	25869918	26198106	18564196	20866484	22360488	23.5434	28.5631	31.0532	31.3574	24.7158	61.5211	48.3959	43.1358	44.1354	30.9734	35.7383	37.5773	0.6263	0.0031	0.3761	0.0759	0.7193	0.0147	0.2063	-0.4999	0.7061	-0.3266	0.1732	0.3795
P49717	P49717	Mcm4	4819678	3870391	3238092	2.97803e+06	3423442	1.85515e+06	2.16927e+06	2302394	2222688	3.68492e+06	3.3163e+06	3.11884e+06	7.4545	6.0032	5.1291	4.5495	4.9621	3.1696	3.6616	3.839	3.7445	6.1481	5.6799	5.2413	0.4289	0.0228	0.086	0.5248	0.072	0.0019	-0.1734	0.5516	-0.725	0.1229	-0.4287	-0.6021
P49718	P49718	Mcm5	3.71163e+06	3012953	2.66195e+06	2.21815e+06	2.44681e+06	1.45202e+06	1.76186e+06	1.85442e+06	1.79705e+06	2891910	2.66125e+06	2.42743e+06	5.7407	4.6733	4.2165	3.3886	3.5465	2.4808	2.9739	3.0921	3.0274	4.825	4.558	4.0793	0.7635	0.0152	0.0362	0.4809	0.0274	0.0027	-0.0503	0.6358	-0.6861	0.1201	-0.5157	-0.566
P49722	P49722	Psma2	4355647	3.66745e+06	3.3502e+06	5031587	6531333	2.75607e+06	3.14971e+06	3.15058e+06	2.86183e+06	3.2849e+06	2.58082e+06	2679487	6.7368	5.6884	5.3067	7.6867	9.4669	4.7089	5.3166	5.2533	4.8213	5.4807	4.4202	4.5029	0.1974	0.1615	0.3968	0.1123	0.1569	0.429	-0.5064	-0.3021	-0.2042	0.2999	0.602	0.0957
P49769	P49769	Psen1	781892	448633	1.55027e+06	692565	949162	404538	206453	302182	423932	497006	372442	36448.8	1.2093	0.6959	2.4556	1.058	1.3758	0.6912	0.3485	0.5039	0.7142	0.8292	0.6379	0.0613	0.0816	0.1555	0.5018	0.1737	0.1549	0.9625	-0.9963	0.4808	-1.477	1.5126	1.0318	0.0356
P49962	P49962	Srp9	1.25777e+06	1.24435e+06	1.22789e+06	1.11559e+06	1.43757e+06	1053936	698552	804278	520490	968711	966074	866563	1.9454	1.9301	1.945	1.7043	2.0837	1.8007	1.1791	1.3411	0.8769	1.6162	1.6546	1.4563	0.0146	0.004	0.5351	0.0039	0.0901	0.0409	-0.7182	0.0586	-0.7768	0.3002	0.2415	-0.4767
P50096	P50096	Impdh1	1.3367e+06	1.20116e+06	939052	2.31134e+06	2.46124e+06	1.50682e+06	1.7762e+06	1.8967e+06	1.74187e+06	1.05927e+06	1.06036e+06	1.09066e+06	2.0674	1.8631	1.4875	3.531	3.5675	2.5745	2.9981	3.1626	2.9345	1.7673	1.8161	1.8329	0.5931	0.0026	0.018	0.9976	0.0121	0.0001	-0.0888	-0.8362	0.7474	0.0004	0.8366	0.7478
P50136	P50136	Bckdha	773621	777762	712311	498974	527295	468798	495789	511917	467207	798574	856865	751480	1.1965	1.2064	1.1283	0.7623	0.7643	0.801	0.8369	0.8536	0.7871	1.3324	1.4676	1.2629	0.1014	0.0004	0.0001	0.0524	0.0007	0.0011	0.0901	0.6014	-0.5112	-0.2023	-0.8037	-0.7136
P50171	P50171	Hsd17b8	754810	646461	453310	841782	860078	441725	490156	513307	555739	491834	538177	442345	1.1674	1.0027	0.718	1.286	1.2466	0.7547	0.8274	0.8559	0.9362	0.8206	0.9217	0.7434	0.2699	0.544	0.5704	0.3954	0.2088	0.5057	-0.3276	-0.1868	-0.1409	0.2165	0.4033	0.0756
P50247	P50247	Ahcy	6441920	5696640	4501394	6.90032e+06	8223502	4.01025e+06	4962072	5.43235e+06	5.65199e+06	5.91211e+06	4.70627e+06	4487043	9.9635	8.8358	7.1302	10.5415	11.9196	6.8517	8.3758	9.058	9.5218	9.864	8.0605	7.5406	0.6387	0.7198	0.5484	0.8933	0.485	0.5582	-0.1209	-0.1769	0.056	0.0261	0.203	0.0821
P50396	P50396	Gdi1	699413	682391	501279	1.30233e+06	1.41555e+06	1.01774e+06	877896	1.04536e+06	1.09947e+06	517648	548371	549461	1.0818	1.0584	0.794	1.9895	2.0518	1.7388	1.4818	1.7431	1.8523	0.8637	0.9392	0.9234	0.183	0.0076	0.002	0.5064	0.0005	0.0022	-0.1871	-0.9781	0.791	0.1061	1.0842	0.8971
P50428	P50428	Arsa	184858	197840	279697	166519	159341	431666	188155	237624	238298	207034	118949	221646	0.2859	0.3069	0.443	0.2544	0.231	0.7375	0.3176	0.3962	0.4015	0.3454	0.2037	0.3725	0.8407	0.6622	0.7357	0.6244	0.5931	0.335	-0.1329	-0.2395	0.1066	0.1685	0.408	0.2751
P50429	P50429	Arsb	1604087	1.72178e+06	1.81738e+06	574075	666974	697576	679831	620284	742702	1.75627e+06	1.99674e+06	2.06098e+06	2.481	2.6706	2.8787	0.877	0.9668	1.1918	1.1475	1.0343	1.2512	2.9302	3.4198	3.4635	0.3049	0.0003	0.0004	0.0447	0.0003	0.0003	0.1775	1.4035	-1.226	-0.2893	-1.6928	-1.5153
P50431	P50431	Shmt1	1.71707e+06	1323617	1.11743e+06	1.81805e+06	1.81409e+06	1.02413e+06	1.17971e+06	1.23861e+06	1.30178e+06	1.22511e+06	1.21125e+06	1.07784e+06	2.6557	2.053	1.77	2.7774	2.6294	1.7498	1.9913	2.0653	2.1931	2.044	2.0745	1.8113	0.4064	0.7896	0.6139	0.541	0.2847	0.3546	-0.1955	-0.1436	-0.0519	0.1277	0.2713	0.0758
P50516	P50516	Atp6v1a	4.0775e+06	3.52083e+06	2953780	3995472	4.91894e+06	2.51376e+06	2895329	3.08994e+06	3.02383e+06	3.22505e+06	2.87462e+06	2867036	6.3066	5.461	4.6788	6.1038	7.1298	4.2949	4.8872	5.1522	5.0942	5.3808	4.9234	4.8181	0.392	0.4107	0.7242	0.4279	0.3971	0.9853	-0.2119	-0.0919	-0.12	0.1211	0.213	0.0011
P50518	P50518	Atp6v1e1	4.9307e+06	6202562	7602772	6.1096e+06	5.00531e+06	11710263	8767073	7187116	8043219	6.6707e+06	7.0209e+06	9708039	7.6262	9.6205	12.0428	9.3335	7.255	20.0074	14.7984	11.9839	13.5503	11.1297	12.0248	16.3146	0.7729	0.0719	0.5889	0.1728	0.8332	0.8804	0.1403	-0.3213	0.4616	-0.4303	-0.109	0.0312
P50543	P50543	S100a11	5.2529e+06	9056483	9616372	3013258	4824128	10066816	6783293	5.49166e+06	5574399	8873613	10116995	10661050	8.1245	14.0471	15.2323	4.6033	6.9924	17.1995	11.4499	9.1569	9.3911	14.8052	17.3275	17.9161	0.9237	0.3465	0.5537	0.1535	0.1496	0.0051	0.059	0.3774	-0.3183	-0.4201	-0.7975	-0.7385
P50544	P50544	Acadvl	9040670	8570335	7191618	7.32034e+06	8478532	5754440	6.38938e+06	6136528	6479499	8387758	7.87644e+06	7471743	13.9829	13.2931	11.3915	11.1832	12.2893	9.8317	10.785	10.2321	10.9159	13.9945	13.4901	12.5564	0.5707	0.049	0.1643	0.6311	0.0531	0.0046	-0.0607	0.2154	-0.2761	-0.0504	-0.2658	-0.3264
P50580	P50580	Pa2g4	9509386	8958177	8487395	12565281	12865425	7363804	9539977	9329553	8.34356e+06	8763708	7316638	6.69827e+06	14.7079	13.8946	13.444	19.1958	18.6479	12.5813	16.103	15.5562	14.0562	14.6218	12.5313	11.2566	0.516	0.1623	0.264	0.3119	0.1615	0.1029	-0.1415	-0.2622	0.1207	0.1305	0.3927	0.2512
P51125	P51125	Cast	6.03937e+06	7.89309e+06	8720198	11515108	9736075	18529992	14856195	13822084	13237845	8150312	7.91165e+06	10553510	9.3409	12.2426	13.8128	17.5914	14.1121	31.6592	25.0766	23.0471	22.3015	13.5984	13.5504	17.7354	0.6869	0.0017	0.1666	0.1727	0.3286	0.0062	0.1525	-0.84	0.9925	-0.3426	0.4974	0.6499
P51150	P51150	Rab7a	4485507	3.77815e+06	3.77457e+06	4.09997e+06	4971544	3.0837e+06	3.33246e+06	3.5039e+06	3.32167e+06	3.36312e+06	2985970	3.01169e+06	6.9376	5.8601	5.9789	6.2635	7.2061	5.2686	5.625	5.8424	5.5959	5.6112	5.1141	5.0612	0.3789	0.1779	0.9853	0.0601	0.1685	0.0905	-0.1351	0.003	-0.138	0.2502	0.2473	0.1122
P51163	P51163	Uros	221780	225980	268311	273324	123375	267641	179199	192696	255373	252191	271971	315000	0.343	0.3505	0.425	0.4176	0.1788	0.4573	0.3025	0.3213	0.4302	0.4208	0.4658	0.5294	0.9991	0.6751	0.8235	0.0727	0.2617	0.0763	0.0005	0.0862	-0.0857	-0.3402	-0.4264	-0.4259
P51174	P51174	Acadl	5150225	4737254	3.9665e+06	5.44726e+06	5714201	3.40386e+06	3.89307e+06	4327004	4.09181e+06	4.37662e+06	3832065	3373640	7.9657	7.3478	6.2829	8.3217	8.2825	5.8156	6.5713	7.2149	6.8934	7.3022	6.5632	5.6695	0.5322	0.592	0.7899	0.3703	0.3704	0.4938	-0.1166	-0.054	-0.0626	0.1447	0.1987	0.0822
P51175	P51175	Ppox	421326	359004	295790	480030	479077	307694	375982	347570	337423	363171	296026	254493	0.6517	0.5568	0.4685	0.7333	0.6944	0.5257	0.6346	0.5795	0.5684	0.6059	0.507	0.4277	0.4428	0.5683	0.3282	0.5714	0.1685	0.2196	-0.132	-0.2201	0.0881	0.1224	0.3425	0.2105
P51410	P51410	Rpl9	8731049	7115378	7304127	10813334	14941448	5408673	7.97439e+06	7.41662e+06	6.04347e+06	6.94397e+06	4666935	4430672	13.5041	11.0364	11.5697	16.5193	21.657	9.2409	13.4604	12.3666	10.1813	11.5856	7.9931	7.4458	0.3654	0.9791	0.3635	0.1135	0.1505	0.1377	-0.3971	-0.393	-0.0041	0.4181	0.8111	0.4141
P51432	P51432	Plcb3	488065	597133	495171	560278	673770	372712	341473	556880	509358	530033	528054	444077	0.7549	0.9262	0.7844	0.8559	0.9766	0.6368	0.5764	0.9285	0.8581	0.8843	0.9044	0.7463	0.8208	0.79	0.9913	0.7652	0.8535	0.6539	-0.0635	-0.0023	-0.0612	-0.0402	-0.0379	-0.1013
P51569	P51569	Gla	485853	514276	473852	426858	582419	304906	314500	322033	353976	509737	420646	396145	0.7515	0.7977	0.7506	0.6521	0.8442	0.5209	0.5309	0.537	0.5963	0.8505	0.7204	0.6657	0.2881	0.0012	0.3784	0.7308	0.5379	0.0312	-0.2776	0.1891	-0.4667	0.0401	-0.149	-0.4265
P51612	P51612	Xpc	277841	355461	255219	270271	196081	49558.2	146722	158354	124289	112962	73456.1	76330.1	0.4297	0.5513	0.4043	0.4129	0.2842	0.0847	0.2477	0.264	0.2094	0.1885	0.1258	0.1283	0.8448	0.0101	0.1298	0.0032	0.3113	0.0237	-0.1166	0.8254	-0.942	1.6463	0.8209	0.7043
P51660	P51660	Hsd17b4	1.33883e+06	1.24157e+06	1.0926e+06	1.38082e+06	1.53407e+06	653914	986263	1.00149e+06	1.01267e+06	1.34491e+06	1.01147e+06	833640	2.0707	1.9257	1.7307	2.1095	2.2236	1.1172	1.6648	1.6699	1.706	2.2439	1.7324	1.4009	0.7175	0.0827	0.8128	0.6817	0.9574	0.6715	-0.1127	0.0715	-0.1842	0.091	0.0195	-0.0932
P51791	P51791	Clcn3	671382	599964	696708	978770	1220896	593206	664540	662459	810661	830738	761395	461068	1.0384	0.9306	1.1036	1.4952	1.7696	1.0135	1.1217	1.1046	1.3657	1.386	1.3041	0.7748	0.3882	0.1529	0.1509	0.5451	0.4063	0.8495	-0.2523	-0.4776	0.2253	-0.1734	0.3042	0.052
P51807	P51807	Dynlt1	361374	328834	364303	366871	522494	278133	326227	378390	385718	402242	414935	274035	0.5589	0.51	0.5771	0.5605	0.7573	0.4752	0.5507	0.6309	0.6498	0.6711	0.7107	0.4605	0.8925	0.1648	0.599	0.4603	0.8924	0.9673	0.0306	-0.1234	0.154	-0.1625	-0.0391	-0.0086
P51829	P51829	Adcy7	126127	97094.2	101364	57739.8	115311	44575.3	67203.1	55928.9	62575.6	58126.9	79274.8	55288.8	0.1951	0.1506	0.1606	0.0882	0.1671	0.0762	0.1134	0.0933	0.1054	0.097	0.1358	0.0929	0.8352	0.0117	0.1387	0.035	0.9539	0.7763	-0.087	0.6108	-0.6977	0.6364	0.0256	-0.0613
P51855	P51855	Gss	541492	504477	420461	713816	701912	404350	458475	463513	508033	549841	431251	512242	0.8375	0.7825	0.666	1.0905	1.0174	0.6908	0.7739	0.7729	0.8559	0.9174	0.7386	0.8608	0.3535	0.5364	0.2677	0.3517	0.5209	0.5571	-0.2202	-0.292	0.0718	-0.1388	0.1532	-0.067
P51859	P51859	Hdgf	13699093	16081485	18975662	17302016	16218535	30577950	23592758	22400556	21897816	17209984	19105852	21436474	21.188	24.9433	30.0574	26.432	23.5081	52.2436	39.8235	37.3509	36.8908	28.714	32.7228	36.0244	0.6883	0.0098	0.4126	0.1001	0.8748	0.074	0.1587	-0.4235	0.5822	-0.3553	0.0683	0.227
P51863	P51863	Atp6v0d1	2.64034e+06	2910755	2366748	2.67952e+06	3.20789e+06	1.7006e+06	2.40856e+06	2.84592e+06	2277624	2.54114e+06	2.22098e+06	2.07551e+06	4.0837	4.5147	3.7489	4.0934	4.6497	2.9055	4.0655	4.7453	3.8371	4.2398	3.8039	3.4879	0.5979	0.7898	0.6989	0.4311	0.9476	0.3466	0.1187	0.084	0.0347	0.0986	0.0146	0.1333
P51881	P51881	Slc25a5	28174760	23650010	21801506	32088988	37922804	14704528	20160988	21722526	18879280	22885374	17954098	15816971	43.5771	36.6825	34.5335	49.0218	54.9676	25.1233	34.0308	36.2204	31.8055	38.183	30.7502	26.5807	0.3829	0.2313	0.6424	0.214	0.3139	0.5798	-0.3393	-0.1696	-0.1697	0.2653	0.4348	0.0956
P51908	P51908	Apobec1	5637206	4.4543e+06	4.54286e+06	2.38781e+06	3.03381e+06	1125390	1.9864e+06	2201969	1.85988e+06	3542253	2.34191e+06	2.73782e+06	8.7189	6.9089	7.1959	3.6478	4.3974	1.9228	3.3529	3.6716	3.1333	5.9101	4.011	4.601	0.9367	0.0019	0.0097	0.0252	0.1753	0.067	0.0272	1.1952	-1.1679	0.6523	-0.5429	-0.5157
P51912	P51912	Slc1a5	4067843	3252713	4.93089e+06	3418922	2.92299e+06	4.16544e+06	3.71814e+06	3.56062e+06	3.82712e+06	3.3114e+06	3.77317e+06	3.94527e+06	6.2916	5.0451	7.8105	5.223	4.2368	7.1168	6.2761	5.937	6.4475	5.5249	6.4624	6.6301	0.4637	0.8517	0.5023	0.8491	0.4973	0.9712	0.1708	0.208	-0.0371	0.0405	-0.1675	0.0033
P51943	P51943	Ccna2	719019	765203	645982	288548	101722	457120	303551	201361	222480	593822	657504	476876	1.1121	1.1869	1.0232	0.4408	0.1474	0.781	0.5124	0.3358	0.3748	0.9908	1.1261	0.8014	0.8108	0.0006	0.0262	0.2705	0.0662	0.0064	-0.163	1.2787	-1.4418	0.187	-1.0917	-1.2548
P51949	P51949	Mnat1	668294	823630	935565	598924	534529	1.22418e+06	866231	850667	903310	882343	1050137	1187405	1.0336	1.2775	1.4819	0.915	0.7748	2.0916	1.4622	1.4184	1.5218	1.4721	1.7986	1.9955	0.6468	0.2015	0.9933	0.0702	0.3279	0.1377	0.2194	0.0045	0.2149	-0.4734	-0.4779	-0.2585
P51954	P51954	Nek1	145190	111006	57000.9	190036	280545	107074	212839	135625	95440.3	150385	83050.1	153213	0.2246	0.1722	0.0903	0.2903	0.4066	0.1829	0.3593	0.2261	0.1608	0.2509	0.1422	0.2575	0.6357	0.2863	0.1578	0.3702	0.3637	0.6698	-0.2378	-0.8533	0.6155	-0.4178	0.4355	0.1977
P52019	P52019	Sqle	33120.9	62239.2	33178.4	109410	141210	52673.3	104380	111330	64546.7	71129.7	20227.7	59537.8	0.0512	0.0965	0.0526	0.1671	0.2047	0.09	0.1762	0.1856	0.1087	0.1187	0.0346	0.1001	0.9474	0.0339	0.0774	0.5813	0.1758	0.1085	0.0271	-1.205	1.2321	-0.339	0.866	0.8931
P52293	P52293	Kpna2	1669532	1.99166e+06	2699718	1.0954e+06	893532	2381877	1.57298e+06	1.28257e+06	1.49484e+06	2.47359e+06	2791732	3451736	2.5822	3.0892	4.2763	1.6734	1.2951	4.0695	2.6551	2.1386	2.5183	4.1271	4.7814	5.8007	0.9226	0.1697	0.3884	0.0858	0.0621	0.0085	0.0551	0.4992	-0.4441	-0.5643	-1.0635	-1.0084
P52332	P52332	Jak1	368869	397387	326225	486925	490162	332238	257326	371534	301023	372270	363649	261336	0.5705	0.6164	0.5167	0.7439	0.7105	0.5676	0.4344	0.6195	0.5071	0.6211	0.6228	0.4392	0.1143	0.4797	0.1581	0.9241	0.2378	0.6429	-0.3733	-0.2472	-0.1262	0.0175	0.2646	-0.1087
P52431	P52431	Pold1	2.25508e+06	1.88725e+06	1.49565e+06	1.86474e+06	2282951	901541	1.27097e+06	1.522e+06	1386250	1.80854e+06	1.6023e+06	1.48846e+06	3.4879	2.9272	2.3691	2.8487	3.309	1.5403	2.1453	2.5378	2.3354	3.0175	2.7443	2.5014	0.6973	0.1606	0.5909	0.6509	0.7494	0.091	-0.1333	0.1904	-0.3237	0.0882	-0.1022	-0.2355
P52432	P52432	Polr1c	874190	933649	1.12432e+06	875572	756988	1.15251e+06	851440	804927	1.03037e+06	901775	1.148e+06	1.1847e+06	1.3521	1.4481	1.7809	1.3376	1.0972	1.9691	1.4372	1.3421	1.7358	1.5046	1.9662	1.9909	0.903	0.9066	0.8489	0.2249	0.3111	0.1857	0.036	0.0569	-0.0209	-0.2536	-0.3106	-0.2746
P52479	P52479	Usp10	525903	527355	472466	413976	493518	364625	393230	382269	357833	501120	547000	493400	0.8134	0.818	0.7484	0.6324	0.7153	0.623	0.6638	0.6374	0.6028	0.8361	0.9369	0.8292	0.5512	0.0052	0.021	0.148	0.0099	0.004	-0.0497	0.2721	-0.3218	-0.1289	-0.4009	-0.4507
P52480	P52480	Pkm	126042368	118771624	95439000	143677344	164075696	88960024	104879184	103935040	99378160	116558304	87654088	86412512	194.946	184.222	151.175	219.493	237.821	151.992	177.031	173.303	167.42	194.471	150.126	145.218	0.3096	0.7709	0.4188	0.5453	0.2608	0.5898	-0.2349	-0.2002	-0.0347	0.1147	0.3149	0.08
P52482;P52483;Q91W82	P52482;P52483;Q91W82	Ube2e1;Ube2e3;Ube2e2	636360	530047	405803	488316	536718	309135	311877	379681	347858	504821	470253	407999	0.9842	0.8221	0.6428	0.746	0.778	0.5282	0.5264	0.6331	0.586	0.8423	0.8054	0.6857	0.2923	0.0857	0.3529	0.7418	0.3641	0.0256	-0.2334	0.2552	-0.4886	0.0699	-0.1853	-0.4187
P52503	P52503	Ndufs6	1.4847e+06	1.87621e+06	1.92311e+06	1.76635e+06	1.98763e+06	2.35373e+06	2.18578e+06	1.98715e+06	2043228	1.91528e+06	1.99825e+06	2.21674e+06	2.2963	2.9101	3.0462	2.6984	2.881	4.0214	3.6895	3.3134	3.4422	3.1955	3.4224	3.7253	0.5471	0.046	0.3966	0.0657	0.605	0.8662	0.1216	-0.2183	0.3399	-0.3258	-0.1075	0.0141
P52633	P52633	Stat6	1.05629e+06	961065	913575	1.19548e+06	1.27497e+06	786184	854409	819411	900818	944306	807462	908391	1.6337	1.4907	1.4471	1.8263	1.848	1.3432	1.4422	1.3663	1.5176	1.5755	1.383	1.5266	0.2477	0.3153	0.4413	0.7391	0.3668	0.505	-0.2139	-0.1343	-0.0796	0.0275	0.1619	-0.0521
P52760	P52760	Rida	701230	809601	962897	413330	683659	725929	551875	567309	626071	877235	793282	966584	1.0846	1.2557	1.5252	0.6314	0.9909	1.2403	0.9315	0.9459	1.0547	1.4636	1.3587	1.6244	0.9042	0.081	0.2005	0.2654	0.052	0.0043	0.0346	0.4333	-0.3987	-0.202	-0.6354	-0.6007
P52795	P52795	Efnb1	57126.6	58127.2	50144.9	120756	331837	79838.2	39489.1	142809	67460.4	27459	28983.8	10329.3	0.0884	0.0902	0.0794	0.1845	0.481	0.1364	0.0667	0.2381	0.1136	0.0458	0.0496	0.0174	0.3442	0.3556	0.1679	0.0107	0.1011	0.1225	-0.9384	-1.6363	0.6979	1.1931	2.8294	1.891
P52825	P52825	Cpt2	487479	549741	446938	566399	884058	229976	371560	455810	356920	448892	353368	328486	0.754	0.8527	0.7079	0.8653	1.2814	0.3929	0.6272	0.76	0.6013	0.749	0.6052	0.552	0.5208	0.1704	0.7875	0.1343	0.4676	0.7385	-0.3529	-0.1338	-0.2191	0.2801	0.4139	0.061
P52875	P52875	Tmem165	366347	269357	233104	308664	273165	199731	227798	240071	226567	228009	247345	219593	0.5666	0.4178	0.3692	0.4715	0.3959	0.3412	0.3845	0.4003	0.3817	0.3804	0.4236	0.369	0.7313	0.3548	0.5302	0.3843	0.7877	0.9069	-0.0513	0.1634	-0.2147	0.2065	0.0432	-0.0081
P52912	P52912	Tia1	517808	396029	329391	360027	353153	191607	232331	316652	301083	372822	337198	299631	0.8009	0.6143	0.5218	0.55	0.5119	0.3274	0.3922	0.528	0.5072	0.622	0.5775	0.5035	0.8825	0.1397	0.1634	0.431	0.2455	0.1675	0.0391	0.4794	-0.4404	0.1856	-0.2938	-0.2548
P52927	P52927	Hmga2	447248	547679	605664	941396	736962	1.4607e+06	1.5663e+06	1.40311e+06	1.55558e+06	341302	426284	547218	0.6917	0.8495	0.9594	1.4382	1.0682	2.4957	2.6438	2.3396	2.6207	0.5694	0.7301	0.9196	0.1192	0.0002	0.1276	0.5029	0.1024	0.0002	0.6043	-1.0002	1.6045	0.1723	1.1725	1.7768
P53026	P53026	Rpl10a	17482274	14103044	12042019	21469780	22319752	10015489	14452433	15769337	12185520	10630151	8777648	8421586	27.0393	21.8746	19.0745	32.799	32.3516	17.1119	24.395	26.294	20.5287	17.7359	15.0336	14.1526	0.5348	0.7279	0.4478	0.0523	0.089	0.0157	-0.208	-0.2749	0.0669	0.535	0.81	0.602
P53395	P53395	Dbt	1.7448e+06	1.81308e+06	1.78196e+06	2.64864e+06	2698531	2170783	2026523	2.02301e+06	2.15521e+06	1.73315e+06	1.98653e+06	1.63849e+06	2.6986	2.8122	2.8226	4.0463	3.9114	3.7089	3.4207	3.3732	3.6308	2.8917	3.4024	2.7535	0.0304	0.0014	0.0005	0.3025	0.0166	0.097	-0.1624	-0.4854	0.323	-0.1186	0.3668	0.2044
P53564	P53564	Cux1	1201546	1.72121e+06	2145420	1.20341e+06	687661	2.5344e+06	1.7357e+06	1.45182e+06	1.53626e+06	2124254	2.09683e+06	2.62239e+06	1.8584	2.6697	3.3983	1.8384	0.9967	4.3301	2.9298	2.4208	2.5881	3.5442	3.5913	4.407	0.8115	0.9935	0.8282	0.0836	0.233	0.0194	0.1479	0.1456	0.0022	-0.5422	-0.6879	-0.54
P53569	P53569	Cebpz	649763	580845	530407	755789	794919	432090	526326	567913	505588	550220	514025	424085	1.005	0.9009	0.8402	1.1546	1.1522	0.7382	0.8884	0.9469	0.8518	0.918	0.8804	0.7127	0.4455	0.7413	0.5337	0.3795	0.3069	0.4426	-0.1804	-0.1491	-0.0313	0.1291	0.2782	0.0978
P53612	P53612	Rabggtb	549326	558372	449200	826631	640229	372269	514062	512064	444436	444155	460429	462943	0.8496	0.8661	0.7115	1.2628	0.928	0.636	0.8677	0.8538	0.7487	0.741	0.7886	0.778	0.5554	0.8276	0.5169	0.4787	0.3946	0.249	-0.1945	-0.2199	0.0254	0.0729	0.2928	0.0983
P53702	P53702	Hccs	496374	460824	382597	584031	638983	371854	491967	539495	448129	352990	363984	272871	0.7677	0.7148	0.606	0.8922	0.9262	0.6353	0.8304	0.8996	0.755	0.5889	0.6234	0.4586	0.9228	0.1052	0.3044	0.1145	0.0672	0.0142	0.0182	-0.2325	0.2507	0.3218	0.5543	0.5726
P53762	P53762	Arnt	123123	248604	106168	152366	266469	200152	121938	141252	147675	183526	149101	182527	0.1904	0.3856	0.1682	0.2328	0.3862	0.342	0.2058	0.2355	0.2488	0.3062	0.2554	0.3067	0.1292	0.8101	0.4319	0.5921	0.5603	0.0491	-0.4776	-0.3688	-0.1088	-0.2225	0.1463	-0.3313
P53810	P53810	Pitpna	1.85164e+06	1.6248e+06	1284623	1.79768e+06	1.88413e+06	1194466	1.4109e+06	1.39012e+06	1.29654e+06	1.61593e+06	1.30892e+06	1.23329e+06	2.8639	2.5202	2.0348	2.7463	2.731	2.0408	2.3815	2.3179	2.1843	2.6961	2.2418	2.0726	0.4277	0.5108	0.926	0.6776	0.6005	0.8391	-0.1272	-0.0192	-0.108	0.0817	0.1009	-0.0263
P53811	P53811	Pitpnb	2215089	1.85021e+06	1536197	2.00558e+06	2.41762e+06	1448666	1.5721e+06	1.84792e+06	1757722	1.78237e+06	1.76614e+06	1.65963e+06	3.426	2.8698	2.4333	3.0639	3.5042	2.4751	2.6536	3.0812	2.9612	2.9738	3.0249	2.789	0.7391	0.9737	0.8128	0.9506	0.7949	0.8446	-0.0565	-0.051	-0.0055	-0.0097	0.0414	-0.0151
P53986	P53986	Slc16a1	2.17616e+06	1.42372e+06	1741855	1.21172e+06	1.47775e+06	886486	1.09959e+06	1.28581e+06	1.10837e+06	1.39625e+06	1256245	1.28235e+06	3.3658	2.2083	2.7591	1.8511	2.1419	1.5146	1.8561	2.144	1.8673	2.3296	2.1516	2.155	0.5888	0.0771	0.0684	0.1709	0.1196	0.0821	0.0913	0.5974	-0.5062	0.3285	-0.2689	-0.1777
P53994	P53994	Rab2a	2.36954e+06	2.07452e+06	1.77844e+06	2.5878e+06	3.14256e+06	1.5164e+06	2.01113e+06	2.0542e+06	1.90349e+06	1.93803e+06	1.42191e+06	1.47843e+06	3.6649	3.2177	2.817	3.9533	4.555	2.5908	3.3947	3.4252	3.2068	3.2335	2.4353	2.4845	0.5742	0.6902	0.5004	0.2211	0.1974	0.0796	-0.1466	-0.1944	0.0478	0.2505	0.445	0.2984
P53995	P53995	Anapc1	755513	724754	570902	800942	935905	511306	571529	667783	632769	746384	780910	634046	1.1685	1.1241	0.9043	1.2236	1.3566	0.8736	0.9647	1.1135	1.066	1.2453	1.3375	1.0655	0.5308	0.8588	0.6325	0.2582	0.7138	0.1389	-0.1355	-0.1114	-0.024	-0.1905	-0.0791	-0.2145
P53996	P53996	Cnbp	2750890	3.34184e+06	2.76839e+06	2387658	2.77336e+06	4.09178e+06	2.71918e+06	2.83425e+06	2.43229e+06	2849128	3.04004e+06	2.29067e+06	4.2547	5.1834	4.3851	3.6476	4.0199	6.991	4.5899	4.7259	4.0976	4.7536	5.2067	3.8495	0.7191	0.7142	0.8122	0.9932	0.8148	0.7799	-0.1281	-0.0846	-0.0434	0.0014	0.086	-0.042
P54071	P54071	Idh2	10833552	9935280	9096761	10815317	11293449	7901011	8111711	8546566	9553938	9541582	9028449	9151185	16.7559	15.4102	14.4092	16.5224	16.3694	13.4992	13.6922	14.2506	16.0953	15.9196	15.4631	15.3788	0.556	0.4431	0.9615	0.9337	0.9074	0.2901	-0.0751	0.0057	-0.0808	-0.0058	-0.0115	-0.0866
P54103	P54103	Dnajc2	2.05172e+06	2274868	2673615	1.81046e+06	1.75867e+06	2.722e+06	2.5644e+06	2440635	2540050	2490465	2.6261e+06	3.0976e+06	3.1733	3.5284	4.235	2.7658	2.5491	4.6506	4.3286	4.0695	4.2792	4.1552	4.4978	5.2056	0.2498	0.1459	0.683	0.0909	0.1525	0.285	0.3472	0.1342	0.2131	-0.3416	-0.4758	-0.1285
P54116	P54116	Stom	2.88784e+06	2.3772e+06	2.51864e+06	2.58821e+06	2625378	1.35468e+06	1.51564e+06	1.69335e+06	1.72784e+06	2.268e+06	1.8705e+06	1.89201e+06	4.4665	3.6872	3.9895	3.954	3.8054	2.3145	2.5583	2.8235	2.9109	3.784	3.2036	3.1796	0.3286	0.0069	0.2932	0.0938	0.9583	0.0495	-0.2807	0.2695	-0.5502	0.2562	-0.0133	-0.294
P54227	P54227	Stmn1	47805316	63253208	63492636	53141320	43876640	81556400	68891120	61813644	63432820	63799364	73207648	76219376	73.9391	98.1093	100.572	81.1831	63.5975	139.342	116.285	103.069	106.864	106.446	125.384	128.088	0.5783	0.129	0.8828	0.0557	0.3497	0.2262	0.1993	-0.0596	0.2589	-0.4008	-0.3412	-0.1418
P54276	P54276	Msh6	1.34133e+06	1.18023e+06	1.06974e+06	888075	1.23723e+06	578411	863081	750898	714581	1.22704e+06	1009076	1.02008e+06	2.0746	1.8306	1.6945	1.3567	1.7933	0.9882	1.4568	1.2521	1.2038	2.0473	1.7283	1.7143	0.7745	0.0143	0.1319	0.8254	0.1543	0.017	-0.0808	0.4363	-0.5172	0.0286	-0.4077	-0.4886
P54279	P54279	Pms2	177753	315248	188382	126596	139786	216488	59923.6	115967	94175.7	272024	205125	119664	0.2749	0.489	0.2984	0.1934	0.2026	0.3699	0.1011	0.1934	0.1587	0.4539	0.3513	0.2011	0.1752	0.0496	0.3282	0.8608	0.4382	0.0778	-0.7571	0.472	-1.2291	0.0782	-0.3938	-1.1509
P54310	P54310	Lipe	443712	392071	253780	347599	433549	191918	245556	277008	215621	306446	279605	202946	0.6863	0.6081	0.402	0.531	0.6284	0.3279	0.4145	0.4619	0.3633	0.5113	0.4789	0.3411	0.4248	0.1639	0.6001	0.2886	0.6392	0.6346	-0.2628	0.1897	-0.4526	0.3497	0.16	-0.1029
P54726	P54726	Rad23a	3.23195e+06	3.82971e+06	4230799	3.11547e+06	3.16581e+06	6.32675e+06	5477501	4.74754e+06	5.3317e+06	4.00564e+06	5.14864e+06	5.00866e+06	4.9988	5.9401	6.7016	4.7594	4.5887	10.8095	9.2458	7.9161	8.9822	6.6832	8.8181	8.4172	0.3929	0.0113	0.7104	0.0631	0.5908	0.3904	0.3752	-0.1924	0.5676	-0.4392	-0.2468	0.1284
P54728	P54728	Rad23b	8646130	10440029	11724982	11861414	10405451	25441410	16815546	14613531	16208030	10987167	13285328	14383815	13.3727	16.1931	18.5723	18.1205	15.0823	43.4676	28.3839	24.3668	27.3053	18.3315	22.7539	24.1723	0.9071	0.0052	0.356	0.0692	0.6995	0.0815	0.0623	-0.6715	0.7338	-0.439	0.2325	0.2949
P54729	P54729	Nub1	607807	481199	421249	321892	580272	281820	357692	402724	411328	364389	301452	294183	0.9401	0.7464	0.6673	0.4917	0.8411	0.4815	0.6038	0.6715	0.693	0.608	0.5163	0.4944	0.6939	0.2068	0.2779	0.0499	0.6245	0.0569	0.1175	0.3755	-0.258	0.5401	0.1646	0.2821
P54731	P54731	Faf1	1.20305e+06	1.23964e+06	978579	1133567	1.3867e+06	826176	944524	996350	1.06751e+06	980671	1.00623e+06	883274	1.8607	1.9227	1.5501	1.7317	2.01	1.4116	1.5943	1.6613	1.7984	1.6362	1.7234	1.4844	0.8654	0.5132	0.7868	0.2926	0.6097	0.4894	-0.028	0.0496	-0.0776	0.1389	0.0893	0.0613
P54775	P54775	Psmc4	3975183	4.03406e+06	4803199	4.50257e+06	4.38627e+06	6.02723e+06	4599955	4627872	5.32746e+06	4422563	5200676	5.84171e+06	6.1483	6.2571	7.6083	6.8785	6.3577	10.2978	7.7645	7.7166	8.9751	7.3788	8.9073	9.8171	0.825	0.0767	0.4249	0.0759	0.5805	0.5407	0.0555	-0.2338	0.2892	-0.3832	-0.1495	-0.094
P54797	P54797	Tango2	224269	135859	265491	132985	618304	105054	136447	39259.3	46086.1	93248.2	57870.3	69634.7	0.3469	0.2107	0.4205	0.2032	0.8962	0.1795	0.2303	0.0655	0.0776	0.1556	0.0991	0.117	0.2786	0.068	0.7011	0.0337	0.2687	0.9924	-1.776	-0.3867	-1.3892	1.3958	1.7826	0.0066
P54818	P54818	Galc	357654	327305	224706	357041	632167	221697	275985	218925	265810	261338	317467	326322	0.5532	0.5077	0.3559	0.5454	0.9163	0.3788	0.4659	0.365	0.4478	0.436	0.5437	0.5484	0.3117	0.5311	0.452	0.624	0.5578	0.1587	-0.5254	-0.3775	-0.1479	-0.1092	0.2683	-0.2571
P54822	P54822	Adsl	2.52268e+06	2.05233e+06	1.64009e+06	2.54731e+06	2.73559e+06	1.34684e+06	1.67398e+06	1.85506e+06	2.00697e+06	1.95399e+06	1.81735e+06	1667609	3.9018	3.1833	2.5979	3.8915	3.9651	2.3011	2.8256	3.0932	3.3811	3.2601	3.1126	2.8025	0.64	0.7709	0.8225	0.6943	0.5896	0.8525	-0.1273	-0.0691	-0.0582	0.0777	0.1468	0.0195
P54823	P54823	Ddx6	1.4798e+06	1.36445e+06	1.06925e+06	1.51569e+06	1.74898e+06	1.03634e+06	1.21171e+06	1.44011e+06	1.24292e+06	1.31256e+06	1084480	906296	2.2888	2.1163	1.6937	2.3155	2.5351	1.7706	2.0453	2.4013	2.0939	2.1899	1.8574	1.523	0.9205	0.5199	0.5779	0.5373	0.3048	0.2197	-0.0177	-0.1186	0.1009	0.1307	0.2493	0.2316
P54923	P54923	Adprh	1.61384e+06	1421619	1.32252e+06	1.67779e+06	1.90476e+06	1.45476e+06	1.26933e+06	1.3427e+06	1.74814e+06	1.30801e+06	1.79278e+06	1.62861e+06	2.4961	2.205	2.0949	2.5631	2.7609	2.4855	2.1426	2.2388	2.9451	2.1823	3.0705	2.7369	0.5775	0.5618	0.0803	0.2356	0.8358	0.5744	-0.0921	-0.2006	0.1084	-0.2335	-0.0329	-0.125
P54987	P54987	Acod1	573880	472586	411467	6.64939e+06	7071566	3.72031e+06	5.0743e+06	5312906	4.72798e+06	210067	116382	160223	0.8876	0.733	0.6518	10.1581	10.25	6.3563	8.5652	8.8588	7.9651	0.3505	0.1993	0.2693	0.7439	0	0.0031	0.0041	0.0025	0	-0.0761	-3.558	3.4819	1.4721	5.0302	4.9541
P55012	P55012	Slc12a2	213826	209090	201150	267132	253104	274260	239855	278542	192133	228319	238822	239798	0.3307	0.3243	0.3186	0.4081	0.3669	0.4686	0.4049	0.4644	0.3237	0.3809	0.409	0.403	0.7548	0.1487	0.039	0.0014	0.6126	0.9998	-0.0599	-0.353	0.2931	-0.2931	0.0599	0
P55096	P55096	Abcd3	439848	320716	305120	808019	797899	221207	347841	553829	372218	347524	249257	193394	0.6803	0.4974	0.4833	1.2344	1.1565	0.3779	0.5871	0.9235	0.6271	0.5798	0.4269	0.325	0.5128	0.268	0.2587	0.3232	0.1661	0.1064	-0.3733	-0.7372	0.3639	0.3188	1.056	0.6827
P55194	P55194	Sh3bp1	3.38246e+06	3893354	5.41321e+06	2.3469e+06	1.8212e+06	4159340	3.69121e+06	2926183	3.47883e+06	4756787	4665484	6490143	5.2316	6.0388	8.5745	3.5853	2.6398	7.1064	6.2306	4.8792	5.8607	7.9365	7.9906	10.9068	0.4404	0.427	0.2686	0.1729	0.0549	0.0362	0.3482	0.5739	-0.2257	-0.4353	-1.0092	-0.661
P55200	P55200	Kmt2a	181927	195617	268631	185367	438766	134788	188544	204892	216171	247907	269150	256828	0.2814	0.3034	0.4255	0.2832	0.636	0.2303	0.3183	0.3416	0.3642	0.4136	0.461	0.4316	0.7605	0.9265	0.7485	0.1033	0.7042	0.008	-0.1666	-0.1861	0.0195	-0.3706	-0.1844	-0.3511
P55258	P55258	Rab8a	2.27964e+06	2.03037e+06	1.9515e+06	1.51887e+06	1.72972e+06	1108785	1.7778e+06	1.90733e+06	1.53201e+06	1979832	1.62291e+06	1472734	3.5259	3.1492	3.0912	2.3203	2.5072	1.8944	3.0008	3.1803	2.581	3.3032	2.7796	2.475	0.0553	0.2091	0.011	0.2204	0.1129	0.8316	0.3824	0.5389	-0.1565	0.1906	-0.3484	0.034
P55264	P55264	Adk	2432087	2.21672e+06	1.83421e+06	1.87053e+06	2.84178e+06	1.44771e+06	1450512	1.6548e+06	1.91373e+06	2.28117e+06	2.00815e+06	1.93093e+06	3.7616	3.4383	2.9054	2.8576	4.1191	2.4735	2.4484	2.7592	3.224	3.806	3.4394	3.245	0.5676	0.1725	0.7146	0.6898	0.544	0.0697	-0.1645	0.0967	-0.2612	-0.054	-0.1507	-0.3152
P55302	P55302	Lrpap1	2.85469e+06	3.98592e+06	4.28824e+06	3.13514e+06	2.73945e+06	6.22716e+06	5200798	4.41376e+06	4680930	4.3396e+06	4245832	4607207	4.4153	6.1824	6.7926	4.7895	3.9707	10.6393	8.7787	7.3595	7.8859	7.2404	7.2719	7.7425	0.5112	0.0551	0.7777	0.0908	0.6748	0.2556	0.3085	-0.1577	0.4662	-0.3558	-0.1981	0.1104
P55937	P55937	Golga3	397316	516688	678853	444789	285598	966354	745778	671679	707043	519832	518332	716026	0.6145	0.8014	1.0753	0.6795	0.414	1.6511	1.2588	1.12	1.1911	0.8673	0.8878	1.2033	0.5071	0.0617	0.8428	0.4176	0.8643	0.1534	0.3794	-0.1397	0.519	-0.2479	-0.1082	0.2711
P56135	P56135	Atp5mf	4.98147e+06	4.20144e+06	3946004	4.36236e+06	5722963	2.46147e+06	3.60024e+06	3.78299e+06	3.25027e+06	3.44789e+06	2957133	3034376	7.7047	6.5167	6.2505	6.6643	8.2952	4.2055	6.077	6.3078	5.4757	5.7526	5.0647	5.0993	0.7384	0.1638	0.7489	0.0385	0.4213	0.1244	-0.1017	0.0952	-0.1969	0.3631	0.2679	0.1662
P56183	P56183	Rrp1	2.45128e+06	3.6102e+06	4475043	2.65419e+06	2369789	6.17196e+06	4.71348e+06	3.65705e+06	4.18417e+06	3.38696e+06	3.79814e+06	4625804	3.7913	5.5996	7.0885	4.0548	3.4349	10.545	7.9561	6.0978	7.049	5.651	6.5051	7.7738	0.6841	0.2317	0.8437	0.3683	0.8019	0.6573	0.2267	-0.1301	0.3568	-0.2743	-0.1442	0.0825
P56212	P56212	Arpp19	4.09997e+06	5.10432e+06	6145133	6.09177e+06	4.18622e+06	11342823	8526466	8143413	7889853	5.86591e+06	6392324	6650380	6.3413	7.9171	9.7339	9.3063	6.0678	19.3797	14.3923	13.5784	13.2919	9.787	10.9482	11.1761	0.6182	0.0051	0.4337	0.0692	0.8257	0.0045	0.2477	-0.5346	0.7823	-0.4115	0.1231	0.3708
P56213	P56213	Gfer	939764	1.29302e+06	1.4893e+06	1.5973e+06	1.0818e+06	2.61098e+06	2.22732e+06	1.75836e+06	1.88174e+06	1.31656e+06	1.24077e+06	1.58704e+06	1.4535	2.0055	2.3591	2.4402	1.568	4.461	3.7596	2.9319	3.1701	2.1966	2.1251	2.6671	0.6301	0.0201	0.38	0.2813	0.6023	0.0328	0.2196	-0.5417	0.7613	-0.2645	0.2772	0.4968
P56376	P56376	Acyp1	1.1992e+06	1506187	1.43472e+06	1.38446e+06	1.54263e+06	1659884	1.5775e+06	1.54454e+06	1.61392e+06	1.3687e+06	1.60229e+06	1.74587e+06	1.8548	2.3362	2.2726	2.115	2.236	2.836	2.6627	2.5754	2.7189	2.2836	2.7443	2.934	0.3209	0.0336	0.4211	0.1113	0.4306	0.994	0.1469	-0.1531	0.2999	-0.3008	-0.1477	-0.0009
P56379	P56379	Atp5mpl	2209135	1.7753e+06	1.74987e+06	2.69917e+06	3.41148e+06	1.06988e+06	1.62627e+06	1.55227e+06	1.51384e+06	1.71976e+06	1.64863e+06	1484114	3.4168	2.7536	2.7718	4.1235	4.9448	1.8279	2.7451	2.5883	2.5503	2.8693	2.8236	2.4941	0.3431	0.1937	0.5338	0.3677	0.3912	0.4875	-0.4669	-0.2851	-0.1818	0.1273	0.4124	-0.0545
P56380	P56380	Nudt2	356273	250043	288198	332921	607798	269509	217414	297484	304808	336793	177530	224531	0.551	0.3878	0.4565	0.5086	0.881	0.4605	0.367	0.496	0.5135	0.5619	0.3041	0.3773	0.3247	0.9288	0.3431	0.6039	0.2579	0.646	-0.4265	-0.4069	-0.0196	0.1665	0.5734	0.1468
P56390	P56390	Cks2	335432	334409	316478	125033	244954	249992	107555	163418	194855	388095	513059	482860	0.5188	0.5187	0.5013	0.191	0.3551	0.4271	0.1815	0.2725	0.3283	0.6475	0.8787	0.8115	0.4806	0.0043	0.0547	0.0181	0.0097	0.003	-0.315	0.661	-0.976	-0.6033	-1.2643	-1.5793
P56391	P56391	Cox6b1	4.68406e+06	5278972	6273041	5963322	7486612	4.85076e+06	5.31391e+06	4.89955e+06	3960619	5256955	4729362	4.9926e+06	7.2447	8.188	9.9365	9.1101	10.8515	8.2877	8.9696	8.1696	6.6724	8.771	8.1	8.3902	0.2177	0.6429	0.4291	0.9668	0.2709	0.5284	-0.2466	-0.1551	-0.0914	0.0062	0.1613	-0.0853
P56395	P56395	Cyb5a	10618531	13104827	15067635	11999773	10770339	22903388	17768700	16816618	17411666	14487153	15807497	17013764	16.4234	20.3263	23.8671	18.3318	15.6112	39.1313	29.9928	28.0402	29.3331	24.1711	27.0737	28.592	0.5573	0.016	0.6198	0.0632	0.7799	0.1515	0.2577	-0.2696	0.5274	-0.3973	-0.1277	0.13
P56399	P56399	Usp5	2.73414e+06	2.43835e+06	2.2149e+06	2.74424e+06	3.03838e+06	2.38601e+06	2.05719e+06	2.16285e+06	2.48486e+06	2606405	2.5903e+06	2.58837e+06	4.2288	3.782	3.5084	4.1923	4.404	4.0766	3.4724	3.6064	4.1862	4.3487	4.4364	4.3498	0.1212	0.7938	0.171	0.0639	0.199	0.0478	-0.1699	-0.1377	-0.0322	-0.1894	-0.0517	-0.2216
P56477	P56477	Irf5	860222	851638	835648	665297	723961	497480	576983	582186	627867	689957	740802	622149	1.3305	1.3209	1.3237	1.0164	1.0494	0.85	0.9739	0.9707	1.0578	1.1512	1.2688	1.0455	0.6924	0.0003	0.0046	0.0581	0.1093	0.0937	0.0423	0.4472	-0.4049	0.1979	-0.2492	-0.2069
P56480	P56480	Atp5f1b	30712122	31964314	34935928	28285386	32348670	32533036	26579666	25762420	28804004	31609678	38059508	31936216	47.5016	49.5785	55.3384	43.2111	46.8881	55.584	44.8653	42.9566	48.5255	52.7391	65.185	53.6695	0.4816	0.1341	0.6332	0.2403	0.1869	0.0531	-0.0955	0.0652	-0.1608	-0.171	-0.2362	-0.3317
P56542	P56542	Dnase2	1.0246e+06	1.24736e+06	1585363	957647	1.03904e+06	1.05306e+06	799204	693760	937709	1.28405e+06	1.78915e+06	1.69293e+06	1.5847	1.9347	2.5112	1.463	1.506	1.7992	1.349	1.1568	1.5797	2.1424	3.0643	2.845	0.2318	0.094	0.2204	0.1572	0.0212	0.0121	-0.2229	0.3389	-0.5618	-0.417	-0.7558	-0.9788
P56546	P56546	Ctbp2	1.7544e+06	1.69065e+06	1.58943e+06	1.94465e+06	2134351	1.23637e+06	1.39573e+06	1281390	1.35427e+06	1789768	1.32603e+06	1383188	2.7135	2.6223	2.5177	2.9708	3.0937	2.1124	2.3559	2.1366	2.2815	2.9861	2.2711	2.3245	0.2122	0.0137	0.7485	0.7216	0.6335	0.3226	-0.2715	-0.0582	-0.2133	0.0508	0.109	-0.1625
P56565	P56565	S100a1	206596	192961	289522	494696	448131	822762	162566	248127	351532	215898	334741	404295	0.3195	0.2993	0.4586	0.7557	0.6495	1.4057	0.2744	0.4137	0.5922	0.3602	0.5733	0.6794	0.1146	0.5535	0.075	0.1686	0.1914	0.4464	-1.1345	-1.3835	0.2489	-0.5821	0.8014	-0.3332
P56581	P56581	Tdg	756217	608574	586210	1.01241e+06	1.50826e+06	735650	882506	1.09644e+06	968753	500283	412978	359464	1.1696	0.9439	0.9286	1.5466	2.1862	1.2569	1.4896	1.8282	1.632	0.8347	0.7073	0.6041	0.9659	0.0071	0.0853	0.0436	0.0284	0.0014	-0.0116	-0.7139	0.7023	0.5034	1.2172	1.2057
P56671	P56671	Maz	815914	883970	712879	699925	851375	787070	691377	718047	590938	869636	865533	898292	1.262	1.3711	1.1292	1.0693	1.234	1.3447	1.167	1.1973	0.9955	1.4509	1.4824	1.5096	0.3985	0.2268	0.7383	0.0344	0.0317	0.0052	-0.1187	0.0445	-0.1632	-0.2399	-0.2844	-0.4031
P56812	P56812	Pdcd5	7541635	9158161	10051810	10275361	8.32117e+06	12741975	12728707	12433268	13114444	8.32524e+06	9926032	10360569	11.6644	14.2048	15.922	15.6975	12.0612	21.7702	21.4855	20.7314	22.0936	13.8902	17.0004	17.4111	0.1599	0.0044	0.4509	0.2619	0.8995	0.0106	0.3768	-0.2451	0.6219	-0.2089	0.0362	0.413
P56873	P56873	Sssca1	510797	772706	769889	821809	710182	1.89705e+06	1.15186e+06	1.06991e+06	1.15637e+06	1.07053e+06	1.18129e+06	1.15395e+06	0.79	1.1985	1.2195	1.2555	1.0294	3.2412	1.9443	1.784	1.9481	1.7861	2.0232	1.9392	0.9467	0.0054	0.3415	0.0056	0.9214	0.798	0.0387	-0.7845	0.8233	-0.8415	-0.057	-0.0182
P56959	P56959	Fus	25468160	27382280	32489124	22005868	22745616	38283740	29266900	27438230	24431936	28245802	28830628	31678774	39.3909	42.4715	51.4627	33.618	32.9689	65.4093	49.4012	45.7508	41.16	47.1266	49.3786	53.2368	0.902	0.8296	0.9706	0.2467	0.6147	0.2072	0.0464	0.0145	0.032	-0.1675	-0.182	-0.1356
P56960	P56960	Exosc10	443810	401586	348121	458355	545445	226202	355958	408473	342562	385383	307635	289881	0.6864	0.6229	0.5514	0.7002	0.7906	0.3865	0.6008	0.6811	0.5771	0.643	0.5269	0.4872	0.9639	0.9916	0.9678	0.3272	0.6053	0.2981	-0.0141	-0.0128	-0.0013	0.1673	0.1801	0.166
P57080	P57080	Usp25	2.1088e+06	2.03976e+06	2303937	1.28126e+06	1.4525e+06	1.75491e+06	1.88162e+06	1.81669e+06	2.29953e+06	1.38921e+06	2.01834e+06	1953956	3.2616	3.1638	3.6494	1.9574	2.1053	2.9983	3.1761	3.0292	3.874	2.3178	3.4568	3.2837	0.0732	0.9964	0.0483	0.4275	0.2385	0.4823	0.5134	0.5128	0.0006	0.1534	-0.3594	0.1541
P57716	P57716	Ncstn	2.21629e+06	2.8002e+06	3.61294e+06	2.38734e+06	2.30197e+06	3.94309e+06	3.05232e+06	2747319	3.10773e+06	2.82193e+06	3264593	3.38959e+06	3.4279	4.3433	5.7229	3.6471	3.3366	6.7369	5.1522	4.5809	5.2355	4.7083	5.5913	5.6963	0.7256	0.5202	0.9556	0.321	0.5388	0.4127	0.1256	-0.024	0.1496	-0.2454	-0.2213	-0.0958
P57725	P57725	Samsn1	539847	673944	692678	1.19622e+06	964443	2.45783e+06	1.74949e+06	1.67407e+06	1.89374e+06	704737	720641	864748	0.835	1.0453	1.0972	1.8274	1.3979	4.1993	2.9531	2.7914	3.1903	1.1758	1.2343	1.4532	0.5974	0.0001	0.1654	0.0643	0.2465	0.0003	0.2671	-1.3182	1.5853	-0.3757	0.9425	1.2096
P57746	P57746	Atp6v1d	374674	324597	309893	436555	435393	248518	316981	366067	332929	298875	227279	199584	0.5795	0.5035	0.4909	0.6669	0.6311	0.4246	0.535	0.6104	0.5609	0.4987	0.3893	0.3354	0.9483	0.2806	0.5709	0.1028	0.1364	0.0382	-0.0137	-0.1303	0.1166	0.3635	0.4938	0.4801
P57759	P57759	Erp29	11074876	13361858	15502627	10487076	8.29351e+06	13448320	10747159	10789084	12045352	12300244	15310803	16073069	17.1292	20.725	24.5561	16.0209	12.0211	22.977	18.1407	17.9898	20.2926	20.5223	26.223	27.0111	0.6127	0.4289	0.3801	0.2708	0.1167	0.0566	0.1453	0.2907	-0.1455	-0.241	-0.5317	-0.3865
P57776	P57776	Eef1d	33919216	42931620	48105292	37726440	27834060	66004036	59093936	53032248	56947384	45163408	51624120	62013528	52.4619	66.5894	76.1987	57.634	40.3444	112.77	99.7479	88.4266	95.9381	75.3528	88.4173	104.215	0.3304	0.018	0.8326	0.0886	0.4603	0.5818	0.4309	-0.1102	0.5411	-0.4568	-0.3466	0.0843
P57780	P57780	Actn4	2141720	2.42376e+06	2.82769e+06	1.90508e+06	1.64752e+06	3.06718e+06	2.53964e+06	2.38443e+06	2.44766e+06	2.46666e+06	2938212	3.21788e+06	3.3125	3.7594	4.4791	2.9104	2.388	5.2404	4.2868	3.9758	4.1235	4.1155	5.0323	5.4077	0.5232	0.4726	0.7379	0.1224	0.2344	0.1405	0.233	0.1323	0.1007	-0.3335	-0.4659	-0.2328
P57784	P57784	Snrpa1	4578623	5294122	6.28826e+06	4680417	4.41553e+06	6.06433e+06	6004708	5.70216e+06	6064167	5.03634e+06	6.17663e+06	6.22211e+06	7.0816	8.2115	9.9606	7.1502	6.4001	10.3611	10.1357	9.5078	10.2162	8.4029	10.5788	10.4564	0.1837	0.1512	0.7768	0.2718	0.26	0.8587	0.3205	0.0788	0.2417	-0.2212	-0.3	0.0205
P57787	P57787	Slc16a3	1.8776e+06	1.50774e+06	1.69466e+06	2.15965e+06	2.96054e+06	1.56722e+06	1789679	1.85899e+06	1.81063e+06	1.19303e+06	1.12441e+06	1.06376e+06	2.904	2.3386	2.6843	3.2993	4.2912	2.6777	3.0209	3.0997	3.0503	1.9905	1.9258	1.7877	0.4803	0.0671	0.1921	0.0134	0.0325	0.0001	-0.163	-0.3733	0.2103	0.4748	0.8481	0.6851
P58021	P58021	Tm9sf2	799682	717080	620919	787272	878150	588792	547661	618086	504187	513391	515656	421548	1.2368	1.1122	0.9835	1.2027	1.2728	1.006	0.9244	1.0306	0.8494	0.8566	0.8832	0.7084	0.0776	0.1223	0.6705	0.0318	0.0235	0.1914	-0.312	-0.0631	-0.2489	0.445	0.508	0.196
P58044	P58044	Idi1	2.40883e+06	2.83605e+06	3.16301e+06	2.47051e+06	2.43543e+06	3.45721e+06	2.37619e+06	2.27507e+06	3.06882e+06	2.83071e+06	3.26678e+06	3557153	3.7257	4.3989	5.0102	3.7741	3.5301	5.9068	4.0109	3.7935	5.17	4.7229	5.5951	5.9779	0.9319	0.9293	0.9773	0.1151	0.2887	0.1221	-0.0261	-0.0084	-0.0177	-0.3111	-0.3028	-0.3288
P58058	P58058	Nadk	7620986	6204352	5.18734e+06	5094294	5503718	3.4283e+06	4.4796e+06	4.78525e+06	4.72826e+06	5364717	4986333	4812904	11.7872	9.6233	8.2167	7.7825	7.9774	5.8574	7.5614	7.979	7.9656	8.9507	8.5402	8.0882	0.4133	0.1232	0.0975	0.275	0.1409	0.0719	0.1208	0.4547	-0.3339	0.212	-0.2428	-0.1219
P58059	P58059	Mrps21	380740	168756	171871	273229	593401	200408	153879	161358	88374.1	134389	116007	107297	0.5889	0.2617	0.2722	0.4174	0.8601	0.3424	0.2597	0.2691	0.1489	0.2242	0.1987	0.1803	0.1316	0.2631	0.4411	0.1843	0.1046	0.5745	-1.2573	-0.5287	-0.7285	0.8964	1.4252	0.1679
P58064	P58064	Mrps6	1.0578e+06	1.61544e+06	1617315	1.30775e+06	1.22525e+06	1.65333e+06	1.42026e+06	1.39228e+06	1.41061e+06	1.32316e+06	1.61479e+06	1.92745e+06	1.6361	2.5056	2.5618	1.9978	1.776	2.8248	2.3973	2.3215	2.3764	2.2076	2.7657	3.2391	0.6321	0.6863	0.9401	0.2999	0.2855	0.2809	0.1047	0.0228	0.0819	-0.2929	-0.3157	-0.211
P58137	P58137	Acot8	265288	156970	265857	315002	248535	116472	60891.8	83144.3	187344	173930	139474	150161	0.4103	0.2435	0.4211	0.4812	0.3602	0.199	0.1028	0.1386	0.3156	0.2902	0.2389	0.2523	0.1994	0.1194	0.9141	0.1756	0.3579	0.3303	-0.9014	0.047	-0.9484	0.46	0.4131	-0.4883
P58242	P58242	Smpdl3b	1.11262e+06	966644	1.20863e+06	827333	1.01254e+06	1.00458e+06	819622	861034	970190	890101	1.24343e+06	1.01487e+06	1.7209	1.4993	1.9145	1.2639	1.4676	1.7164	1.3835	1.4357	1.6345	1.4851	2.1296	1.7055	0.9905	0.1857	0.2666	0.796	0.2747	0.2297	0.0019	0.2071	-0.2053	-0.0512	-0.2584	-0.2565
P58252	P58252	Eef2	31301996	25772950	22379718	39784704	50020552	23634614	27236616	28494046	26704776	25180376	20688248	20063748	48.4139	39.9753	35.4494	60.7784	72.5028	40.3807	45.9742	47.5113	44.989	42.0121	35.433	33.7175	0.2808	0.2759	0.1763	0.4069	0.0987	0.0259	-0.3267	-0.4878	0.1612	0.1558	0.6436	0.3169
P58281	P58281	Opa1	552383	533252	516220	568548	606155	454270	473435	486518	479280	546475	559075	476207	0.8544	0.8271	0.8177	0.8686	0.8786	0.7761	0.7991	0.8112	0.8074	0.9118	0.9575	0.8003	0.3441	0.0788	0.8266	0.3019	0.4402	0.1476	-0.0616	-0.0139	-0.0477	-0.0952	-0.0813	-0.1429
P58389	P58389	Ptpa	6302844	5.99612e+06	4.33136e+06	6918848	9093411	5336717	4618456	4.04204e+06	5.19723e+06	5.3844e+06	5.35825e+06	4996881	9.7484	9.3003	6.8609	10.5698	13.1805	9.118	7.7957	6.7397	8.7557	8.9836	9.1771	8.3974	0.0734	0.4603	0.1943	0.8271	0.1575	0.1577	-0.4969	-0.3432	-0.1537	-0.0357	0.3075	-0.1894
P58404	P58404	Strn4	762809	796563	1.07599e+06	936227	691026	1.32062e+06	1.03979e+06	1026905	1.06005e+06	853403	1.08939e+06	1299919	1.1798	1.2355	1.7044	1.4303	1.0016	2.2563	1.7551	1.7123	1.7858	1.4239	1.8658	2.1845	0.6365	0.0874	0.6635	0.1775	0.5746	0.7563	0.1642	-0.1865	0.3507	-0.4101	-0.2236	-0.0594
P58462	P58462	Foxp1	410047	434365	569850	355097	346515	726742	555509	513749	554572	508442	563346	600629	0.6342	0.6737	0.9026	0.5425	0.5023	1.2417	0.9377	0.8566	0.9343	0.8483	0.9648	1.0094	0.5746	0.1205	0.9256	0.102	0.5058	0.5985	0.2551	-0.0487	0.3037	-0.3526	-0.3039	-0.0488
P58466	P58466	Ctdsp1	420605	419091	447715	424418	485695	596971	366265	305072	504441	342680	576900	453255	0.6505	0.65	0.7092	0.6484	0.704	1.0199	0.6182	0.5087	0.8498	0.5717	0.9881	0.7617	0.4382	0.9196	0.3613	0.4421	0.9241	0.5043	-0.2632	-0.2393	-0.0239	-0.208	0.0312	-0.2319
P58468	P58468	Fam207a	638657	785684	885771	892842	734265	1.52788e+06	1.05374e+06	1.07223e+06	1097759	779663	963630	1.0028e+06	0.9878	1.2186	1.4031	1.364	1.0643	2.6104	1.7787	1.7878	1.8494	1.3008	1.6504	1.6852	0.8039	0.0079	0.3846	0.117	0.7975	0.1057	0.1041	-0.4813	0.5854	-0.3612	0.12	0.2242
P58501	P58501	Paxbp1	206888	183378	191405	228292	189329	149222	169654	196348	152387	177266	174687	188027	0.32	0.2844	0.3032	0.3488	0.2744	0.255	0.2864	0.3274	0.2567	0.2958	0.2992	0.316	0.9457	0.618	0.7626	0.9309	0.7276	0.5633	-0.0126	0.0476	-0.0602	-0.0053	-0.0529	-0.0655
P58681	P58681	Tlr7	328422	284156	282225	168624	81167.4	57639.3	39196.7	67004.4	40493.6	229343	229267	209895	0.508	0.4407	0.447	0.2576	0.1176	0.0985	0.0662	0.1117	0.0682	0.3826	0.3927	0.3527	0.2205	0.0001	0.0049	0.0221	0.0134	0.0001	-0.9448	1.5589	-2.5037	0.3072	-1.2517	-2.1965
P58742	P58742	Aaas	2.50048e+06	2.38664e+06	2241554	2529119	2.6862e+06	1826386	2.05123e+06	2.22013e+06	2.13775e+06	2.32731e+06	2.2346e+06	1.99292e+06	3.8674	3.7018	3.5506	3.8637	3.8935	3.1205	3.4624	3.7019	3.6014	3.883	3.8272	3.3492	0.8937	0.3621	0.779	0.9217	0.852	0.6212	-0.0149	0.0318	-0.0467	0.0079	-0.0239	-0.0388
P58771	P58771	Tpm1	4915891	6.23495e+06	5.92057e+06	10370496	10790003	13441152	9996373	8635896	9009796	5477608	5.91455e+06	7180678	7.6033	9.6708	9.3782	15.8428	15.6397	22.9647	16.8734	14.3996	15.1786	9.1391	10.1299	12.0673	0.3493	0.0025	0.0206	0.2202	0.0395	0.0111	-0.2291	-1.0306	0.8015	-0.2336	0.797	0.5679
P58801	P58801	Ripk2	132816	140029	101104	196770	229097	188424	153234	181695	162716	82502.9	132106	71998.5	0.2054	0.2172	0.1601	0.3006	0.3321	0.3219	0.2587	0.303	0.2741	0.1377	0.2263	0.121	0.068	0.0178	0.0033	0.4279	0.01	0.0292	-0.1918	-0.712	0.5201	0.2652	0.9772	0.7853
P58802	P58802	Tbc1d10a	356857	56943.4	533454	Filtered	488669	134555	195795	137957	200372	169363	191777	147923	0.5519	0.0883	0.845	0	0.7083	0.2299	0.3305	0.23	0.3376	0.2826	0.3285	0.2486	0.9526	0.4297	0.5802	0.3997	0.9067	0.774	-0.063	0.6627	-0.7258	0.7889	0.1262	0.0632
P58854	P58854	Tubgcp3	917207	786200	649208	1.06804e+06	1.05681e+06	486185	828770	627169	625150	866960	703038	708891	1.4186	1.2194	1.0283	1.6316	1.5318	0.8307	1.3989	1.0457	1.0532	1.4465	1.2041	1.1913	0.5834	0.7463	0.7125	0.6974	0.8577	0.4677	-0.1914	-0.1235	-0.0679	-0.0674	0.0561	-0.1353
P58871	P58871	Tnks1bp1	231715	172243	238924	266596	278670	324289	302602	310237	285900	210697	156754	193931	0.3584	0.2672	0.3785	0.4073	0.4039	0.5541	0.5108	0.5173	0.4816	0.3515	0.2685	0.3259	0.396	0.0094	0.116	0.6698	0.0647	0.0022	0.1451	-0.4434	0.5885	0.086	0.5294	0.6745
P58929	P58929	Gmeb2	550603	719608	985177	543058	538894	1.35394e+06	1.02828e+06	885552	943861	889605	899151	1.24622e+06	0.8516	1.1162	1.5605	0.8296	0.7811	2.3133	1.7357	1.4766	1.5901	1.4843	1.54	2.0943	0.5955	0.1258	0.8202	0.1354	0.5012	0.6401	0.2914	-0.1534	0.4448	-0.5368	-0.3834	-0.092
P59016	P59016	Vps33b	274410	171830	188458	239353	213573	125129	161567	197598	169886	178491	146412	166389	0.4244	0.2665	0.2985	0.3657	0.3096	0.2138	0.2727	0.3295	0.2862	0.2978	0.2508	0.2796	0.9968	0.5461	0.6361	0.3437	0.6847	0.4117	-0.001	0.1544	-0.1554	0.2567	0.1022	0.1013
P59017	P59017	Bcl2l13	568589	605367	701158	616911	604571	949310	663333	664236	715108	495967	845903	768502	0.8794	0.939	1.1106	0.9424	0.8763	1.6219	1.1197	1.1076	1.2047	0.8275	1.4488	1.2915	0.9909	0.0913	0.5297	0.3448	0.8954	0.8225	-0.0037	-0.2323	0.2286	-0.2846	-0.0523	-0.056
P59048	P59048	Pdrg1	736274	884394	1.02201e+06	1.07036e+06	974310	1.39802e+06	1.09846e+06	1.0101e+06	996299	1.00123e+06	1.08709e+06	1.28761e+06	1.1388	1.3717	1.6189	1.6352	1.4122	2.3886	1.8541	1.6842	1.6784	1.6705	1.8619	2.1639	0.8202	0.0732	0.2529	0.059	0.8047	0.3601	-0.0594	-0.3966	0.3373	-0.4641	-0.0675	-0.1268
P59108	P59108	Cpne2	173254	315606	159619	163198	234618	361202	148737	216050	108435	106900	138719	59701.9	0.268	0.4895	0.2528	0.2493	0.3401	0.6171	0.2511	0.3602	0.1827	0.1784	0.2376	0.1003	0.3231	0.4784	0.6523	0.1287	0.1219	0.2288	-0.6037	-0.256	-0.3476	0.9686	1.2246	0.621
P59110	P59110	Senp1	119921	97178.2	103635	159963	107267	83145.8	90244.6	88456.2	76491.6	84276	122117	90909.2	0.1855	0.1507	0.1642	0.2444	0.1555	0.1421	0.1523	0.1475	0.1289	0.1406	0.2092	0.1528	0.3151	0.1261	0.7018	0.9768	0.7499	0.3314	-0.3381	-0.1151	-0.2231	-0.0062	0.1088	-0.2293
P59114	P59114	Pcif1	354244	264051	285536	388860	577403	228802	246532	247075	221623	317984	268168	261604	0.5479	0.4096	0.4523	0.5941	0.8369	0.3909	0.4161	0.412	0.3734	0.5305	0.4593	0.4396	0.1859	0.1826	0.3672	0.9005	0.3773	0.0691	-0.6006	-0.37	-0.2306	-0.02	0.35	-0.2507
P59235	P59235	Nup43	3.07682e+06	3.80924e+06	5.06378e+06	3.54355e+06	2.35801e+06	7079456	5371207	5128200	5688568	4529030	5.27754e+06	6259694	4.7588	5.9084	8.021	5.4134	3.4178	12.0955	9.0664	8.5508	9.5834	7.5564	9.0389	10.5195	0.4727	0.0471	0.8025	0.0936	0.4964	0.9764	0.3783	-0.1632	0.5415	-0.537	-0.3737	0.0046
P59279	P59279	Rab2b	63132.6	70032.8	60074.4	45968.9	91151.1	NaN	24053.2	68481.7	12314.6	51939.6	61379	Filtered	0.0976	0.1086	0.0952	0.0702	0.1321	0	0.0406	0.1142	0.0207	0.0867	0.1051	0	0.8602	0.2178	0.4381	0.3259	0.9473	0.9061	-0.2051	0.575	-0.7801	0.6523	0.0774	-0.1277
P59325	P59325	Eif5	3.48837e+06	4.02726e+06	4754304	4.24918e+06	3377281	7465928	5482312	4963248	5477598	4362645	4534042	5.50859e+06	5.3954	6.2465	7.5308	6.4914	4.8952	12.7558	9.2539	8.2758	9.228	7.2788	7.7655	9.2573	0.7369	0.0224	0.5404	0.1177	0.9839	0.2929	0.1484	-0.3325	0.4809	-0.342	-0.0095	0.1389
P59326	P59326	Ythdf1	695555	842852	818307	547836	623150	545720	498590	457476	423901	720954	793543	709402	1.0758	1.3073	1.2962	0.8369	0.9032	0.9324	0.8416	0.7628	0.7141	1.2029	1.3591	1.1922	0.0647	0.0057	0.014	0.8011	0.0041	0.0019	-0.205	0.4612	-0.6662	-0.0291	-0.4903	-0.6953
P59328	P59328	Wdhd1	1.16827e+06	1053424	1.09427e+06	695973	853927	615620	530013	682485	668062	1.1998e+06	1.32513e+06	1.33246e+06	1.8069	1.6339	1.7333	1.0632	1.2377	1.0518	0.8946	1.138	1.1255	2.0018	2.2696	2.2392	0.5494	0.002	0.0015	0.0106	0.0005	0.0006	-0.0863	0.626	-0.7123	-0.3315	-0.9574	-1.0437
P59438	P59438	Hps5	425545	301662	265564	102618	273752	134126	455548	183284	267048	314856	184654	260393	0.6582	0.4679	0.4207	0.1568	0.3968	0.2292	0.7689	0.3056	0.4499	0.5253	0.3163	0.4376	0.1842	0.9641	0.0663	0.3991	0.1512	0.614	0.9617	0.9826	-0.0209	0.274	-0.7086	0.2531
P59470	P59470	Polr3b	237887	303988	235033	262536	275661	158965	227789	195165	173638	239612	207363	230073	0.3679	0.4715	0.3723	0.4011	0.3996	0.2716	0.3845	0.3254	0.2925	0.3998	0.3552	0.3866	0.6699	0.1818	0.4427	0.5547	0.6339	0.1969	-0.0971	0.1765	-0.2735	0.086	-0.0904	-0.1875
P59481	P59481	Lman2l	432549	604353	334115	576404	746207	243169	250738	260752	300491	196194	275712	404194	0.669	0.9374	0.5292	0.8806	1.0816	0.4155	0.4232	0.4348	0.5062	0.3273	0.4722	0.6793	0.1648	0.1038	0.7443	0.2366	0.2487	0.7354	-0.8014	-0.1549	-0.6466	0.5302	0.6851	-0.1163
P59672	P59672	Anks1a	271599	317700	292969	243210	155832	197810	163359	212066	219764	198370	237608	252102	0.4201	0.4928	0.4641	0.3715	0.2259	0.338	0.2757	0.3536	0.3702	0.331	0.407	0.4237	0.706	0.025	0.0394	0.1133	0.2241	0.2559	0.0958	0.5578	-0.462	0.2453	-0.3125	-0.2167
P59708	P59708	Sf3b6	1.56214e+06	1.61306e+06	1422184	953522	1.01544e+06	995774	1.35633e+06	1.47489e+06	1.21395e+06	1.20301e+06	1.57932e+06	1235683	2.4161	2.502	2.2527	1.4567	1.4718	1.7013	2.2894	2.4592	2.0451	2.0072	2.7049	2.0766	0.0074	0.4221	0.0014	0.6146	0.0379	0.9949	0.5533	0.6312	-0.0779	0.079	-0.5522	0.0011
P59759	P59759	Mrtfb	237801	295250	370304	186104	175322	437753	280047	285677	227092	376874	446824	451521	0.3678	0.4579	0.5866	0.2843	0.2541	0.7479	0.4727	0.4763	0.3826	0.6288	0.7653	0.7588	0.9306	0.7222	0.8191	0.0334	0.1566	0.0071	0.0499	0.1348	-0.0849	-0.6082	-0.743	-0.6931
P59808	P59808	Sash1	615582	845883	1.04759e+06	1.1939e+06	799700	2.52682e+06	1.93398e+06	1.78529e+06	1.85749e+06	764376	859218	1141728	0.9521	1.312	1.6594	1.8239	1.1591	4.3172	3.2645	2.9768	3.1293	1.2753	1.4716	1.9187	0.514	0.0012	0.3159	0.4256	0.4208	0.0016	0.3602	-0.8958	1.256	-0.2499	0.6459	1.0061
P59913	P59913	Pcmtd1	90113.4	117093	110401	112868	102393	6660.22	56520.5	73041.5	344493	204999	66403.9	41361.9	0.1394	0.1816	0.1749	0.1724	0.1484	0.0114	0.0954	0.1218	0.5804	0.342	0.1137	0.0695	0.401	0.559	0.3521	0.9142	0.5481	0.6382	1.2634	0.5778	0.6856	-0.0831	-0.6609	0.6025
P59941	P59941	Sirt6	82358	70387.1	76844.4	151807	318214	51876.5	98894.4	112085	94358.9	64079.1	74147.8	47767.6	0.1274	0.1092	0.1217	0.2319	0.4612	0.0886	0.1669	0.1869	0.159	0.1069	0.127	0.0803	0.4563	0.0065	0.2637	0.3699	0.2272	0.014	-0.6084	-1.1257	0.5173	0.1895	1.3152	0.7068
P59997	P59997	Kdm2a	416723	323978	328490	171612	235658	133784	123929	153201	144148	264572	158549	170835	0.6445	0.5025	0.5203	0.2622	0.3416	0.2286	0.2092	0.2554	0.2428	0.4414	0.2715	0.2871	0.3148	0.0024	0.0076	0.034	0.4299	0.1563	-0.2345	1.0024	-1.2368	0.7375	-0.2649	-0.4993
P59999	P59999	Arpc4	12983179	10528108	9651536	12490273	15063873	7.17763e+06	9254428	9240173	8496622	11823824	6039683	6.94074e+06	20.0807	16.3297	15.288	19.0812	21.8345	12.2633	15.6211	15.4072	14.3141	19.7274	10.3442	11.6641	0.4147	0.2334	0.8847	0.3678	0.4034	0.7055	-0.23	-0.0407	-0.1893	0.3088	0.3496	0.1196
P60060	P60060	Sec61g	1.82602e+06	2.31815e+06	2.73028e+06	3.10271e+06	4081133	4189188	2.27307e+06	2.53584e+06	2.18009e+06	1.80885e+06	1.40727e+06	2123135	2.8243	3.5956	4.3248	4.74	5.9154	7.1574	3.8368	4.2283	3.6728	3.018	2.4103	3.568	0.0476	0.5145	0.0456	0.3469	0.0191	0.0703	-0.6017	-0.7293	0.1276	0.2562	0.9855	0.3838
P60122	P60122	Ruvbl1	3.59622e+06	3.34212e+06	3.1779e+06	3.32049e+06	3.64668e+06	3179700	2.95391e+06	2.89512e+06	2.99191e+06	3.47097e+06	3.50663e+06	3073595	5.5622	5.1838	5.0338	5.0727	5.2857	5.4326	4.9861	4.8274	5.0404	5.7911	6.0059	5.1652	0.0633	0.1431	0.9851	0.2554	0.2259	0.054	-0.0883	-0.001	-0.0872	-0.1042	-0.1032	-0.1915
P60229	P60229	Eif3e	2922805	2.36055e+06	1.9773e+06	2.55054e+06	3012499	1.29884e+06	1.88106e+06	2.05795e+06	1.8952e+06	2.00502e+06	1.82656e+06	1.72711e+06	4.5206	3.6614	3.132	3.8964	4.3665	2.2191	3.1751	3.4314	3.1928	3.3453	3.1284	2.9024	0.7465	0.2886	0.736	0.2026	0.6084	0.4064	-0.0972	0.1102	-0.2073	0.2711	0.1609	0.0637
P60330	P60330	Espl1	543566	207590	279688	359915	1620.51	226176	38602.7	57536.1	22370.9	43703.9	180536	59477.4	0.8407	0.322	0.443	0.5498	0.0023	0.3864	0.0652	0.0959	0.0377	0.0729	0.3092	0.1	0.2052	0.0409	0.38	0.0971	0.4422	0.2848	-2.2393	0.7746	-3.014	1.7359	0.9613	-1.2781
P60335	P60335	Pcbp1	11512077	10634676	14395832	11143159	12475534	16825594	12487476	11476778	13049412	10382734	14195202	14286308	17.8054	16.495	22.803	17.0232	18.0828	28.7472	21.0783	19.1365	21.9841	17.323	24.3123	24.0084	0.8927	0.4635	0.6212	0.3939	0.8983	0.6612	-0.0379	-0.1612	0.1233	-0.2011	-0.0399	-0.0778
P60469	P60469	Ppfia3	214192	267892	143616	59315.1	199891	149458	158471	108866	96428.3	137941	114499	308423	0.3313	0.4155	0.2275	0.0906	0.2897	0.2554	0.2675	0.1815	0.1625	0.2301	0.1961	0.5183	0.913	0.1284	0.241	0.9359	0.4367	0.3588	-0.0561	0.616	-0.6721	0.0447	-0.5713	-0.6274
P60487	P60487	Pdxp	307392	235949	247667	257839	419604	156167	227481	232625	313365	194590	207141	120077	0.4754	0.366	0.3923	0.3939	0.6082	0.2668	0.384	0.3879	0.5279	0.3247	0.3548	0.2018	0.9302	0.7221	0.9163	0.1094	0.3055	0.1041	0.0347	-0.0406	0.0753	0.4854	0.526	0.5607
P60521	P60521	Gabarapl2	528015	445328	501199	375801	264731	442360	401927	498448	538912	341428	520012	383745	0.8167	0.6907	0.7939	0.5741	0.3837	0.7558	0.6784	0.8311	0.9079	0.5697	0.8906	0.6449	0.138	0.6447	0.1614	0.5651	0.418	0.4278	0.4964	0.4254	0.071	0.1285	-0.2969	0.1995
P60605	P60605	Ube2g2	597740	834845	980639	631013	556563	1.28118e+06	1.00452e+06	907634	964384	880043	955975	1.12657e+06	0.9245	1.2949	1.5533	0.964	0.8067	2.189	1.6956	1.5134	1.6247	1.4683	1.6373	1.8932	0.5442	0.1362	0.9017	0.1372	0.488	0.7031	0.2877	-0.0698	0.3575	-0.406	-0.3362	-0.0485
P60670	P60670	Nploc4	701088	719526	692291	996589	1.03666e+06	805304	764482	877845	875202	763199	726874	734417	1.0844	1.116	1.0966	1.5225	1.5026	1.3759	1.2904	1.4637	1.4744	1.2734	1.2449	1.2342	0.4877	0.0068	0.0014	0.0005	0.0103	0.0593	-0.0576	-0.4167	0.359	-0.1867	0.23	0.1723
P60710	P60710	Actb	256125680	228847488	283811456	285857664	318072704	277573504	248514176	250155136	288048512	231550352	271831232	216960688	396.142	354.955	449.557	436.7	461.034	474.245	419.481	417.111	485.27	386.33	465.569	364.607	0.539	0.3167	0.1251	0.904	0.187	0.4071	-0.0537	-0.1924	0.1388	-0.0189	0.1735	0.1198
P60762	P60762	Morf4l1	393563	450516	422388	310936	307317	243673	370209	345885	313000	401378	443338	452550	0.6087	0.6988	0.6691	0.475	0.4454	0.4163	0.6249	0.5767	0.5273	0.6697	0.7593	0.7605	0.0165	0.0997	0.0025	0.1513	0.0012	0.0204	0.3711	0.5642	-0.1931	-0.1476	-0.7118	-0.3407
P60766	P60766	Cdc42	1.78338e+06	1424170	1806037	1.95131e+06	2.64239e+06	1.60477e+06	1.57393e+06	1.37051e+06	1.5181e+06	1.33426e+06	1.45356e+06	1.6934e+06	2.7583	2.209	2.8608	2.981	3.83	2.7418	2.6567	2.2852	2.5575	2.2261	2.4895	2.8458	0.1209	0.6599	0.2118	0.759	0.1521	0.9267	-0.3491	-0.2873	-0.0619	0.05	0.3373	-0.0119
P60824	P60824	Cirbp	619827	878902	823116	549278	544015	1.11989e+06	916186	852242	927073	768860	806434	1.0332e+06	0.9587	1.3632	1.3038	0.8391	0.7885	1.9134	1.5465	1.421	1.5618	1.2828	1.3812	1.7363	0.423	0.0875	0.9455	0.239	0.5053	0.7812	0.3551	0.0341	0.321	-0.2793	-0.3134	0.0417
P60840	P60840	Ensa	4.74989e+06	6.34975e+06	6.60478e+06	6767059	5803849	13029581	10107372	8640612	8.35712e+06	6.50242e+06	7103576	8.08166e+06	7.3465	9.8488	10.462	10.3379	8.4124	22.2615	17.0608	14.4075	14.0791	10.8489	12.1664	13.5814	0.7502	0.0113	0.3723	0.0737	0.755	0.0724	0.1513	-0.5684	0.7197	-0.4041	0.1643	0.3157
P60843	P60843	Eif4a1	16761427	13845713	13445663	14822506	16786406	11095217	12808265	12633579	12468460	13539997	12189543	10675827	25.9244	21.4755	21.2979	22.6441	24.3312	18.9566	21.6198	21.0654	21.0054	22.5908	20.8772	17.9409	0.6646	0.3355	0.6958	0.2981	0.5103	0.6088	-0.0499	0.0593	-0.1092	0.1618	0.1025	0.0526
P60867	P60867	Rps20	25039960	28428422	32565278	30305018	25125828	39634856	35138200	32504998	30692080	27765114	29026002	31511816	38.7286	44.0941	51.5833	46.2964	36.4189	67.7177	59.3117	54.1992	51.7063	46.3246	49.7132	52.9563	0.6315	0.0775	0.6202	0.3104	0.9619	0.1403	0.1352	-0.1625	0.2978	-0.1487	0.0139	0.1491
P60882	P60882	Megf8	592629	1.09681e+06	929510	1.34621e+06	394954	1.08068e+06	1.49356e+06	1286725	1.45443e+06	1.20859e+06	1364934	1.12205e+06	0.9166	1.7012	1.4723	2.0566	0.5725	1.8464	2.5211	2.1455	2.4502	2.0165	2.3377	1.8856	0.1391	0.0178	0.8167	0.0561	0.29	0.1739	0.6692	-0.1299	0.7991	-0.6094	-0.4795	0.1897
P60898	P60898	Polr2i	595389	934130	773746	1.00979e+06	863976	1.25303e+06	889164	802571	813699	907847	911792	760399	0.9209	1.4489	1.2256	1.5426	1.2523	2.1408	1.5009	1.3382	1.3708	1.5147	1.5616	1.2779	0.4149	0.2719	0.2144	0.225	0.5211	0.6585	-0.2295	-0.4571	0.2276	-0.2763	0.1809	-0.0486
P60904	P60904	Dnajc5	687581	768184	860273	561460	598709	1.09032e+06	901554	712976	750448	880457	926913	932421	1.0635	1.1915	1.3627	0.8577	0.8678	1.8629	1.5218	1.1888	1.2643	1.469	1.5875	1.567	0.7302	0.421	0.9788	0.0235	0.3617	0.114	0.1476	0.0117	0.1359	-0.3539	-0.3656	-0.2181
P61021	P61021	Rab5b	861134	528937	438115	603842	659524	427630	472950	617263	568342	517167	342035	423876	1.3319	0.8204	0.694	0.9225	0.956	0.7306	0.7983	1.0292	0.9575	0.8629	0.5858	0.7123	0.5813	0.926	0.7222	0.3395	0.2334	0.1192	0.0942	0.1255	-0.0314	0.3974	0.2718	0.366
P61022	P61022	Chp1	768241	1.1588e+06	1.43591e+06	1.20796e+06	910218	2.6659e+06	1.96699e+06	1.76469e+06	1.97334e+06	1.19199e+06	1144989	1370745	1.1882	1.7974	2.2745	1.8454	1.3193	4.5548	3.3202	2.9425	3.3245	1.9888	1.961	2.3036	0.5711	0.0131	0.4788	0.3763	0.6533	0.0027	0.3126	-0.5534	0.866	-0.2496	0.3039	0.6165
P61025	P61025	Cks1b	1.69064e+06	1.88249e+06	1985130	851826	766998	938036	856034	886225	854049	1.79126e+06	2137246	2.08259e+06	2.6149	2.9198	3.1444	1.3013	1.1117	1.6027	1.4449	1.4777	1.4388	2.9886	3.6605	3.4998	0.4668	0.0007	0.0018	0.1261	0.0012	0.0007	0.1191	1.1119	-0.9927	-0.2257	-1.3376	-1.2185
P61027	P61027	Rab10	1.07709e+06	932312	786093	1.07268e+06	1.14872e+06	767845	1032561	1.06033e+06	887068	896322	771633	761172	1.6659	1.4461	1.2452	1.6387	1.665	1.3119	1.7429	1.768	1.4944	1.4955	1.3216	1.2792	0.4158	0.2222	0.6318	0.5637	0.2582	0.0505	0.1169	-0.0831	0.2001	0.0891	0.1722	0.2892
P61028	P61028	Rab8b	1.55359e+06	991094	990280	1.38116e+06	1.10028e+06	525452	869369	975246	832515	988986	818931	677602	2.4029	1.5372	1.5686	2.11	1.5948	0.8978	1.4675	1.6261	1.4025	1.6501	1.4026	1.1387	0.9257	0.3108	0.54	0.2414	0.7373	0.5644	-0.0338	0.2593	-0.293	0.3943	0.135	0.1012
P61082	P61082	Ube2m	2875964	2.45845e+06	2607566	3.38093e+06	3842444	3.02559e+06	3055678	2.92471e+06	3.32194e+06	2.26624e+06	2.86092e+06	2.95926e+06	4.4482	3.8132	4.1304	5.165	5.5695	5.1693	5.1578	4.8767	5.5964	3.7811	4.8999	4.9731	0.7331	0.0178	0.0067	0.3802	0.1402	0.2077	-0.025	-0.36	0.335	-0.14	0.22	0.1951
P61087	P61087	Ube2k	6572536	6.26818e+06	6.80652e+06	6.73286e+06	7886331	6.89826e+06	6.17876e+06	6.23619e+06	8.0478e+06	6212601	8.0022e+06	7595997	10.1656	9.7223	10.7815	10.2857	11.4309	11.7859	10.4295	10.3983	13.558	10.3654	13.7055	12.7652	0.8092	0.32	0.1594	0.1195	0.3667	0.602	0.0375	-0.1275	0.165	-0.2643	-0.1369	-0.0993
P61089	P61089	Ube2n	10513986	11064773	12491080	11113404	9729637	13811949	12731315	11449966	13492426	10905168	12948920	15397755	16.2617	17.1621	19.7858	16.9778	14.1027	23.5982	21.4899	19.0918	22.7304	18.1947	22.1778	25.8762	0.3928	0.0885	0.8784	0.1516	0.3421	0.7112	0.2115	-0.0393	0.2508	-0.3162	-0.2769	-0.0654
P61161	P61161	Actr2	8796512	7.20382e+06	6426759	7721294	8999858	4531805	6438577	6767412	6.24767e+06	6.43618e+06	5294792	5208768	13.6053	11.1735	10.18	11.7957	13.0449	7.7428	10.868	11.2841	10.5253	10.7384	9.0685	8.7534	0.9855	0.5055	0.6977	0.1474	0.4779	0.1038	0.0042	0.1015	-0.0974	0.2916	0.1901	0.1943
P61164	P61164	Actr1a	1.22038e+06	1.05837e+06	1135616	1.46556e+06	1.3311e+06	1.05862e+06	905029	1.33379e+06	1.0215e+06	1.25692e+06	1146283	1.02219e+06	1.8875	1.6416	1.7988	2.2389	1.9294	1.8087	1.5276	2.224	1.7209	2.0971	1.9633	1.7178	0.5285	0.8371	0.2149	0.32	0.7158	0.6875	-0.1272	-0.1658	0.0386	-0.117	0.0488	-0.0784
P61202	P61202	Cops2	1.45509e+06	1.27304e+06	1.12435e+06	1.49932e+06	1766397	1.08713e+06	1142279	1.18983e+06	1.23026e+06	1.22359e+06	1268757	1.22538e+06	2.2505	1.9746	1.781	2.2905	2.5603	1.8574	1.9281	1.9839	2.0726	2.0415	2.173	2.0593	0.3128	0.9625	0.3951	0.5647	0.5262	0.177	-0.1647	-0.1595	-0.0052	-0.0629	0.0966	-0.0681
P61211	P61211	Arl1	781068	822156	609884	808107	1.31099e+06	427650	532136	528999	582580	827245	520519	468996	1.2081	1.2752	0.9661	1.2345	1.9002	0.7307	0.8982	0.8821	0.9815	1.3802	0.8915	0.7882	0.3402	0.0812	0.7133	0.5615	0.5237	0.6199	-0.485	-0.1643	-0.3207	0.1728	0.3372	-0.1479
P61219	P61219	Polr2f	956490	1.22298e+06	1.41848e+06	1215681	1159315	1.53162e+06	1.18469e+06	1.24612e+06	1.31831e+06	1.18083e+06	1.43086e+06	1.45001e+06	1.4794	1.8969	2.2469	1.8572	1.6804	2.6168	1.9997	2.0778	2.2209	1.9702	2.4506	2.4368	0.8784	0.3852	0.6512	0.2053	0.5141	0.3362	0.0334	-0.1302	0.1636	-0.2863	-0.1561	-0.1227
P61222	P61222	Abce1	5691524	5.00709e+06	3960098	6341711	6.86355e+06	3532861	4614637	4730015	4.13158e+06	4.8298e+06	4.08992e+06	4.01887e+06	8.8029	7.7663	6.2728	9.6881	9.9484	6.036	7.7893	7.8869	6.9604	8.0583	7.0048	6.7538	0.4787	0.9352	0.5536	0.7037	0.3869	0.6111	-0.1816	-0.1685	-0.013	0.0662	0.2348	0.0532
P61226	P61226	Rap2b	2.30015e+06	2.14227e+06	2.22958e+06	1.88762e+06	2.65043e+06	1.48444e+06	1.48846e+06	1.51307e+06	1700427	1.97207e+06	1.93131e+06	1.88557e+06	3.5576	3.3228	3.5317	2.8837	3.8417	2.5362	2.5125	2.5229	2.8647	3.2903	3.3078	3.1687	0.3274	0.0037	0.3892	0.0672	0.6902	0.0073	-0.2294	0.1689	-0.3983	0.0923	-0.0766	-0.306
P61255	P61255	Rpl26	11172204	9329213	7637480	11057053	13329671	6.18587e+06	8310525	9642886	7.92203e+06	7.713e+06	6224107	5861538	17.2797	14.4701	12.0978	16.8917	19.3208	10.5688	14.0278	16.0787	13.3461	12.8687	10.6601	9.8504	0.7057	0.9422	0.7614	0.1167	0.1808	0.0512	-0.1065	-0.0934	-0.0131	0.3935	0.487	0.3805
P61290	P61290	Psme3	6.31969e+06	5961242	8531021	5.7463e+06	5138859	8102291	5.92646e+06	5047819	6518295	6480757	7654045	7831440	9.7745	9.2462	13.5131	8.7785	7.4486	13.8431	10.0036	8.4168	10.9812	10.8128	13.1092	13.1609	0.9201	0.5342	0.746	0.3834	0.3273	0.076	-0.0324	0.1136	-0.146	-0.1888	-0.3024	-0.3349
P61327	P61327	Magoh	1.18216e+06	1.05656e+06	1.01127e+06	987822	1.24315e+06	722495	947627	949515	710070	973368	768698	607254	1.8284	1.6388	1.6019	1.5091	1.8019	1.2344	1.5996	1.5832	1.1962	1.624	1.3166	1.0205	0.805	0.1983	0.3829	0.1207	0.4611	0.5583	-0.0538	0.1573	-0.2111	0.3558	0.1985	0.1447
P61358	P61358	Rpl27	8717857	6.68411e+06	6523586	9836915	12541706	3651505	7.6061e+06	7654423	4931574	4.97724e+06	2.9417e+06	3216328	13.4837	10.3674	10.3333	15.0277	18.1787	6.2387	12.8388	12.7631	8.3081	8.3043	5.0383	5.4051	0.6587	0.9624	0.6621	0.0248	0.1372	0.0499	-0.2181	-0.2065	-0.0116	0.8666	1.0731	0.855
P61406	P61406	Smg6	563035	372263	555313	332430	469357	222066	264380	328085	280372	505623	552549	401481	0.8708	0.5774	0.8796	0.5078	0.6803	0.3794	0.4463	0.5471	0.4723	0.8436	0.9464	0.6747	0.7314	0.0504	0.1276	0.7377	0.064	0.0171	-0.097	0.5705	-0.6675	-0.0824	-0.6529	-0.7498
P61514	P61514	Rpl37a	333466	569017	752987	428176	1.10345e+06	250524	437574	356024	248483	365896	48353.5	39587.4	0.5158	0.8826	1.1927	0.6541	1.5994	0.428	0.7386	0.5936	0.4186	0.6105	0.0828	0.0665	0.4495	0.2653	0.9447	0.0826	0.1852	0.1759	-0.615	-0.0495	-0.5655	1.7698	1.8193	1.2043
P61600	P61600	Naa20	601272	474641	459633	517676	612188	325947	391738	495280	462083	366978	334329	282379	0.93	0.7362	0.7281	0.7908	0.8873	0.5569	0.6612	0.8258	0.7785	0.6123	0.5726	0.4745	0.9307	0.6291	0.6769	0.0344	0.1454	0.0339	0.0195	0.0992	-0.0797	0.5289	0.4296	0.4492
P61620	P61620	Sec61a1	1.05198e+06	769958	620835	1.21255e+06	1.60897e+06	565217	776334	852788	780450	631547	507920	431666	1.6271	1.1942	0.9834	1.8524	2.3321	0.9657	1.3104	1.4219	1.3148	1.0537	0.8699	0.7254	0.412	0.6968	0.3684	0.1433	0.1126	0.0102	-0.3477	-0.4369	0.0891	0.5223	0.9592	0.6114
P61750	P61750	Arf4	2.17072e+06	2.09448e+06	1638501	2.6639e+06	3264600	1.19715e+06	2.03535e+06	2.17475e+06	2.0613e+06	1.84365e+06	1.52858e+06	1.49776e+06	3.3574	3.2487	2.5954	4.0696	4.7319	2.0454	3.4356	3.6262	3.4726	3.076	2.618	2.517	0.9039	0.144	0.5505	0.3238	0.3475	0.013	-0.0422	-0.2374	0.1952	0.1643	0.4016	0.3595
P61759	P61759	Vbp1	2.49139e+06	3.03789e+06	3.49325e+06	3.56867e+06	4756207	6.10249e+06	4.22292e+06	3.59204e+06	3.86069e+06	3.08869e+06	3.43476e+06	3.60527e+06	3.8534	4.7119	5.5333	5.4518	6.8939	10.4263	7.1281	5.9894	6.504	5.1533	5.8828	6.0587	0.5261	0.0348	0.1366	0.1483	0.2766	0.122	-0.2148	-0.6917	0.4769	-0.278	0.4137	0.1989
P61804	P61804	Dad1	2.78177e+06	2.3865e+06	2.18316e+06	2.98913e+06	2.65463e+06	1399321	2.51784e+06	2.38087e+06	1.83213e+06	1.91794e+06	1.77983e+06	1.33907e+06	4.3025	3.7016	3.4581	4.5664	3.8478	2.3908	4.25	3.9699	3.0866	3.2	3.0483	2.2503	0.8301	0.91	0.7659	0.0631	0.3365	0.1104	0.0654	0.0852	-0.0197	0.4316	0.3464	0.4118
P61924	P61924	Copz1	2.2332e+06	2.0333e+06	1.93268e+06	2607974	2.41859e+06	1.57543e+06	1.74912e+06	2.25598e+06	2.27038e+06	2.12168e+06	1.88868e+06	1.75948e+06	3.454	3.1538	3.0614	3.9842	3.5057	2.6917	2.9524	3.7616	3.8249	3.5399	3.2348	2.9568	0.8125	0.3954	0.6881	0.9244	0.7349	0.4573	0.0498	-0.0745	0.1243	-0.0093	0.0652	0.115
P61961	P61961	Ufm1	3.13778e+06	3798826	3.8814e+06	4476875	3.60419e+06	5432552	4595095	4.23e+06	5330898	3.64254e+06	3.91685e+06	4426374	4.8531	5.8922	6.1481	6.8392	5.2241	9.2817	7.7563	7.0532	8.9809	6.0774	6.7084	7.4386	0.5667	0.0289	0.2989	0.1175	0.7788	0.1586	0.1565	-0.3374	0.4939	-0.2596	0.0778	0.2343
P61963	P61963	Dcaf7	712813	482005	474904	863193	1.06962e+06	398805	640316	692418	629889	434757	417465	369852	1.1025	0.7476	0.7522	1.3187	1.5504	0.6814	1.0808	1.1545	1.0612	0.7254	0.715	0.6215	0.7623	0.1282	0.3299	0.2141	0.1311	0.0007	-0.107	-0.4482	0.3411	0.3358	0.784	0.677
P61965	P61965	Wdr5	824986	699077	743727	867186	921040	556180	456503	620209	528871	710456	576673	517181	1.276	1.0843	1.1781	1.3248	1.335	0.9503	0.7706	1.0341	0.891	1.1854	0.9877	0.8691	0.1081	0.0406	0.8711	0.1989	0.2934	0.389	-0.4214	-0.0289	-0.3924	0.218	0.2469	-0.1745
P61967	P61967	Ap1s1	1111650	986060	808869	1.15334e+06	1.28702e+06	676636	783047	893403	868688	884172	836014	617117	1.7194	1.5294	1.2812	1.7619	1.8655	1.1561	1.3217	1.4897	1.4635	1.4752	1.4319	1.0371	0.4972	0.5687	0.7571	0.3586	0.3449	0.4999	-0.1622	-0.0785	-0.0836	0.1998	0.2784	0.1162
P61971	P61971	Nutf2	6157298	7951897	9499188	8.09628e+06	7267736	14572420	10098339	8767200	10323921	8257549	9872395	11654995	9.5233	12.3338	15.0467	12.3685	10.5343	24.8975	17.0455	14.6185	17.3925	13.7773	16.9086	19.5865	0.9318	0.0898	0.4902	0.1266	0.8724	0.8409	0.0374	-0.3733	0.4107	-0.446	-0.0727	-0.0353
P61979	P61979	Hnrnpk	29759934	33191590	42180748	26097700	24516734	39178068	37725216	32688636	35440712	33833756	41042292	45439552	46.0288	51.482	66.8142	39.869	35.536	66.9372	63.6784	54.5054	59.7063	56.4499	70.2936	76.3621	0.309	0.5405	0.5628	0.2059	0.1518	0.2633	0.3216	0.2072	0.1144	-0.3057	-0.5129	-0.1912
P61982	P61982	Ywhag	41579184	42470704	41840072	46206488	52500468	45795256	41820272	40953832	45135136	39317460	39724760	45070404	64.3093	65.8745	66.2746	70.5888	76.0973	78.243	70.5907	68.2869	76.0383	65.5991	68.0371	75.7417	0.3607	0.0607	0.0158	0.239	0.2456	0.6545	-0.0657	-0.1952	0.1295	-0.0919	0.1034	0.0377
P62046	P62046	Lrch1	353161	295706	320591	362823	418137	331237	271685	297292	321479	323010	345663	281444	0.5462	0.4587	0.5078	0.5543	0.6061	0.5659	0.4586	0.4957	0.5416	0.5389	0.592	0.473	0.0553	0.8803	0.0753	0.5162	0.3417	0.4393	-0.2067	-0.1905	-0.0161	-0.0845	0.1061	-0.1006
P62071	P62071	Rras2	240481	261409	292369	414503	463486	240357	293929	218740	343916	208824	180540	201141	0.3719	0.4055	0.4631	0.6332	0.6718	0.4107	0.4961	0.3647	0.5794	0.3484	0.3092	0.338	0.4215	0.3825	0.138	0.0485	0.0433	0.0802	-0.2525	-0.4678	0.2154	0.3172	0.7851	0.5326
P62073	P62073	Timm10	1.44645e+06	1.745e+06	1.84447e+06	2.32752e+06	1.81024e+06	4.01346e+06	2.79162e+06	2.49154e+06	2516834	1694947	2.09018e+06	2080705	2.2372	2.7066	2.9216	3.5557	2.6239	6.8571	4.7121	4.1544	4.2401	2.8279	3.5799	3.4967	0.9865	0.0028	0.2555	0.0951	0.4689	0.0223	0.0077	-0.729	0.7367	-0.3326	0.3964	0.4041
P62075	P62075	Timm13	8846782	11753235	11721092	10134446	8611984	17571600	15453671	14169248	13507270	12219800	12824480	14016273	13.6831	18.2299	18.5662	15.4822	12.4827	30.0218	26.0851	23.626	22.7554	20.3881	21.9646	23.5546	0.4303	0.0171	0.6802	0.0476	0.6559	0.1813	0.3216	-0.2	0.5216	-0.3848	-0.1847	0.1369
P62077	P62077	Timm8b	1.42337e+06	2.91846e+06	2.47573e+06	1.93101e+06	1.13726e+06	4446723	2.32796e+06	2207323	2318245	2.20168e+06	2.66513e+06	2829657	2.2015	4.5267	3.9215	2.95	1.6484	7.5974	3.9295	3.6805	3.9055	3.6734	4.5646	4.7553	0.9062	0.7017	0.8032	0.3689	0.8919	0.224	-0.0828	-0.1956	0.1128	-0.287	-0.0914	-0.1742
P62082	P62082	Rps7	3285817	3.16461e+06	2.90925e+06	4836517	5.59276e+06	2.58513e+06	2798938	3.20382e+06	2.6212e+06	3.05083e+06	2.50361e+06	2347608	5.0821	4.9085	4.6082	7.3887	8.1065	4.4168	4.7245	5.3421	4.4159	5.0901	4.288	3.9452	0.1943	0.9051	0.1946	0.3104	0.136	0.4246	-0.4593	-0.4478	-0.0115	0.1319	0.5797	0.1204
P62137	P62137	Ppp1ca	2.69407e+06	2.36706e+06	2.02451e+06	2.93737e+06	3.75697e+06	1.99177e+06	1.97199e+06	2.56322e+06	2359379	1.99632e+06	1.8474e+06	1.56797e+06	4.1668	3.6714	3.2068	4.4874	5.4456	3.403	3.3286	4.2739	3.9748	3.3308	3.1641	2.635	0.4198	0.6753	0.3064	0.1401	0.0887	0.0796	-0.204	-0.2719	0.0679	0.2747	0.5467	0.3426
P62141	P62141	Ppp1cb	778432	529938	387555	944355	1.25695e+06	375099	571236	591776	476366	501244	381925	359261	1.204	0.822	0.6139	1.4427	1.8219	0.6409	0.9642	0.9867	0.8025	0.8363	0.6541	0.6037	0.3378	0.8455	0.3388	0.3851	0.1644	0.074	-0.5042	-0.565	0.0608	0.3341	0.8991	0.3949
P62192	P62192	Psmc1	5.25035e+06	5.4846e+06	6.77612e+06	5689204	4.91533e+06	9186657	6.72457e+06	6.3571e+06	7.27184e+06	5.53671e+06	6807549	7.18819e+06	8.1206	8.5069	10.7334	8.6913	7.1246	15.6958	11.3508	10.5999	12.2507	9.2377	11.6594	12.0799	0.7546	0.0731	0.6423	0.1947	0.8691	0.7057	0.1182	-0.2038	0.3219	-0.2693	-0.0656	0.0526
P62196	P62196	Psmc5	6015528	5.81399e+06	5.08644e+06	6.59457e+06	7328341	4.85764e+06	5624919	5.78786e+06	5.33109e+06	5670978	5.2228e+06	5208166	9.304	9.0178	8.0569	10.0744	10.6221	8.2995	9.4946	9.6507	8.9812	9.4617	8.9452	8.7524	0.7115	0.2451	0.3347	0.5799	0.4502	0.3327	-0.0439	-0.1365	0.0926	-0.0421	0.0944	0.0505
P62242	P62242	Rps8	9618328	7821456	6510659	8832137	13144720	2.70561e+06	8.26952e+06	8.22041e+06	4.56343e+06	4.40457e+06	3.39458e+06	2713624	14.8764	12.1315	10.3129	13.4927	19.0528	4.6226	13.9586	13.7068	7.6879	7.3488	5.8139	4.5603	0.9033	0.8015	0.9913	0.0136	0.2044	0.0559	-0.0722	0.0059	-0.0781	1.0744	1.0684	0.9962
P62245	P62245	Rps15a	12679724	10354352	10012563	14917315	20259988	7.21565e+06	11218799	10980945	8656366	9038958	6843237	6.69901e+06	19.6114	16.0602	15.8599	22.7889	29.366	12.3282	18.9368	18.3098	14.5832	15.081	11.7205	11.2578	0.4583	0.9592	0.4456	0.0588	0.1595	0.0648	-0.3151	-0.3235	0.0083	0.4372	0.7607	0.4455
P62254	P62254	Ube2g1	1.06063e+06	1.47951e+06	1.34336e+06	1.32923e+06	967343	2.60261e+06	1.59148e+06	1.63116e+06	1.76892e+06	1.45045e+06	1.58664e+06	1.70342e+06	1.6404	2.2948	2.1279	2.0306	1.4021	4.4467	2.6864	2.7198	2.9801	2.42	2.7175	2.8626	0.8651	0.0235	0.558	0.0519	0.9678	0.4661	0.0899	-0.378	0.468	-0.4	-0.0219	0.068
P62257	P62257	Ube2h	911587	1.17886e+06	1328713	920914	663135	1635703	1549360	1.22531e+06	1.47803e+06	1188613	1.2438e+06	1.34111e+06	1.4099	1.8285	2.1047	1.4069	0.9612	2.7947	2.6152	2.0431	2.49	1.9831	2.1303	2.2538	0.3166	0.0867	0.9235	0.1901	0.5113	0.2434	0.4695	0.0495	0.4199	-0.253	-0.3025	0.167
P62259	P62259	Ywhae	18144506	15746138	14272582	17911574	20795798	13288293	13789590	14347025	14419446	16968848	14577301	13248155	28.0636	24.4232	22.6077	27.3632	30.1427	22.7036	23.2762	23.9224	24.2922	28.3116	24.9667	22.2638	0.2553	0.5024	0.5618	0.9529	0.6065	0.4889	-0.166	-0.0951	-0.071	-0.0086	0.0865	-0.0795
P62264	P62264	Rps14	12962357	12568817	11239380	14858651	16930464	9587935	11617337	11919586	10271698	10440249	10704853	8987451	20.0485	19.495	17.8032	22.6993	24.54	16.3814	19.6095	19.8749	17.3045	17.419	18.3343	15.1036	0.4309	0.8692	0.46	0.1394	0.1838	0.192	-0.1639	-0.1498	-0.0141	0.1733	0.3231	0.1592
P62267	P62267	Rps23	2.6081e+06	1.97752e+06	2.26279e+06	2.64565e+06	3.41016e+06	902978	2489683	1.81133e+06	1.36356e+06	1925412	752910	888627	4.0339	3.0672	3.5843	4.0417	4.9429	1.5428	4.2025	3.0202	2.2972	3.2124	1.2895	1.4934	0.7864	0.5658	0.9626	0.0802	0.2717	0.2274	-0.1451	0.0215	-0.1666	0.8337	0.8122	0.6671
P62270	P62270	Rps18	19482692	16075741	14693897	22824732	24163674	14711454	16013432	16733017	15535769	14774617	12012618	12147453	30.1333	24.9344	23.2751	34.8689	35.0243	25.1351	27.0299	27.9008	26.1728	24.6507	20.5742	20.414	0.2333	0.6873	0.2239	0.1639	0.051	0.0249	-0.2286	-0.2786	0.05	0.2553	0.5338	0.3052
P62274	P62274	Rps29	7.18622e+06	6.19327e+06	6112559	7839775	8536929	5702074	6.07484e+06	6.94663e+06	6085816	5662057	5114535	5489839	11.1147	9.6061	9.6823	11.9767	12.3739	9.7422	10.254	11.5829	10.2527	9.4468	8.7597	9.2258	0.513	0.4431	0.2672	0.1355	0.0581	0.0333	-0.0874	-0.1653	0.0779	0.1483	0.3136	0.2262
P62281	P62281	Rps11	10778449	7.85714e+06	7.60016e+06	11968502	13629707	3660208	8.31915e+06	8323739	6.35927e+06	6261856	5041871	4.60255e+06	16.6707	12.1869	12.0386	18.2841	19.7557	6.2536	14.0423	13.8791	10.7133	10.4476	8.6353	7.7347	0.691	0.707	0.8153	0.0522	0.2516	0.0429	-0.1972	-0.1151	-0.0821	0.6088	0.7239	0.5267
P62301	P62301	Rps13	19507058	15702569	12134463	25081038	30669646	8428509	15758601	16770596	13125686	10819835	8652757	8603543	30.171	24.3556	19.221	38.3159	44.4544	14.4004	26.5998	27.9635	22.1126	18.0523	14.8197	14.4584	0.5049	0.801	0.4659	0.0589	0.1465	0.0097	-0.3417	-0.3979	0.0562	0.6398	1.0378	0.696
P62305	P62305	Snrpe	3.92071e+06	2843250	4.16553e+06	2.73548e+06	2.9718e+06	2272998	2.25915e+06	2.65785e+06	2.14753e+06	2558840	2.46347e+06	1.96296e+06	6.0641	4.41	6.5982	4.1789	4.3075	3.8835	3.8133	4.4317	3.6179	4.2693	4.2192	3.2988	0.5728	0.0689	0.0796	0.0734	0.5979	0.9527	-0.0604	0.4648	-0.5252	0.5344	0.0696	0.0092
P62307	P62307	Snrpf	3.2505e+06	2.05114e+06	3.74938e+06	1.8395e+06	2.41615e+06	1.37541e+06	1.6582e+06	1.42862e+06	1.2641e+06	2.57088e+06	1.63456e+06	1.98193e+06	5.0275	3.1814	5.939	2.8102	3.5021	2.3499	2.799	2.3821	2.1296	4.2894	2.7995	3.3307	0.3097	0.0523	0.1056	0.2485	0.3466	0.0958	-0.2447	0.7078	-0.9525	0.4413	-0.2665	-0.5112
P62309	P62309	Snrpg	1.81521e+06	1.2737e+06	1.97722e+06	756670	986492	1.37222e+06	1.18551e+06	1263209	878902	1.17458e+06	1.5706e+06	1.38453e+06	2.8075	1.9756	3.1319	1.156	1.4299	2.3445	2.0011	2.1063	1.4807	1.9597	2.69	2.3267	0.6196	0.121	0.1162	0.4817	0.1769	0.181	0.1807	0.6829	-0.5023	0.1821	-0.5008	-0.3201
P62311	P62311	Lsm3	4.07423e+06	4927971	6.69651e+06	4.03392e+06	3083492	8.00021e+06	6407262	5.68045e+06	6064806	5628543	5.93187e+06	6875470	6.3015	7.6436	10.6073	6.1625	4.4694	13.6687	10.8152	9.4717	10.2173	9.3909	10.1596	11.5544	0.5088	0.2101	0.9797	0.1991	0.4774	0.8008	0.328	0.0149	0.3131	-0.3413	-0.3561	-0.0281
P62313	P62313	Lsm6	1.7768e+06	1.49707e+06	2277387	1.38404e+06	1.48324e+06	1.49143e+06	1.27485e+06	1.24986e+06	1.34161e+06	1.40776e+06	1.67878e+06	1.9506e+06	2.7481	2.322	3.6074	2.1144	2.1499	2.5482	2.1519	2.084	2.2602	2.3488	2.8753	3.278	0.5161	0.1293	0.1976	0.9058	0.1365	0.0711	-0.0686	0.3491	-0.4177	0.0295	-0.3196	-0.3882
P62315	P62315	Snrpd1	2468979	1.98795e+06	2.24508e+06	2.15052e+06	3.64442e+06	1.20571e+06	1.66634e+06	1655449	1.30136e+06	1.4755e+06	1.26847e+06	1.32192e+06	3.8187	3.0834	3.5562	3.2853	5.2824	2.06	2.8127	2.7603	2.1924	2.4618	2.1725	2.2215	0.3765	0.0374	0.9561	0.0067	0.2534	0.2363	-0.4527	-0.0232	-0.4295	0.6092	0.6324	0.1797
P62317	P62317	Snrpd2	4.57267e+06	3.69244e+06	3801324	3050893	3.9087e+06	3.53601e+06	3.38353e+06	3.52608e+06	3200842	3584004	3.66036e+06	3.27203e+06	7.0724	5.7272	6.0213	4.6608	5.6655	6.0414	5.7112	5.8794	5.3924	5.9797	6.2691	5.4987	0.6626	0.2297	0.2315	0.4855	0.3826	0.3927	0.0532	0.2015	-0.1482	0.0847	-0.1168	-0.0635
P62320	P62320	Snrpd3	10979937	8364176	11512246	9054613	9497276	8.05302e+06	8567602	7.10697e+06	6545503	8481578	5.62528e+06	7.01907e+06	16.9824	12.9733	18.2354	13.8326	13.7659	13.7589	14.4617	11.8502	11.0271	14.1511	9.6345	11.7957	0.2655	0.1289	0.2246	0.1102	0.214	0.7427	-0.1475	0.2206	-0.3681	0.4376	0.217	0.0696
P62322	P62322	Lsm5	862677	1.03021e+06	1769136	3.38035e+06	3277792	8949031	1759343	1.3467e+06	1.15399e+06	992489	1.64169e+06	1.55287e+06	1.3343	1.5979	2.8023	5.1641	4.751	15.2898	2.9697	2.2455	1.9441	1.6559	2.8117	2.6096	0.1571	0.4325	0.1352	0.4801	0.1561	0.9563	-1.8158	-2.136	0.3201	-0.3035	1.8324	0.0166
P62325	P62325	Btg1	106475	199419	187297	162435	102949	220844	204718	168393	196534	157438	140453	160068	0.1647	0.3093	0.2967	0.2481	0.1492	0.3773	0.3456	0.2808	0.3311	0.2627	0.2406	0.269	0.4266	0.283	0.9875	0.9917	0.9908	0.045	0.3056	-0.0075	0.3131	-0.0029	0.0046	0.3101
P62331	P62331	Arf6	1.3991e+06	1.1021e+06	919412	1.49051e+06	1.60745e+06	737024	1.14731e+06	1.18609e+06	915058	1.22196e+06	668157	698091	2.1639	1.7094	1.4563	2.277	2.3299	1.2592	1.9366	1.9777	1.5416	2.0388	1.1444	1.1732	0.7339	0.8743	0.6818	0.4173	0.3312	0.3221	-0.1046	-0.1384	0.0338	0.291	0.4293	0.3247
P62334	P62334	Psmc6	5402248	6081523	7262760	5.54701e+06	4771268	9653125	6.9752e+06	6.73474e+06	7216150	6.27526e+06	7.63336e+06	8.34908e+06	8.3555	9.4328	11.5042	8.4741	6.9158	16.4927	11.7738	11.2296	12.1569	10.4699	13.0738	14.0308	0.7324	0.1119	0.7949	0.1217	0.5797	0.504	0.1412	-0.1222	0.2634	-0.3592	-0.237	-0.0958
P62342	P62342	Selenot	392873	305465	372940	616547	522894	246124	305668	393951	309589	351044	269871	224438	0.6076	0.4738	0.5907	0.9419	0.7579	0.4205	0.516	0.6569	0.5216	0.5857	0.4622	0.3772	0.4236	0.9113	0.3989	0.3265	0.231	0.3034	-0.3235	-0.3426	0.019	0.2307	0.5732	0.2497
P62482	P62482	Kcnab2	1.57592e+06	1.156e+06	1.34438e+06	1.53163e+06	1.53448e+06	762424	967482	1.07044e+06	890352	840318	722740	973331	2.4374	1.793	2.1295	2.3398	2.2242	1.3026	1.6331	1.7849	1.5	1.402	1.2378	1.6357	0.4028	0.0775	0.6854	0.0338	0.2021	0.2055	-0.2545	0.1165	-0.371	0.5729	0.4564	0.2019
P62484	P62484	Abi2	739990	806248	1.0106e+06	702386	553384	1.44093e+06	981207	981264	1.03373e+06	803005	953110	1.16626e+06	1.1445	1.2505	1.6008	1.073	0.8021	2.4619	1.6562	1.6362	1.7415	1.3398	1.6324	1.9599	0.6754	0.0709	0.8413	0.2395	0.734	0.8612	0.215	-0.1182	0.3332	-0.3037	-0.1855	0.0295
P62488	P62488	Polr2g	492785	368588	307967	457112	719142	246226	269543	294501	337567	367754	402144	225164	0.7622	0.5717	0.4878	0.6983	1.0424	0.4207	0.455	0.4911	0.5687	0.6136	0.6888	0.3784	0.3039	0.3087	0.5967	0.7236	0.4734	0.6071	-0.5129	-0.2467	-0.2662	0.1162	0.3629	-0.15
P62492	P62492	Rab11a	234756	227773	199043	298983	294486	315053	238026	370117	395235	266137	241012	182349	0.3631	0.3533	0.3153	0.4568	0.4268	0.5383	0.4018	0.6171	0.6658	0.444	0.4128	0.3064	0.3743	0.0575	0.0232	0.3764	0.1812	0.1293	0.2447	-0.4628	0.7076	-0.1732	0.2896	0.5344
P62500	P62500	Tsc22d1	211616	332954	341680	372354	293021	675383	714634	650556	701046	350365	381559	426436	0.3273	0.5164	0.5412	0.5688	0.4247	1.1539	1.2063	1.0847	1.181	0.5846	0.6535	0.7166	0.1225	0.0008	0.3366	0.0706	0.7904	0.0007	0.6931	-0.6328	1.326	-0.4971	0.1357	0.8288
P62627	P62627	Dynlrb1	4.49196e+06	5.18079e+06	6833987	4.9624e+06	3.80242e+06	10239080	7.71607e+06	6.55529e+06	7295753	5.42824e+06	5.76884e+06	6.74371e+06	6.9476	8.0357	10.825	7.581	5.5115	17.4939	13.0244	10.9304	12.291	9.0567	9.8804	11.3329	0.6412	0.0563	0.7021	0.3269	0.979	0.0926	0.2449	-0.245	0.49	-0.2301	0.015	0.2599
P62700	P62700	Ypel5	89263.2	72832.7	91876	45660.9	157230	66503.4	86050.5	86593.6	50820	60329.8	48382.6	65766.7	0.1381	0.113	0.1455	0.0698	0.2279	0.1136	0.1452	0.1444	0.0856	0.1007	0.0829	0.1105	0.8258	0.7636	0.9238	0.0552	0.4598	0.2732	-0.1323	-0.0526	-0.0797	0.4315	0.4841	0.3518
P62702	P62702	Rps4x	15839260	12614688	11395292	19210436	27597952	7473974	13105477	14793490	10111438	8992208	6722942	6.06527e+06	24.4981	19.5661	18.0501	29.3474	40.0021	12.7696	22.1214	24.6668	17.0345	15.003	11.5145	10.1928	0.5	0.8573	0.4596	0.0249	0.1333	0.0274	-0.3636	-0.4028	0.0391	0.7587	1.1615	0.7979
P62717	P62717	Rpl18a	4720618	3.48537e+06	3.45278e+06	4702684	6371841	1.59149e+06	3.52118e+06	3.6916e+06	2.60704e+06	2.68652e+06	1.75833e+06	1.42099e+06	7.3012	5.406	5.4692	7.1842	9.2357	2.7191	5.9436	6.1554	4.392	4.4823	3.0115	2.388	0.6821	0.5374	0.8816	0.0346	0.2016	0.0574	-0.2148	-0.0744	-0.1404	0.8792	0.9537	0.7388
P62743	P62743	Ap2s1	644515	463141	399156	927820	891990	376215	339085	461623	318640	449585	338341	248684	0.9969	0.7184	0.6323	1.4174	1.2929	0.6428	0.5724	0.7697	0.5368	0.7501	0.5795	0.4179	0.1217	0.3014	0.2733	0.2425	0.1073	0.734	-0.8356	-0.5144	-0.3212	0.4258	0.9402	0.1046
P62748	P62748	Hpcal1	2284840	2.83531e+06	3.44146e+06	1.659e+06	1.41064e+06	3.65096e+06	2817004	2274076	2.64727e+06	3.26645e+06	3.12588e+06	3.72891e+06	3.5339	4.3977	5.4513	2.5344	2.0447	6.2378	4.755	3.7918	4.4598	5.4499	5.3537	6.2665	0.6184	0.8503	0.5833	0.1209	0.1988	0.029	0.266	0.3071	-0.0411	-0.3511	-0.6582	-0.3922
P62751	P62751	Rpl23a	12660008	11708567	8598566	14775856	16346613	7.44223e+06	10222782	12503738	9501538	8469274	7.23442e+06	6483975	19.5809	18.1607	13.6201	22.5728	23.6938	12.7153	17.2556	20.8489	16.0071	14.1305	12.3905	10.8965	0.6895	0.7118	0.5527	0.0835	0.1173	0.0322	-0.1243	-0.1996	0.0752	0.457	0.6566	0.5322
P62754	P62754	Rps6	6276111	5.56275e+06	4214857	6.2928e+06	9732766	2326170	4684880	5.18701e+06	3.24434e+06	3353160	2557597	2454056	9.7071	8.6281	6.6763	9.6134	14.1073	3.9744	7.9079	8.6489	5.4657	5.5946	4.3804	4.1241	0.5731	0.4887	0.7848	0.0217	0.2013	0.0679	-0.3307	-0.147	-0.1836	0.827	0.974	0.6434
P62774	P62774	Mtpn	13142758	17239554	18817410	20509450	13487980	36064096	23059556	20374058	25017416	17696716	18515636	19039476	20.3275	26.7395	29.8067	31.3319	19.5503	61.6169	38.9235	33.9719	42.1463	29.526	31.712	31.9962	0.9502	0.0256	0.4073	0.1332	0.6359	0.0439	0.0322	-0.5494	0.5816	-0.2784	0.271	0.3032
P62806	P62806	Hist1h4a	465984640	446013472	431204928	472849600	544763456	256405264	355324320	342992320	239027696	367324320	201331616	237817344	720.725	691.792	683.028	722.364	789.613	438.078	599.771	571.909	402.685	612.861	344.823	399.657	0.37	0.0501	0.6776	0.0407	0.2178	0.5187	-0.3087	0.1038	-0.4126	0.6265	0.5227	0.214
P62814	P62814	Atp6v1b2	4766711	4539267	3.65011e+06	4227302	5239978	3.48264e+06	3880978	4148839	3.93392e+06	4.03875e+06	3.78125e+06	3.65906e+06	7.3725	7.0407	5.7818	6.458	7.5951	5.9502	6.5509	6.9178	6.6274	6.7385	6.4762	6.1491	0.9535	0.9504	0.9303	0.6182	0.7003	0.2972	0.0067	0.0138	-0.0071	0.0606	0.0469	0.0536
P62821	P62821	Rab1A	5.85694e+06	4598416	4258257	6400789	6.3848e+06	4361214	4405601	5154692	4278387	4.14568e+06	3.63092e+06	3.41195e+06	9.0588	7.1324	6.7451	9.7784	9.2545	7.4513	7.4365	8.595	7.2077	6.9168	6.2187	5.7339	0.2602	0.9095	0.3042	0.1628	0.0317	0.057	-0.1886	-0.2075	0.0189	0.2816	0.4891	0.3005
P62827	P62827	Ran	35530224	31317000	26590518	32755780	37410260	21334178	25936568	29205648	26836074	33149346	26095422	23621552	54.9536	48.5745	42.1193	50.0404	54.2247	36.4503	43.7797	48.6978	45.2102	55.3079	44.694	39.6965	0.8648	0.5417	0.8134	0.754	0.9641	0.8963	-0.0314	0.0497	-0.0811	0.0602	0.0105	-0.0209
P62830	P62830	Rpl23	11300337	10226474	10414339	13648639	15071672	6.65922e+06	10967996	11189082	8705975	8638457	7438197	6672455	17.4779	15.8618	16.4963	20.8508	21.8458	11.3775	18.5135	18.6568	14.6668	14.4128	12.7395	11.2132	0.8453	0.6561	0.6965	0.0211	0.2049	0.0485	-0.061	-0.1177	0.0568	0.3774	0.4951	0.4342
P62838	P62838	Ube2d2	1.93594e+06	2.71425e+06	1.76711e+06	2.63724e+06	3.18903e+06	2.24823e+06	1596513	1.94155e+06	2.09934e+06	1.7434e+06	2.42304e+06	2.21751e+06	2.9943	4.21	2.7991	4.0289	4.6224	3.8412	2.6948	3.2374	3.5367	2.9088	4.15	3.7266	0.0417	0.7423	0.1725	0.6724	0.2598	0.3749	-0.3998	-0.3206	-0.0792	-0.1086	0.212	-0.1878
P62843	P62843	Rps15	10433337	10034270	11538708	10719708	13585442	17321370	13631185	13854832	12248048	10162389	8798702	10246702	16.1369	15.5637	18.2773	16.3763	19.6916	29.5942	23.0088	23.1017	20.634	16.9554	15.0696	17.2198	0.9333	0.0084	0.2668	0.8302	0.2458	0.0052	0.0236	-0.3938	0.4174	0.0213	0.4151	0.4387
P62849	P62849	Rps24	2770328	2.66979e+06	2223298	3.42228e+06	4202127	1.53914e+06	2.5413e+06	2496769	1.89403e+06	2.06891e+06	1637501	1.31335e+06	4.2848	4.141	3.5217	5.2282	6.0908	2.6297	4.2896	4.1631	3.1908	3.4519	2.8046	2.2071	0.5221	0.8207	0.5655	0.0537	0.172	0.1012	-0.2606	-0.2234	-0.0372	0.4974	0.7208	0.4602
P62852	P62852	Rps25	44551620	58026704	72127104	66268100	54843032	105041720	85618912	74370464	79155520	64087680	59191468	89212712	68.9067	90.0027	114.249	101.237	79.4928	179.468	144.521	124.006	133.352	106.927	101.378	149.924	0.6766	0.0406	0.4298	0.2325	0.9855	0.4263	0.158	-0.399	0.557	-0.3911	0.0079	0.1659
P62855	P62855	Rps26	4.94872e+06	4692850	4.21531e+06	5.45663e+06	5684150	1.98318e+06	4359390	4508071	3.9192e+06	3.1467e+06	3037600	2.71429e+06	7.654	7.2789	6.677	8.336	8.239	3.3883	7.3585	7.5168	6.6026	5.2501	5.2025	4.5614	0.7759	0.9178	0.7572	0.0037	0.3735	0.0039	0.1055	0.1143	-0.0088	0.5254	0.411	0.5165
P62858	P62858	Rps28	39585848	49836604	53877000	49184444	43156256	73187680	51798444	45055032	47632692	38745472	43470972	53045812	61.2263	77.2994	85.341	75.1382	62.5533	125.044	87.4334	75.1253	80.2458	64.6448	74.4533	89.1446	0.7494	0.4709	0.5591	0.8916	0.6025	0.5751	-0.1138	-0.231	0.1172	-0.0279	0.203	0.0892
P62862	P62862	Fau	12720967	19096986	20369260	25708608	21305854	38235984	31869016	28372956	26759630	14234907	18630318	21504874	19.6752	29.6205	32.2649	39.2746	30.882	65.3277	53.7934	47.3094	45.0814	23.7502	31.9084	36.1394	0.7555	0.0097	0.1793	0.5535	0.2557	0.0155	0.1097	-0.7322	0.8418	-0.1706	0.5616	0.6713
P62869	P62869	Elob	7191729	8905720	9931238	8487052	7.04605e+06	11851832	9919015	8869076	10405821	8925262	10370217	11244802	11.1232	13.8133	15.7311	12.9655	10.213	20.2493	16.7428	14.7884	17.5305	14.8913	17.7612	18.8971	0.5777	0.1484	0.7929	0.1128	0.4481	0.5965	0.176	-0.0947	0.2707	-0.3421	-0.2473	-0.0714
P62874	P62874	Gnb1	943133	1150743	991994	1.20079e+06	1.22545e+06	782979	1.0297e+06	1.02803e+06	949670	968899	1.10261e+06	858370	1.4587	1.7849	1.5713	1.8344	1.7762	1.3378	1.7381	1.7141	1.5999	1.6166	1.8885	1.4425	0.8419	0.4922	0.8204	0.7975	0.9989	0.8111	0.0299	-0.0395	0.0694	-0.0392	0.0003	0.0302
P62876	P62876	Polr2l	425235	403543	371229	382247	648638	188913	271042	283192	186592	385014	316417	294837	0.6577	0.6259	0.588	0.584	0.9402	0.3228	0.4575	0.4722	0.3143	0.6424	0.5419	0.4955	0.3405	0.0182	0.9657	0.2519	0.7773	0.0941	-0.5701	0.0192	-0.5893	0.156	0.1368	-0.4332
P62880	P62880	Gnb2	3.03884e+06	3.25484e+06	2.81047e+06	3471211	4.6472e+06	1.78115e+06	2.47918e+06	2.3042e+06	2.15657e+06	2.75107e+06	1.87895e+06	1976122	4.7001	5.0484	4.4518	5.3029	6.7359	3.0432	4.1848	3.8421	3.6331	4.59	3.2181	3.3209	0.3531	0.0231	0.8005	0.0969	0.3201	0.7254	-0.3713	-0.0869	-0.2844	0.3516	0.4385	0.0672
P62889	P62889	Rpl30	1.72184e+06	1.52962e+06	1.58891e+06	2.03283e+06	3.07719e+06	1.08487e+06	1.63611e+06	1.3318e+06	905226	1.46781e+06	691272	953086	2.6631	2.3725	2.5168	3.1055	4.4603	1.8535	2.7617	2.2207	1.525	2.449	1.184	1.6017	0.3089	0.397	0.4574	0.1128	0.172	0.4574	-0.5336	-0.3187	-0.2149	0.5289	0.8475	0.314
P62892	P62892	Rpl39	7.73702e+06	6.17488e+06	4.78319e+06	8963648	9130494	3.61343e+06	6949556	8824742	5835347	4460672	4115039	3.60118e+06	11.9666	9.5776	7.5766	13.6936	13.2343	6.1737	11.7305	14.7145	9.8307	7.4424	7.0479	6.0519	0.7264	0.2789	0.654	0.0988	0.1652	0.024	0.1321	-0.1849	0.317	0.5035	0.6883	0.8204
P62897	P62897	Cycs	14356585	14454265	16048214	18670058	21526718	21436716	17245948	17834104	15619850	14433754	13638792	16544023	22.2049	22.4194	25.4203	28.5219	31.2021	36.6255	29.1104	29.7368	26.3145	24.082	23.3593	27.8026	0.2256	0.027	0.028	0.3716	0.0629	0.129	-0.1781	-0.46	0.2819	-0.1033	0.3567	0.1786
P62900	P62900	Rpl31	12527036	12630673	10625307	15832918	18127782	10688578	14153341	15943070	12330376	9880342	8695364	8620547	19.3752	19.5909	16.8305	24.1877	26.2755	18.2618	23.8902	26.5837	20.7727	16.4848	14.8927	14.487	0.7884	0.0534	0.1674	0.037	0.037	0.0091	0.052	-0.3007	0.3526	0.2828	0.5835	0.6354
P62908	P62908	Rps3	19382606	17844888	16479385	21866426	29519236	11269500	17627032	17055868	14584667	16224924	12012824	11284040	29.9785	27.6784	26.1033	33.405	42.787	19.2544	29.7536	28.4391	24.5705	27.0704	20.5745	18.9631	0.5792	0.871	0.6041	0.1036	0.2569	0.1395	-0.2057	-0.1884	-0.0173	0.3306	0.519	0.3133
P62911	P62911	Rpl32	5539942	4.81365e+06	3588877	7762923	8.26483e+06	2542711	4563370	5539944	3.5819e+06	3.11311e+06	2.38442e+06	2.25326e+06	8.5685	7.4662	5.6848	11.8593	11.9795	4.3443	7.7028	9.2374	6.0344	5.1941	4.0838	3.7867	0.5537	0.7546	0.4636	0.0377	0.1205	0.0316	-0.2948	-0.3758	0.081	0.7333	1.1092	0.8144
P62915	P62915	Gtf2b	805072	772491	878450	779273	769287	805673	690357	699337	799766	838145	875142	970153	1.2452	1.1982	1.3915	1.1905	1.1151	1.3765	1.1653	1.1661	1.3473	1.3984	1.4989	1.6304	0.9915	0.5691	0.6276	0.0601	0.0517	0.0352	-0.0013	0.0586	-0.06	-0.2396	-0.2982	-0.2996
P62918	P62918	Rpl8	10856627	8292086	6351135	10473538	12347255	4.0913e+06	7.14069e+06	10094930	6664939	6110304	5.11524e+06	4.2637e+06	16.7916	12.8615	10.0602	16.0002	17.8969	6.9902	12.0532	16.8324	11.2283	10.1947	8.7609	7.1652	0.949	0.9618	0.9247	0.1016	0.2297	0.0754	-0.0276	-0.042	0.0145	0.6044	0.6464	0.6189
P62960	P62960	Ybx1	17465882	19156992	22790220	15332244	11511994	25851698	25162926	24193756	24616844	16036128	21929528	23822792	27.014	29.7136	36.0997	23.4228	16.6862	44.1686	42.4739	40.3409	41.4715	26.7554	37.559	40.0347	0.1831	0.0192	0.7596	0.4758	0.5082	0.1823	0.5604	0.1394	0.421	-0.1688	-0.3082	0.2522
P62962	P62962	Pfn1	61992172	59815300	50587856	69037616	80430416	44233404	47047284	49884600	50140636	59824936	43991764	45194424	95.8815	92.7769	80.131	105.468	116.581	75.5745	79.4137	83.1782	84.4709	99.8148	75.3452	75.9502	0.2437	0.2249	0.5056	0.5642	0.3498	0.8773	-0.2686	-0.147	-0.1216	0.0982	0.2452	-0.0234
P62996	P62996	Tra2b	2.78353e+06	2.49389e+06	2.44147e+06	1989783	2.47146e+06	1.24667e+06	1.7282e+06	1.7147e+06	1.6973e+06	2.07437e+06	1.89795e+06	1800990	4.3052	3.8682	3.8673	3.0398	3.5823	2.13	2.9171	2.8591	2.8594	3.461	3.2506	3.0266	0.9315	0.0015	0.0707	0.0163	0.4982	0.0443	-0.0193	0.4602	-0.4795	0.3062	-0.154	-0.1734
P63001	P63001	Rac1	2148267	1.8108e+06	1414911	2488660	3.00278e+06	1.77613e+06	1.92705e+06	1904082	1.81742e+06	1.47324e+06	1.37569e+06	1.20199e+06	3.3227	2.8087	2.2412	3.8019	4.3524	3.0346	3.2528	3.1749	3.0618	2.458	2.3562	2.02	0.2163	0.3056	0.1299	0.2051	0.023	0.0035	-0.2377	-0.4183	0.1807	0.2929	0.7112	0.4736
P63005	P63005	Pafah1b1	3021948	2.33534e+06	2.05007e+06	2.92844e+06	3.61945e+06	1.78135e+06	2.05154e+06	2.34355e+06	2297688	2259401	1.7382e+06	1.71223e+06	4.674	3.6223	3.2473	4.4737	5.2463	3.0435	3.4629	3.9077	3.8709	3.7697	2.977	2.8774	0.4854	0.834	0.627	0.2795	0.2115	0.1634	-0.1832	-0.1449	-0.0383	0.2624	0.4073	0.2241
P63015	P63015	Pax6	409159	396349	502766	415329	315430	479491	501609	357109	373500	530795	545962	624398	0.6328	0.6148	0.7964	0.6345	0.4572	0.8192	0.8467	0.5954	0.6292	0.8856	0.9351	1.0493	0.7037	0.93	0.7292	0.0217	0.0501	0.045	0.1163	0.0971	0.0192	-0.4897	-0.5868	-0.4705
P63017	P63017	Hspa8	110067024	119904872	136936544	105759200	104873168	150346160	132180752	127806704	138173744	104704032	125256056	131555368	170.238	185.979	216.907	161.566	152.01	256.872	223.115	213.106	232.779	174.693	214.528	221.082	0.3881	0.0976	0.9815	0.5681	0.7342	0.2772	0.2299	0.0068	0.2232	-0.0907	-0.0974	0.1325
P63024	P63024	Vamp3	774503	877219	1.01971e+06	1.08318e+06	951409	1.52547e+06	1187839	1236982	1.20608e+06	1.05682e+06	844696	1.03681e+06	1.1979	1.3606	1.6152	1.6547	1.379	2.6063	2.005	2.0626	2.0319	1.7632	1.4467	1.7424	0.7018	0.0064	0.2795	0.1774	0.5841	0.021	0.113	-0.4344	0.5473	-0.2468	0.1876	0.3006
P63028	P63028	Tpt1	26909430	41444328	45193436	40819784	34466524	99482904	66657104	56496300	61030048	40466868	42294096	46174368	41.62	64.2825	71.5863	62.3597	49.9579	169.97	112.514	94.2026	102.816	67.5169	72.4376	77.597	0.825	0.0136	0.4228	0.2317	0.6025	0.0071	0.1329	-0.6694	0.8024	-0.2936	0.3758	0.5087
P63030	P63030	Mpc1	343776	275935	245638	299021	220977	62935.3	216304	215275	219312	192420	195168	155556	0.5317	0.428	0.3891	0.4568	0.3203	0.1075	0.3651	0.359	0.3695	0.321	0.3343	0.2614	0.531	0.1169	0.2329	0.0402	0.9231	0.0597	0.3058	0.6085	-0.3027	0.5571	-0.0514	0.2544
P63034	P63034	Cyth2	208210	230944	183229	236880	324217	160975	177564	168284	150603	238042	227319	158680	0.322	0.3582	0.2902	0.3619	0.4699	0.275	0.2997	0.2806	0.2537	0.3972	0.3893	0.2667	0.1916	0.1279	0.4888	0.586	0.812	0.1746	-0.4083	-0.1897	-0.2186	-0.118	0.0717	-0.3365
P63037	P63037	Dnaja1	4.47218e+06	4.27768e+06	4.53032e+06	3.94915e+06	3.98884e+06	4.17792e+06	3.4711e+06	3.32371e+06	3.75161e+06	3.70114e+06	5.16474e+06	4625148	6.917	6.6349	7.176	6.033	5.7817	7.1381	5.8591	5.542	6.3203	6.1752	8.8457	7.7727	0.4353	0.0218	0.2544	0.4334	0.2197	0.1046	-0.0969	0.1292	-0.2261	-0.137	-0.2662	-0.3631
P63038	P63038	Hspd1	47021108	60185492	74030720	46805672	47572848	92200792	72874848	65361444	76403928	63421260	69870320	80056872	72.7262	93.3511	117.264	71.5042	68.955	157.529	123.009	108.984	128.716	105.815	119.668	134.537	0.5202	0.1423	0.8855	0.1703	0.532	0.983	0.2756	-0.0727	0.3483	-0.3455	-0.2728	0.0028
P63044	P63044	Vamp2	1.01997e+06	1.41178e+06	1.32349e+06	1.48273e+06	1.38863e+06	1923466	1.35305e+06	1.63778e+06	1.48816e+06	1.48202e+06	1.42228e+06	1.74171e+06	1.5776	2.1898	2.0964	2.2651	2.0128	3.2863	2.2839	2.7309	2.5071	2.4727	2.4359	2.927	0.9742	0.0741	0.261	0.0566	0.84	0.635	-0.0081	-0.3674	0.3593	-0.4182	-0.0509	-0.059
[truncated: 4,570 more rows]
